# Supplementary material for: Modeling the Metabolic State of Mycobacterium tuberculosis Upon Infection
Source: Front Cell Infect Microbiol. 2018 Aug 3;8:264. doi: 10.3389/fcimb.2018.00264 (PMC6085482; doi:10.3389/fcimb.2018.00264)
Supplement: Supplementary file 3 [file Data_Sheet_1.ZIP]

Archive with 1 entries (1 files):
- SupplementaryFile1.xml
