# Supplementary material for: Modeling the Metabolic State of Mycobacterium tuberculosis Upon Infection
Source: Front Cell Infect Microbiol. 2018 Aug 3;8:264. doi: 10.3389/fcimb.2018.00264 (PMC6085482; doi:10.3389/fcimb.2018.00264)
Supplement: Supplementary file 3 [file Data_Sheet_1.ZIP › SupplementaryFile1.xml]

<?xml version="1.0" encoding="UTF-8"?>
<sbml xmlns:html="http://www.w3.org/1999/xhtml" xmlns="http://www.sbml.org/sbml/level2" level="2" version="1">
  <model metaid="meta_sMtb" id="sMtb" name="in silico Mycobacterium tuberculosis">
    <notes>
      <html:p>
        <html:span style="font-family: Courier New,Courier,monospace;">Model created from Excel spreadsheet: sMtb2.xls</html:span>
      </html:p>
    </notes>
    <listOfUnitDefinitions>
      <unitDefinition id="substance" name="substance">
        <listOfUnits>
          <unit kind="mole"/>
        </listOfUnits>
      </unitDefinition>
      <unitDefinition id="area" name="area">
        <listOfUnits>
          <unit kind="metre" exponent="2"/>
        </listOfUnits>
      </unitDefinition>
      <unitDefinition id="volume" name="volume">
        <listOfUnits>
          <unit kind="litre"/>
        </listOfUnits>
      </unitDefinition>
      <unitDefinition id="length" name="length">
        <listOfUnits>
          <unit kind="metre"/>
        </listOfUnits>
      </unitDefinition>
      <unitDefinition id="time" name="time">
        <listOfUnits>
          <unit kind="second"/>
        </listOfUnits>
      </unitDefinition>
      <unitDefinition id="mmol_per_gDW_per_hr" name="mmol_per_gDW_per_hr">
        <listOfUnits>
          <unit kind="mole" scale="-3"/>
          <unit kind="gram" exponent="-1"/>
          <unit kind="second" exponent="-1" multiplier="0.00027777"/>
        </listOfUnits>
      </unitDefinition>
    </listOfUnitDefinitions>
    <listOfCompartments>
      <compartment metaid="meta_c" id="c" name="Cytoplasm" size="NaN" constant="false"/>
      <compartment metaid="meta_e" id="e" name="Extracellular" size="NaN" constant="false"/>
    </listOfCompartments>
    <listOfSpecies>
      <species metaid="meta_M_13PDG_c" id="M_13PDG_c" name="3-Phospho-D-glyceroyl phosphate" compartment="c" initialConcentration="0">
        <notes>
          <html xmlns="http://www.w3.org/1999/xhtml">
            <p>FORMULA: C3H8O10P2</p>
          </html>
        </notes>
        <annotation>
          <listOfKeyValueData xmlns="http://pysces.sourceforge.net/KeyValueData">
            <data id="SMILES" value="O[C@H](COP(O)(O)=O)C(=O)OP(O)(O)=O"/>
            <data id="PubChem_ID" value="3535.0"/>
            <data id="ChEBI_ID" value="16001.0"/>
            <data id="KeGG_ID" value="C00236"/>
          </listOfKeyValueData>
        </annotation>
      </species>
      <species metaid="meta_M_1931CPC52ACYLACP_c" id="M_1931CPC52ACYLACP_c" name="19,31-cp-C54-acyl-ACP" compartment="c" initialConcentration="0">
        <notes>
          <html xmlns="http://www.w3.org/1999/xhtml">
            <p>FORMULA: C52H99OSR</p>
          </html>
        </notes>
        <annotation>
          <listOfKeyValueData xmlns="http://pysces.sourceforge.net/KeyValueData">
            <data id="SMILES" value="*SC(=O)CCCCCCCCCCCCCCCCCC1CC1CCCCCCCCCCC2CC2CCCCCCCCCCCCCCCCCC"/>
            <data id="PubChem_ID" value="none"/>
            <data id="ChEBI_ID" value="none"/>
            <data id="KeGG_ID" value="none"/>
          </listOfKeyValueData>
        </annotation>
      </species>
      <species metaid="meta_M_1931CPC52ACYLAMP_c" id="M_1931CPC52ACYLAMP_c" name="19,31-cp-C52-acyl-AMP" compartment="c" initialConcentration="0">
        <notes>
          <html xmlns="http://www.w3.org/1999/xhtml">
            <p>FORMULA: C62H112N5O8P</p>
          </html>
        </notes>
        <annotation>
          <listOfKeyValueData xmlns="http://pysces.sourceforge.net/KeyValueData">
            <data id="SMILES" value="Nc1ncnc2n(cnc12)[C@@H]1O[C@H](COP(O)(OC(=O)CCCCCCCCCCCCCCCCCC3CC3CCCCCCCCCCC4CC4CCCCCCCCCCCCCCCCCC)=O)[C@@H](O)[C@H]1O"/>
            <data id="PubChem_ID" value="none"/>
            <data id="ChEBI_ID" value="none"/>
            <data id="KeGG_ID" value="none"/>
          </listOfKeyValueData>
        </annotation>
      </species>
      <species metaid="meta_M_1931CPC54ACYLACP_c" id="M_1931CPC54ACYLACP_c" name="19,31-cp-C54-acyl-ACP" compartment="c" initialConcentration="0">
        <notes>
          <html xmlns="http://www.w3.org/1999/xhtml">
            <p>FORMULA: C54H103OSR</p>
          </html>
        </notes>
        <annotation>
          <listOfKeyValueData xmlns="http://pysces.sourceforge.net/KeyValueData">
            <data id="SMILES" value="*SC(=O)CCCCCCCCCCCCCCCCCC1CC1CCCCCCCCCCC2CC2CCCCCCCCCCCCCCCCCCCC"/>
            <data id="PubChem_ID" value="none"/>
            <data id="ChEBI_ID" value="none"/>
            <data id="KeGG_ID" value="none"/>
          </listOfKeyValueData>
        </annotation>
      </species>
      <species metaid="meta_M_1931CPC54ACYLAMP_c" id="M_1931CPC54ACYLAMP_c" name="19,31-cp-C54-acyl-AMP" compartment="c" initialConcentration="0">
        <notes>
          <html xmlns="http://www.w3.org/1999/xhtml">
            <p>FORMULA: C64H116N5O8P</p>
          </html>
        </notes>
        <annotation>
          <listOfKeyValueData xmlns="http://pysces.sourceforge.net/KeyValueData">
            <data id="SMILES" value="Nc1ncnc2n(cnc12)[C@@H]1O[C@H](COP(O)(OC(=O)CCCCCCCCCCCCCCCCCC3CC3CCCCCCCCCCC4CC4CCCCCCCCCCCCCCCCCCCC)=O)[C@@H](O)[C@H]1O"/>
            <data id="PubChem_ID" value="none"/>
            <data id="ChEBI_ID" value="none"/>
            <data id="KeGG_ID" value="none"/>
          </listOfKeyValueData>
        </annotation>
      </species>
      <species metaid="meta_M_1931CPC56ACYLACP_c" id="M_1931CPC56ACYLACP_c" name="19,31-cp-C56-acyl-ACP" compartment="c" initialConcentration="0">
        <notes>
          <html xmlns="http://www.w3.org/1999/xhtml">
            <p>FORMULA: C56H107OSR</p>
          </html>
        </notes>
        <annotation>
          <listOfKeyValueData xmlns="http://pysces.sourceforge.net/KeyValueData">
            <data id="SMILES" value="*SC(=O)CCCCCCCCCCCCCCCCCC1CC1CCCCCCCCCCC2CC2CCCCCCCCCCCCCCCCCCCCCC"/>
            <data id="PubChem_ID" value="none"/>
            <data id="ChEBI_ID" value="none"/>
            <data id="KeGG_ID" value="none"/>
          </listOfKeyValueData>
        </annotation>
      </species>
      <species metaid="meta_M_1931CPC56ACYLAMP_c" id="M_1931CPC56ACYLAMP_c" name="19,31-cp-C56-acyl-AMP" compartment="c" initialConcentration="0">
        <notes>
          <html xmlns="http://www.w3.org/1999/xhtml">
            <p>FORMULA: C66H120N5O8P</p>
          </html>
        </notes>
        <annotation>
          <listOfKeyValueData xmlns="http://pysces.sourceforge.net/KeyValueData">
            <data id="SMILES" value="Nc1ncnc2n(cnc12)[C@@H]1O[C@H](COP(O)(OC(=O)CCCCCCCCCCCCCCCCCC3CC3CCCCCCCCCCC4CC4CCCCCCCCCCCCCCCCCCCCCC)=O)[C@@H](O)[C@H]1O"/>
            <data id="PubChem_ID" value="none"/>
            <data id="ChEBI_ID" value="none"/>
            <data id="KeGG_ID" value="none"/>
          </listOfKeyValueData>
        </annotation>
      </species>
      <species metaid="meta_M_1AMINOPROPAN2OL_c" id="M_1AMINOPROPAN2OL_c" name="(R)-1-Aminopropan-2-ol" compartment="c" initialConcentration="0">
        <notes>
          <html xmlns="http://www.w3.org/1999/xhtml">
            <p>FORMULA: C3H9NO</p>
          </html>
        </notes>
        <annotation>
          <listOfKeyValueData xmlns="http://pysces.sourceforge.net/KeyValueData">
            <data id="SMILES" value="C[C@@H](O)CN"/>
            <data id="PubChem_ID" value="6071.0"/>
            <data id="ChEBI_ID" value="15675.0"/>
            <data id="KeGG_ID" value="C03194"/>
          </listOfKeyValueData>
        </annotation>
      </species>
      <species metaid="meta_M_246810MC33ACYLACP_c" id="M_246810MC33ACYLACP_c" name="2,4,6,8,10-pentamethyl-C33-acyl-ACP" compartment="c" initialConcentration="0">
        <notes>
          <html xmlns="http://www.w3.org/1999/xhtml">
            <p>FORMULA: C33H65OSR</p>
          </html>
        </notes>
        <annotation>
          <listOfKeyValueData xmlns="http://pysces.sourceforge.net/KeyValueData">
            <data id="SMILES" value="CCCCCCCCCCCCCCCCCCC(C)CC(C)CC(C)CC(C)CC(C)C(=O)S*"/>
            <data id="PubChem_ID" value="none"/>
            <data id="ChEBI_ID" value="none"/>
            <data id="KeGG_ID" value="none"/>
          </listOfKeyValueData>
        </annotation>
      </species>
      <species metaid="meta_M_246810MC35ACYLACP_c" id="M_246810MC35ACYLACP_c" name="2,4,6,8,10-pentamethyl-C33-acyl-ACP" compartment="c" initialConcentration="0">
        <notes>
          <html xmlns="http://www.w3.org/1999/xhtml">
            <p>FORMULA: C35H69OSR</p>
          </html>
        </notes>
        <annotation>
          <listOfKeyValueData xmlns="http://pysces.sourceforge.net/KeyValueData">
            <data id="SMILES" value="CCCCCCCCCCCCCCCCCCCCC(C)CC(C)CC(C)CC(C)CC(C)C(=O)S*"/>
            <data id="PubChem_ID" value="none"/>
            <data id="ChEBI_ID" value="none"/>
            <data id="KeGG_ID" value="none"/>
          </listOfKeyValueData>
        </annotation>
      </species>
      <species metaid="meta_M_2468MC30ACYLACP_c" id="M_2468MC30ACYLACP_c" name="2,4,6,8-tetramethyl-C30-acyl-ACP" compartment="c" initialConcentration="0">
        <notes>
          <html xmlns="http://www.w3.org/1999/xhtml">
            <p>FORMULA: C30H59OSR</p>
          </html>
        </notes>
        <annotation>
          <listOfKeyValueData xmlns="http://pysces.sourceforge.net/KeyValueData">
            <data id="SMILES" value="CCCCCCCCCCCCCCCCCCC(C)CC(C)CC(C)CC(C)C(=O)S*"/>
            <data id="PubChem_ID" value="none"/>
            <data id="ChEBI_ID" value="none"/>
            <data id="KeGG_ID" value="none"/>
          </listOfKeyValueData>
        </annotation>
      </species>
      <species metaid="meta_M_2468MC32ACYLACP_c" id="M_2468MC32ACYLACP_c" name="2,4,6,8-tetramethyl-C32-acyl-ACP" compartment="c" initialConcentration="0">
        <notes>
          <html xmlns="http://www.w3.org/1999/xhtml">
            <p>FORMULA: C32H63OSR</p>
          </html>
        </notes>
        <annotation>
          <listOfKeyValueData xmlns="http://pysces.sourceforge.net/KeyValueData">
            <data id="SMILES" value="CCCCCCCCCCCCCCCCCCCCC(C)CC(C)CC(C)CC(C)C(=O)S*"/>
            <data id="PubChem_ID" value="none"/>
            <data id="ChEBI_ID" value="none"/>
            <data id="KeGG_ID" value="none"/>
          </listOfKeyValueData>
        </annotation>
      </species>
      <species metaid="meta_M_246MC27ACYLACP_c" id="M_246MC27ACYLACP_c" name="2,4,6-trimethyl-C27-acyl-ACP" compartment="c" initialConcentration="0">
        <notes>
          <html xmlns="http://www.w3.org/1999/xhtml">
            <p>FORMULA: C27H53OSR</p>
          </html>
        </notes>
        <annotation>
          <listOfKeyValueData xmlns="http://pysces.sourceforge.net/KeyValueData">
            <data id="SMILES" value="CCCCCCCCCCCCCCCCCCC(C)CC(C)CC(C)C(=O)S*"/>
            <data id="PubChem_ID" value="none"/>
            <data id="ChEBI_ID" value="none"/>
            <data id="KeGG_ID" value="none"/>
          </listOfKeyValueData>
        </annotation>
      </species>
      <species metaid="meta_M_246MC29ACYLACP_c" id="M_246MC29ACYLACP_c" name="2,4,6-trimethyl-C29-acyl-ACP" compartment="c" initialConcentration="0">
        <notes>
          <html xmlns="http://www.w3.org/1999/xhtml">
            <p>FORMULA: C29H57OSR</p>
          </html>
        </notes>
        <annotation>
          <listOfKeyValueData xmlns="http://pysces.sourceforge.net/KeyValueData">
            <data id="SMILES" value="CCCCCCCCCCCCCCCCCCCCC(C)CC(C)CC(C)C(=O)S*"/>
            <data id="PubChem_ID" value="none"/>
            <data id="ChEBI_ID" value="none"/>
            <data id="KeGG_ID" value="none"/>
          </listOfKeyValueData>
        </annotation>
      </species>
      <species metaid="meta_M_24DM3K911DHC34ACYLACP_c" id="M_24DM3K911DHC34ACYLACP_c" name="2,4-dimethyl-3-keto-9,11-dihydroxy-C34-acyl-ACP" compartment="c" initialConcentration="0">
        <notes>
          <html xmlns="http://www.w3.org/1999/xhtml">
            <p>FORMULA: C34H65O4SR</p>
          </html>
        </notes>
        <annotation>
          <listOfKeyValueData xmlns="http://pysces.sourceforge.net/KeyValueData">
            <data id="SMILES" value="*SC(=O)C(C)C(=O)C(C)CCCCC(O)CC(O)CCCCCCCCCCCCCCCCCCCCC"/>
            <data id="PubChem_ID" value="none"/>
            <data id="ChEBI_ID" value="none"/>
            <data id="KeGG_ID" value="none"/>
          </listOfKeyValueData>
        </annotation>
      </species>
      <species metaid="meta_M_24DM3K911DHC34OATE_c" id="M_24DM3K911DHC34OATE_c" name="2,4-dimethyl-3-keto-9,11-dihydroxy-C34-acid" compartment="c" initialConcentration="0">
        <notes>
          <html xmlns="http://www.w3.org/1999/xhtml">
            <p>FORMULA: C34H66O5</p>
          </html>
        </notes>
        <annotation>
          <listOfKeyValueData xmlns="http://pysces.sourceforge.net/KeyValueData">
            <data id="SMILES" value="OC(=O)C(C)C(=O)C(C)CCCCC(O)CC(O)CCCCCCCCCCCCCCCCCCCCC"/>
            <data id="PubChem_ID" value="none"/>
            <data id="ChEBI_ID" value="none"/>
            <data id="KeGG_ID" value="none"/>
          </listOfKeyValueData>
        </annotation>
      </species>
      <species metaid="meta_M_24DM3K911DHC36ACYLACP_c" id="M_24DM3K911DHC36ACYLACP_c" name="2,4-dimethyl-3-keto-9,11-dihydroxy-C36-acyl-ACP" compartment="c" initialConcentration="0">
        <notes>
          <html xmlns="http://www.w3.org/1999/xhtml">
            <p>FORMULA: C36H69O4SR</p>
          </html>
        </notes>
        <annotation>
          <listOfKeyValueData xmlns="http://pysces.sourceforge.net/KeyValueData">
            <data id="SMILES" value="*SC(=O)C(C)C(=O)C(C)CCCCC(O)CC(O)CCCCCCCCCCCCCCCCCCCCCCC"/>
            <data id="PubChem_ID" value="none"/>
            <data id="ChEBI_ID" value="none"/>
            <data id="KeGG_ID" value="none"/>
          </listOfKeyValueData>
        </annotation>
      </species>
      <species metaid="meta_M_24DM3K911DHC36OATE_c" id="M_24DM3K911DHC36OATE_c" name="2,4-dimethyl-3-keto-9,11-dihydroxy-C36-acid" compartment="c" initialConcentration="0">
        <notes>
          <html xmlns="http://www.w3.org/1999/xhtml">
            <p>FORMULA: C36H70O5</p>
          </html>
        </notes>
        <annotation>
          <listOfKeyValueData xmlns="http://pysces.sourceforge.net/KeyValueData">
            <data id="SMILES" value="OC(=O)C(C)C(=O)C(C)CCCCC(O)CC(O)CCCCCCCCCCCCCCCCCCCCCCC"/>
            <data id="PubChem_ID" value="none"/>
            <data id="ChEBI_ID" value="none"/>
            <data id="KeGG_ID" value="none"/>
          </listOfKeyValueData>
        </annotation>
      </species>
      <species metaid="meta_M_24MC24ACYLACP_c" id="M_24MC24ACYLACP_c" name="2,4-dimethyl-C24-acyl-ACP" compartment="c" initialConcentration="0">
        <notes>
          <html xmlns="http://www.w3.org/1999/xhtml">
            <p>FORMULA: C24H47OSR</p>
          </html>
        </notes>
        <annotation>
          <listOfKeyValueData xmlns="http://pysces.sourceforge.net/KeyValueData">
            <data id="SMILES" value="CCCCCCCCCCCCCCCCCCC(C)CC(C)C(=O)S*"/>
            <data id="PubChem_ID" value="none"/>
            <data id="ChEBI_ID" value="none"/>
            <data id="KeGG_ID" value="none"/>
          </listOfKeyValueData>
        </annotation>
      </species>
      <species metaid="meta_M_24MC26ACYLACP_c" id="M_24MC26ACYLACP_c" name="2,4-dimethyl-C26-acyl-ACP" compartment="c" initialConcentration="0">
        <notes>
          <html xmlns="http://www.w3.org/1999/xhtml">
            <p>FORMULA: C26H51OSR</p>
          </html>
        </notes>
        <annotation>
          <listOfKeyValueData xmlns="http://pysces.sourceforge.net/KeyValueData">
            <data id="SMILES" value="CCCCCCCCCCCCCCCCCCCCC(C)CC(C)C(=O)S*"/>
            <data id="PubChem_ID" value="none"/>
            <data id="ChEBI_ID" value="none"/>
            <data id="KeGG_ID" value="none"/>
          </listOfKeyValueData>
        </annotation>
      </species>
      <species metaid="meta_M_2A3KB_c" id="M_2A3KB_c" name="L-2-Amino-3-oxobutanoic acid" compartment="c" initialConcentration="0">
        <notes>
          <html xmlns="http://www.w3.org/1999/xhtml">
            <p>FORMULA: C4H7NO3</p>
          </html>
        </notes>
        <annotation>
          <listOfKeyValueData xmlns="http://pysces.sourceforge.net/KeyValueData">
            <data id="SMILES" value="CC(=O)[C@H](N)C(O)=O"/>
            <data id="PubChem_ID" value="6318.0"/>
            <data id="ChEBI_ID" value="40673.0"/>
            <data id="KeGG_ID" value="C03508"/>
          </listOfKeyValueData>
        </annotation>
      </species>
      <species metaid="meta_M_2CARBC26ACYLCOA_c" id="M_2CARBC26ACYLCOA_c" name="2-carboxyl-C26-acyl-CoA" compartment="c" initialConcentration="0">
        <notes>
          <html xmlns="http://www.w3.org/1999/xhtml">
            <p>FORMULA: C48H86N7O19P3S</p>
          </html>
        </notes>
        <annotation>
          <listOfKeyValueData xmlns="http://pysces.sourceforge.net/KeyValueData">
            <data id="SMILES" value="CC(C)(COP(O)(=O)OP(O)(=O)OC[C@H]1O[C@H]([C@H](O)[C@@H]1OP(O)(O)=O)n1cnc2c(N)ncnc12)[C@@H](O)C(=O)NCCC(=O)NCCSC(=O)C(C(=O)O)CCCCCCCCCCCCCCCCCCCCCCCC"/>
            <data id="PubChem_ID" value="none"/>
            <data id="ChEBI_ID" value="none"/>
            <data id="KeGG_ID" value="none"/>
          </listOfKeyValueData>
        </annotation>
      </species>
      <species metaid="meta_M_2M79DHC31ACYLACP_c" id="M_2M79DHC31ACYLACP_c" name="2-methyl-7,9-dihydroxy-C31-acyl-ACP" compartment="c" initialConcentration="0">
        <notes>
          <html xmlns="http://www.w3.org/1999/xhtml">
            <p>FORMULA: C31H61O3SR</p>
          </html>
        </notes>
        <annotation>
          <listOfKeyValueData xmlns="http://pysces.sourceforge.net/KeyValueData">
            <data id="SMILES" value="*SC(=O)C(C)CCCCC(O)CC(O)CCCCCCCCCCCCCCCCCCCCC"/>
            <data id="PubChem_ID" value="none"/>
            <data id="ChEBI_ID" value="none"/>
            <data id="KeGG_ID" value="none"/>
          </listOfKeyValueData>
        </annotation>
      </species>
      <species metaid="meta_M_2M79DHC33ACYLACP_c" id="M_2M79DHC33ACYLACP_c" name="2-methyl-7,9-dihydroxy-C33-acyl-ACP" compartment="c" initialConcentration="0">
        <notes>
          <html xmlns="http://www.w3.org/1999/xhtml">
            <p>FORMULA: C33H65O3SR</p>
          </html>
        </notes>
        <annotation>
          <listOfKeyValueData xmlns="http://pysces.sourceforge.net/KeyValueData">
            <data id="SMILES" value="*SC(=O)C(C)CCCCC(O)CC(O)CCCCCCCCCCCCCCCCCCCCCCC"/>
            <data id="PubChem_ID" value="none"/>
            <data id="ChEBI_ID" value="none"/>
            <data id="KeGG_ID" value="none"/>
          </listOfKeyValueData>
        </annotation>
      </species>
      <species metaid="meta_M_2MBECOA_c" id="M_2MBECOA_c" name="2-Methylbut-2-enoyl-CoA" compartment="c" initialConcentration="0">
        <notes>
          <html xmlns="http://www.w3.org/1999/xhtml">
            <p>FORMULA: C26H42N7O17P3S</p>
          </html>
        </notes>
        <annotation>
          <listOfKeyValueData xmlns="http://pysces.sourceforge.net/KeyValueData">
            <data id="SMILES" value="C\C=C(/C)C(=O)SCCNC(=O)CCNC(=O)[C@H](O)C(C)(C)COP(O)(=O)OP(O)(=O)OC[C@H]1O[C@H]([C@H](O)[C@@H]1OP(O)(O)=O)n1cnc2c(N)ncnc12"/>
            <data id="PubChem_ID" value="6188.0"/>
            <data id="ChEBI_ID" value="15478.0"/>
            <data id="KeGG_ID" value="C03345"/>
          </listOfKeyValueData>
        </annotation>
      </species>
      <species metaid="meta_M_2MBUTCOA_c" id="M_2MBUTCOA_c" name="2-Methylbutanoyl-CoA" compartment="c" initialConcentration="0">
        <notes>
          <html xmlns="http://www.w3.org/1999/xhtml">
            <p>FORMULA: C26H44N7O17P3S</p>
          </html>
        </notes>
        <annotation>
          <listOfKeyValueData xmlns="http://pysces.sourceforge.net/KeyValueData">
            <data id="SMILES" value="CCC(C)C(=O)SCCNC(=O)CCNC(=O)[C@H](O)C(C)(C)COP(O)(=O)OP(O)(=O)OC[C@H]1O[C@H]([C@H](O)[C@@H]1OP(O)(O)=O)n1cnc2c(N)ncnc12"/>
            <data id="PubChem_ID" value="4276.0"/>
            <data id="ChEBI_ID" value="15477.0"/>
            <data id="KeGG_ID" value="C01033"/>
          </listOfKeyValueData>
        </annotation>
      </species>
      <species metaid="meta_M_2MBUTLIPO_c" id="M_2MBUTLIPO_c" name="S-(2-Methylbutanoyl)-dihydrolipoamide" compartment="c" initialConcentration="0">
        <notes>
          <html xmlns="http://www.w3.org/1999/xhtml">
            <p>FORMULA: C13H25NO2S2</p>
          </html>
        </notes>
        <annotation>
          <listOfKeyValueData xmlns="http://pysces.sourceforge.net/KeyValueData">
            <data id="SMILES" value="CCC(C)C(=O)SCCC(S)CCCCC(N)=O"/>
            <data id="PubChem_ID" value="7542.0"/>
            <data id="ChEBI_ID" value="28692.0"/>
            <data id="KeGG_ID" value="C05118"/>
          </listOfKeyValueData>
        </annotation>
      </species>
      <species metaid="meta_M_2MC21ACYLACP_c" id="M_2MC21ACYLACP_c" name="2-methyl-C21-acyl-ACP" compartment="c" initialConcentration="0">
        <notes>
          <html xmlns="http://www.w3.org/1999/xhtml">
            <p>FORMULA: C21H41OSR</p>
          </html>
        </notes>
        <annotation>
          <listOfKeyValueData xmlns="http://pysces.sourceforge.net/KeyValueData">
            <data id="SMILES" value="CCCCCCCCCCCCCCCCCCC(C)C(=O)S*"/>
            <data id="PubChem_ID" value="none"/>
            <data id="ChEBI_ID" value="none"/>
            <data id="KeGG_ID" value="none"/>
          </listOfKeyValueData>
        </annotation>
      </species>
      <species metaid="meta_M_2MC23ACYLACP_c" id="M_2MC23ACYLACP_c" name="2-methyl-C23-acyl-ACP" compartment="c" initialConcentration="0">
        <notes>
          <html xmlns="http://www.w3.org/1999/xhtml">
            <p>FORMULA: C23H45OSR</p>
          </html>
        </notes>
        <annotation>
          <listOfKeyValueData xmlns="http://pysces.sourceforge.net/KeyValueData">
            <data id="SMILES" value="CCCCCCCCCCCCCCCCCCCCC(C)C(=O)S*"/>
            <data id="PubChem_ID" value="none"/>
            <data id="ChEBI_ID" value="none"/>
            <data id="KeGG_ID" value="none"/>
          </listOfKeyValueData>
        </annotation>
      </species>
      <species metaid="meta_M_2METHYLCISACONITATE_c" id="M_2METHYLCISACONITATE_c" name="(Z)-But-2-ene-1,2,3-tricarboxylate" compartment="c" initialConcentration="0">
        <notes>
          <html xmlns="http://www.w3.org/1999/xhtml">
            <p>FORMULA: C7H8O6</p>
          </html>
        </notes>
        <annotation>
          <listOfKeyValueData xmlns="http://pysces.sourceforge.net/KeyValueData">
            <data id="SMILES" value="C\C(C(O)=O)=C(/CC(O)=O)C(O)=O"/>
            <data id="PubChem_ID" value="6896.0"/>
            <data id="ChEBI_ID" value="16717.0"/>
            <data id="KeGG_ID" value="C04225"/>
          </listOfKeyValueData>
        </annotation>
      </species>
      <species metaid="meta_M_2METHYLCITRATE_c" id="M_2METHYLCITRATE_c" name="2-Methylcitrate" compartment="c" initialConcentration="0">
        <notes>
          <html xmlns="http://www.w3.org/1999/xhtml">
            <p>FORMULA: C7H10O7</p>
          </html>
        </notes>
        <annotation>
          <listOfKeyValueData xmlns="http://pysces.sourceforge.net/KeyValueData">
            <data id="SMILES" value="C[C@H](C(O)=O)[C@](O)(CC(O)=O)C(O)=O"/>
            <data id="PubChem_ID" value="5290.0"/>
            <data id="ChEBI_ID" value="30836.0"/>
            <data id="KeGG_ID" value="C02225"/>
          </listOfKeyValueData>
        </annotation>
      </species>
      <species metaid="meta_M_2PCDPMDE_c" id="M_2PCDPMDE_c" name="2-Phospho-4-(cytidine 5-diphospho)-2-C-methyl-D-erythritol" compartment="c" initialConcentration="0">
        <notes>
          <html xmlns="http://www.w3.org/1999/xhtml">
            <p>FORMULA: C14H26N3O17P3</p>
          </html>
        </notes>
        <annotation>
          <listOfKeyValueData xmlns="http://pysces.sourceforge.net/KeyValueData">
            <data id="SMILES" value="C[C@@](CO)(OP(O)(O)=O)[C@H](O)COP(O)(=O)OP(O)(=O)OC[C@H]1O[C@H]([C@H](O)[C@@H]1O)n1ccc(N)nc1=O"/>
            <data id="PubChem_ID" value="13608.0"/>
            <data id="ChEBI_ID" value="16840.0"/>
            <data id="KeGG_ID" value="C11436"/>
          </listOfKeyValueData>
        </annotation>
      </species>
      <species metaid="meta_M_2PG_c" id="M_2PG_c" name="2-Phospho-D-glycerate" compartment="c" initialConcentration="0">
        <notes>
          <html xmlns="http://www.w3.org/1999/xhtml">
            <p>FORMULA: C3H7O7P</p>
          </html>
        </notes>
        <annotation>
          <listOfKeyValueData xmlns="http://pysces.sourceforge.net/KeyValueData">
            <data id="SMILES" value="OC[C@@H](OP(O)(O)=O)C(O)=O"/>
            <data id="PubChem_ID" value="3904.0"/>
            <data id="ChEBI_ID" value="17835.0"/>
            <data id="KeGG_ID" value="C00631"/>
          </listOfKeyValueData>
        </annotation>
      </species>
      <species metaid="meta_M_2PHOSPHOLLACTATE_c" id="M_2PHOSPHOLLACTATE_c" name="(2S)-2-Phospholactate" compartment="c" initialConcentration="0">
        <notes>
          <html xmlns="http://www.w3.org/1999/xhtml">
            <p>FORMULA: C3H7O6P</p>
          </html>
        </notes>
        <annotation>
          <listOfKeyValueData xmlns="http://pysces.sourceforge.net/KeyValueData">
            <data id="SMILES" value="OC(=O)[C@@H](C)OP(O)(O)=O"/>
            <data id="PubChem_ID" value="124489828.0"/>
            <data id="ChEBI_ID" value="none"/>
            <data id="KeGG_ID" value="C19156"/>
          </listOfKeyValueData>
        </annotation>
      </species>
      <species metaid="meta_M_34DHSA_c" id="M_34DHSA_c" name="3,4-Dihydroxy-9,10-secoandrosta-1,3,5(10)-triene-9,17-dione" compartment="c" initialConcentration="0">
        <notes>
          <html xmlns="http://www.w3.org/1999/xhtml">
            <p>FORMULA: C19H24O4</p>
          </html>
        </notes>
        <annotation>
          <listOfKeyValueData xmlns="http://pysces.sourceforge.net/KeyValueData">
            <data id="SMILES" value="[H][C@@]1(CCc2c(C)ccc(O)c2O)C(=O)CC[C@]2(C)C(=O)CC[C@@]12[H]"/>
            <data id="PubChem_ID" value="7356.0"/>
            <data id="ChEBI_ID" value="15896.0"/>
            <data id="KeGG_ID" value="C04793"/>
          </listOfKeyValueData>
        </annotation>
      </species>
      <species metaid="meta_M_35DHC26ACYLACP_c" id="M_35DHC26ACYLACP_c" name="3,5-dihydroxy-C26-acyl-ACP" compartment="c" initialConcentration="0">
        <notes>
          <html xmlns="http://www.w3.org/1999/xhtml">
            <p>FORMULA: C26H51O3SR</p>
          </html>
        </notes>
        <annotation>
          <listOfKeyValueData xmlns="http://pysces.sourceforge.net/KeyValueData">
            <data id="SMILES" value="*SC(=O)CC(O)CC(O)CCCCCCCCCCCCCCCCCCCCC"/>
            <data id="PubChem_ID" value="none"/>
            <data id="ChEBI_ID" value="none"/>
            <data id="KeGG_ID" value="none"/>
          </listOfKeyValueData>
        </annotation>
      </species>
      <species metaid="meta_M_35DHC28ACYLACP_c" id="M_35DHC28ACYLACP_c" name="3,5-dihydroxy-C28-acyl-ACP" compartment="c" initialConcentration="0">
        <notes>
          <html xmlns="http://www.w3.org/1999/xhtml">
            <p>FORMULA: C28H55O3SR</p>
          </html>
        </notes>
        <annotation>
          <listOfKeyValueData xmlns="http://pysces.sourceforge.net/KeyValueData">
            <data id="SMILES" value="*SC(=O)CC(O)CC(O)CCCCCCCCCCCCCCCCCCCCCCC"/>
            <data id="PubChem_ID" value="none"/>
            <data id="ChEBI_ID" value="none"/>
            <data id="KeGG_ID" value="none"/>
          </listOfKeyValueData>
        </annotation>
      </species>
      <species metaid="meta_M_3DDAH7P_c" id="M_3DDAH7P_c" name="2-Dehydro-3-deoxy-D-arabino-heptonate 7-phosphate" compartment="c" initialConcentration="0">
        <notes>
          <html xmlns="http://www.w3.org/1999/xhtml">
            <p>FORMULA: C7H13O10P</p>
          </html>
        </notes>
        <annotation>
          <listOfKeyValueData xmlns="http://pysces.sourceforge.net/KeyValueData">
            <data id="SMILES" value="O[C@H](COP(O)(O)=O)[C@@H](O)[C@H](O)CC(=O)C(O)=O"/>
            <data id="PubChem_ID" value="7271.0"/>
            <data id="ChEBI_ID" value="18150.0"/>
            <data id="KeGG_ID" value="C04691"/>
          </listOfKeyValueData>
        </annotation>
      </species>
      <species metaid="meta_M_3HC10ACYLACPFAS_c" id="M_3HC10ACYLACPFAS_c" name="D-3-hydroxy-C10-acyl-ACP-FAS" compartment="c" initialConcentration="0">
        <notes>
          <html xmlns="http://www.w3.org/1999/xhtml">
            <p>FORMULA: C10H20O2S2R2</p>
          </html>
        </notes>
        <annotation>
          <listOfKeyValueData xmlns="http://pysces.sourceforge.net/KeyValueData">
            <data id="SMILES" value="CCCCCCCC(O)CC(=O)S**S"/>
            <data id="PubChem_ID" value="none"/>
            <data id="ChEBI_ID" value="none"/>
            <data id="KeGG_ID" value="none"/>
          </listOfKeyValueData>
        </annotation>
      </species>
      <species metaid="meta_M_3HC12ACYLACPFAS_c" id="M_3HC12ACYLACPFAS_c" name="D-3-hydroxy-C12-acyl-ACP-FAS" compartment="c" initialConcentration="0">
        <notes>
          <html xmlns="http://www.w3.org/1999/xhtml">
            <p>FORMULA: C12H24O2S2R2</p>
          </html>
        </notes>
        <annotation>
          <listOfKeyValueData xmlns="http://pysces.sourceforge.net/KeyValueData">
            <data id="SMILES" value="CCCCCCCCCC(O)CC(=O)S**S"/>
            <data id="PubChem_ID" value="none"/>
            <data id="ChEBI_ID" value="none"/>
            <data id="KeGG_ID" value="none"/>
          </listOfKeyValueData>
        </annotation>
      </species>
      <species metaid="meta_M_3HC14ACYLACPFAS_c" id="M_3HC14ACYLACPFAS_c" name="D-3-hydroxy-C14-acyl-ACP-FAS" compartment="c" initialConcentration="0">
        <notes>
          <html xmlns="http://www.w3.org/1999/xhtml">
            <p>FORMULA: C14H28O2S2R2</p>
          </html>
        </notes>
        <annotation>
          <listOfKeyValueData xmlns="http://pysces.sourceforge.net/KeyValueData">
            <data id="SMILES" value="CCCCCCCCCCCC(O)CC(=O)S**S"/>
            <data id="PubChem_ID" value="none"/>
            <data id="ChEBI_ID" value="none"/>
            <data id="KeGG_ID" value="none"/>
          </listOfKeyValueData>
        </annotation>
      </species>
      <species metaid="meta_M_3HC16ACYLACPFAS_c" id="M_3HC16ACYLACPFAS_c" name="D-3-hydroxy-C16-acyl-ACP-FAS" compartment="c" initialConcentration="0">
        <notes>
          <html xmlns="http://www.w3.org/1999/xhtml">
            <p>FORMULA: C16H32O2S2R2</p>
          </html>
        </notes>
        <annotation>
          <listOfKeyValueData xmlns="http://pysces.sourceforge.net/KeyValueData">
            <data id="SMILES" value="CCCCCCCCCCCCCC(O)CC(=O)S**S"/>
            <data id="PubChem_ID" value="none"/>
            <data id="ChEBI_ID" value="none"/>
            <data id="KeGG_ID" value="none"/>
          </listOfKeyValueData>
        </annotation>
      </species>
      <species metaid="meta_M_3HC18ACYLACPFAS_c" id="M_3HC18ACYLACPFAS_c" name="D-3-hydroxy-C18-acyl-ACP-FAS" compartment="c" initialConcentration="0">
        <notes>
          <html xmlns="http://www.w3.org/1999/xhtml">
            <p>FORMULA: C18H36O2S2R2</p>
          </html>
        </notes>
        <annotation>
          <listOfKeyValueData xmlns="http://pysces.sourceforge.net/KeyValueData">
            <data id="SMILES" value="CCCCCCCCCCCCCCCC(O)CC(=O)S**S"/>
            <data id="PubChem_ID" value="none"/>
            <data id="ChEBI_ID" value="none"/>
            <data id="KeGG_ID" value="none"/>
          </listOfKeyValueData>
        </annotation>
      </species>
      <species metaid="meta_M_3HC18ACYLACP_c" id="M_3HC18ACYLACP_c" name="D-3-hydroxy-C18-acyl-ACP" compartment="c" initialConcentration="0">
        <notes>
          <html xmlns="http://www.w3.org/1999/xhtml">
            <p>FORMULA: C18H35O2SR</p>
          </html>
        </notes>
        <annotation>
          <listOfKeyValueData xmlns="http://pysces.sourceforge.net/KeyValueData">
            <data id="SMILES" value="CCCCCCCCCCCCCCCC(O)CC(=O)S*"/>
            <data id="PubChem_ID" value="none"/>
            <data id="ChEBI_ID" value="none"/>
            <data id="KeGG_ID" value="none"/>
          </listOfKeyValueData>
        </annotation>
      </species>
      <species metaid="meta_M_3HC20ACYLACPFAS_c" id="M_3HC20ACYLACPFAS_c" name="D-3-hydroxy-C20-acyl-ACP-FAS" compartment="c" initialConcentration="0">
        <notes>
          <html xmlns="http://www.w3.org/1999/xhtml">
            <p>FORMULA: C20H40O2S2R2</p>
          </html>
        </notes>
        <annotation>
          <listOfKeyValueData xmlns="http://pysces.sourceforge.net/KeyValueData">
            <data id="SMILES" value="CCCCCCCCCCCCCCCCCC(O)CC(=O)S**S"/>
            <data id="PubChem_ID" value="none"/>
            <data id="ChEBI_ID" value="none"/>
            <data id="KeGG_ID" value="none"/>
          </listOfKeyValueData>
        </annotation>
      </species>
      <species metaid="meta_M_3HC20ACYLACP_c" id="M_3HC20ACYLACP_c" name="D-3-hydroxy-C20-acyl-ACP" compartment="c" initialConcentration="0">
        <notes>
          <html xmlns="http://www.w3.org/1999/xhtml">
            <p>FORMULA: C20H39O2SR</p>
          </html>
        </notes>
        <annotation>
          <listOfKeyValueData xmlns="http://pysces.sourceforge.net/KeyValueData">
            <data id="SMILES" value="CCCCCCCCCCCCCCCCCC(O)CC(=O)S*"/>
            <data id="PubChem_ID" value="none"/>
            <data id="ChEBI_ID" value="none"/>
            <data id="KeGG_ID" value="none"/>
          </listOfKeyValueData>
        </annotation>
      </species>
      <species metaid="meta_M_3HC22ACYLACPFAS_c" id="M_3HC22ACYLACPFAS_c" name="D-3-hydroxy-C22-acyl-ACP-FAS" compartment="c" initialConcentration="0">
        <notes>
          <html xmlns="http://www.w3.org/1999/xhtml">
            <p>FORMULA: C22H44O2S2R2</p>
          </html>
        </notes>
        <annotation>
          <listOfKeyValueData xmlns="http://pysces.sourceforge.net/KeyValueData">
            <data id="SMILES" value="CCCCCCCCCCCCCCCCCCCC(O)CC(=O)S**S"/>
            <data id="PubChem_ID" value="none"/>
            <data id="ChEBI_ID" value="none"/>
            <data id="KeGG_ID" value="none"/>
          </listOfKeyValueData>
        </annotation>
      </species>
      <species metaid="meta_M_3HC22ACYLACP_c" id="M_3HC22ACYLACP_c" name="D-3-hydroxy-C22-acyl-ACP" compartment="c" initialConcentration="0">
        <notes>
          <html xmlns="http://www.w3.org/1999/xhtml">
            <p>FORMULA: C22H43O2SR</p>
          </html>
        </notes>
        <annotation>
          <listOfKeyValueData xmlns="http://pysces.sourceforge.net/KeyValueData">
            <data id="SMILES" value="CCCCCCCCCCCCCCCCCCCC(O)CC(=O)S*"/>
            <data id="PubChem_ID" value="none"/>
            <data id="ChEBI_ID" value="none"/>
            <data id="KeGG_ID" value="none"/>
          </listOfKeyValueData>
        </annotation>
      </species>
      <species metaid="meta_M_3HC24ACYLACPFAS_c" id="M_3HC24ACYLACPFAS_c" name="D-3-hydroxy-C24-acyl-ACP-FAS" compartment="c" initialConcentration="0">
        <notes>
          <html xmlns="http://www.w3.org/1999/xhtml">
            <p>FORMULA: C24H48O2S2R2</p>
          </html>
        </notes>
        <annotation>
          <listOfKeyValueData xmlns="http://pysces.sourceforge.net/KeyValueData">
            <data id="SMILES" value="CCCCCCCCCCCCCCCCCCCCCC(O)CC(=O)S**S"/>
            <data id="PubChem_ID" value="none"/>
            <data id="ChEBI_ID" value="none"/>
            <data id="KeGG_ID" value="none"/>
          </listOfKeyValueData>
        </annotation>
      </species>
      <species metaid="meta_M_3HC24ACYLACP_c" id="M_3HC24ACYLACP_c" name="D-3-hydroxy-C24-acyl-ACP" compartment="c" initialConcentration="0">
        <notes>
          <html xmlns="http://www.w3.org/1999/xhtml">
            <p>FORMULA: C24H47O2SR</p>
          </html>
        </notes>
        <annotation>
          <listOfKeyValueData xmlns="http://pysces.sourceforge.net/KeyValueData">
            <data id="SMILES" value="CCCCCCCCCCCCCCCCCCCCCC(O)CC(=O)S*"/>
            <data id="PubChem_ID" value="none"/>
            <data id="ChEBI_ID" value="none"/>
            <data id="KeGG_ID" value="none"/>
          </listOfKeyValueData>
        </annotation>
      </species>
      <species metaid="meta_M_3HC26ACYLACPFAS_c" id="M_3HC26ACYLACPFAS_c" name="D-3-hydroxy-C26-acyl-ACP-FAS" compartment="c" initialConcentration="0">
        <notes>
          <html xmlns="http://www.w3.org/1999/xhtml">
            <p>FORMULA: C26H52O2S2R2</p>
          </html>
        </notes>
        <annotation>
          <listOfKeyValueData xmlns="http://pysces.sourceforge.net/KeyValueData">
            <data id="SMILES" value="CCCCCCCCCCCCCCCCCCCCCCCC(O)CC(=O)S**S"/>
            <data id="PubChem_ID" value="none"/>
            <data id="ChEBI_ID" value="none"/>
            <data id="KeGG_ID" value="none"/>
          </listOfKeyValueData>
        </annotation>
      </species>
      <species metaid="meta_M_3HC26ACYLACP_c" id="M_3HC26ACYLACP_c" name="D-3-hydroxy-C26-acyl-ACP" compartment="c" initialConcentration="0">
        <notes>
          <html xmlns="http://www.w3.org/1999/xhtml">
            <p>FORMULA: C26H51O2SR</p>
          </html>
        </notes>
        <annotation>
          <listOfKeyValueData xmlns="http://pysces.sourceforge.net/KeyValueData">
            <data id="SMILES" value="CCCCCCCCCCCCCCCCCCCCCCCC(O)CC(=O)S*"/>
            <data id="PubChem_ID" value="none"/>
            <data id="ChEBI_ID" value="none"/>
            <data id="KeGG_ID" value="none"/>
          </listOfKeyValueData>
        </annotation>
      </species>
      <species metaid="meta_M_3HC28ACYLACP_c" id="M_3HC28ACYLACP_c" name="D-3-hydroxy-C28-acyl-ACP" compartment="c" initialConcentration="0">
        <notes>
          <html xmlns="http://www.w3.org/1999/xhtml">
            <p>FORMULA: C28H55O2SR</p>
          </html>
        </notes>
        <annotation>
          <listOfKeyValueData xmlns="http://pysces.sourceforge.net/KeyValueData">
            <data id="SMILES" value="CCCCCCCCCCCCCCCCCCCCCCCCCC(O)CC(=O)S*"/>
            <data id="PubChem_ID" value="none"/>
            <data id="ChEBI_ID" value="none"/>
            <data id="KeGG_ID" value="none"/>
          </listOfKeyValueData>
        </annotation>
      </species>
      <species metaid="meta_M_3HC30ACYLACP_c" id="M_3HC30ACYLACP_c" name="D-3-hydroxy-C30-acyl-ACP" compartment="c" initialConcentration="0">
        <notes>
          <html xmlns="http://www.w3.org/1999/xhtml">
            <p>FORMULA: C30H59O2SR</p>
          </html>
        </notes>
        <annotation>
          <listOfKeyValueData xmlns="http://pysces.sourceforge.net/KeyValueData">
            <data id="SMILES" value="CCCCCCCCCCCCCCCCCCCCCCCCCCCC(O)CC(=O)S*"/>
            <data id="PubChem_ID" value="none"/>
            <data id="ChEBI_ID" value="none"/>
            <data id="KeGG_ID" value="none"/>
          </listOfKeyValueData>
        </annotation>
      </species>
      <species metaid="meta_M_3HC32ACYLACP_c" id="M_3HC32ACYLACP_c" name="D-3-hydroxy-C32-acyl-ACP" compartment="c" initialConcentration="0">
        <notes>
          <html xmlns="http://www.w3.org/1999/xhtml">
            <p>FORMULA: C32H63O2SR</p>
          </html>
        </notes>
        <annotation>
          <listOfKeyValueData xmlns="http://pysces.sourceforge.net/KeyValueData">
            <data id="SMILES" value="CCCCCCCCCCCCCCCCCCCCCCCCCCCCCC(O)CC(=O)S*"/>
            <data id="PubChem_ID" value="none"/>
            <data id="ChEBI_ID" value="none"/>
            <data id="KeGG_ID" value="none"/>
          </listOfKeyValueData>
        </annotation>
      </species>
      <species metaid="meta_M_3HC34ACYLACP_c" id="M_3HC34ACYLACP_c" name="D-3-hydroxy-C34-acyl-ACP" compartment="c" initialConcentration="0">
        <notes>
          <html xmlns="http://www.w3.org/1999/xhtml">
            <p>FORMULA: C34H67O2SR</p>
          </html>
        </notes>
        <annotation>
          <listOfKeyValueData xmlns="http://pysces.sourceforge.net/KeyValueData">
            <data id="SMILES" value="CCCCCCCCCCCCCCCCCCCCCCCCCCCCCCCC(O)CC(=O)S*"/>
            <data id="PubChem_ID" value="none"/>
            <data id="ChEBI_ID" value="none"/>
            <data id="KeGG_ID" value="none"/>
          </listOfKeyValueData>
        </annotation>
      </species>
      <species metaid="meta_M_3HC36ACYLACP_c" id="M_3HC36ACYLACP_c" name="D-3-hydroxy-C36-acyl-ACP" compartment="c" initialConcentration="0">
        <notes>
          <html xmlns="http://www.w3.org/1999/xhtml">
            <p>FORMULA: C36H71O2SR</p>
          </html>
        </notes>
        <annotation>
          <listOfKeyValueData xmlns="http://pysces.sourceforge.net/KeyValueData">
            <data id="SMILES" value="CCCCCCCCCCCCCCCCCCCCCCCCCCCCCCCCCC(O)CC(=O)S*"/>
            <data id="PubChem_ID" value="none"/>
            <data id="ChEBI_ID" value="none"/>
            <data id="KeGG_ID" value="none"/>
          </listOfKeyValueData>
        </annotation>
      </species>
      <species metaid="meta_M_3HC38ACYLACP_c" id="M_3HC38ACYLACP_c" name="D-3-hydroxy-C38-acyl-ACP" compartment="c" initialConcentration="0">
        <notes>
          <html xmlns="http://www.w3.org/1999/xhtml">
            <p>FORMULA: C38H75O2SR</p>
          </html>
        </notes>
        <annotation>
          <listOfKeyValueData xmlns="http://pysces.sourceforge.net/KeyValueData">
            <data id="SMILES" value="CCCCCCCCCCCCCCCCCCCCCCCCCCCCCCCCCCCC(O)CC(=O)S*"/>
            <data id="PubChem_ID" value="none"/>
            <data id="ChEBI_ID" value="none"/>
            <data id="KeGG_ID" value="none"/>
          </listOfKeyValueData>
        </annotation>
      </species>
      <species metaid="meta_M_3HC40ACYLACP_c" id="M_3HC40ACYLACP_c" name="D-3-hydroxy-C40-acyl-ACP" compartment="c" initialConcentration="0">
        <notes>
          <html xmlns="http://www.w3.org/1999/xhtml">
            <p>FORMULA: C40H79O2SR</p>
          </html>
        </notes>
        <annotation>
          <listOfKeyValueData xmlns="http://pysces.sourceforge.net/KeyValueData">
            <data id="SMILES" value="CCCCCCCCCCCCCCCCCCCCCCCCCCCCCCCCCCCCCC(O)CC(=O)S*"/>
            <data id="PubChem_ID" value="none"/>
            <data id="ChEBI_ID" value="none"/>
            <data id="KeGG_ID" value="none"/>
          </listOfKeyValueData>
        </annotation>
      </species>
      <species metaid="meta_M_3HC42ACYLACP_c" id="M_3HC42ACYLACP_c" name="D-3-hydroxy-C42-acyl-ACP" compartment="c" initialConcentration="0">
        <notes>
          <html xmlns="http://www.w3.org/1999/xhtml">
            <p>FORMULA: C42H83O2SR</p>
          </html>
        </notes>
        <annotation>
          <listOfKeyValueData xmlns="http://pysces.sourceforge.net/KeyValueData">
            <data id="SMILES" value="CCCCCCCCCCCCCCCCCCCCCCCCCCCCCCCCCCCCCCCC(O)CC(=O)S*"/>
            <data id="PubChem_ID" value="none"/>
            <data id="ChEBI_ID" value="none"/>
            <data id="KeGG_ID" value="none"/>
          </listOfKeyValueData>
        </annotation>
      </species>
      <species metaid="meta_M_3HC44ACYLACP_c" id="M_3HC44ACYLACP_c" name="D-3-hydroxy-C44-acyl-ACP" compartment="c" initialConcentration="0">
        <notes>
          <html xmlns="http://www.w3.org/1999/xhtml">
            <p>FORMULA: C44H87O2SR</p>
          </html>
        </notes>
        <annotation>
          <listOfKeyValueData xmlns="http://pysces.sourceforge.net/KeyValueData">
            <data id="SMILES" value="CCCCCCCCCCCCCCCCCCCCCCCCCCCCCCCCCCCCCCCCCC(O)CC(=O)S*"/>
            <data id="PubChem_ID" value="none"/>
            <data id="ChEBI_ID" value="none"/>
            <data id="KeGG_ID" value="none"/>
          </listOfKeyValueData>
        </annotation>
      </species>
      <species metaid="meta_M_3HC46ACYLACP_c" id="M_3HC46ACYLACP_c" name="D-3-hydroxy-C46-acyl-ACP" compartment="c" initialConcentration="0">
        <notes>
          <html xmlns="http://www.w3.org/1999/xhtml">
            <p>FORMULA: C46H91O2SR</p>
          </html>
        </notes>
        <annotation>
          <listOfKeyValueData xmlns="http://pysces.sourceforge.net/KeyValueData">
            <data id="SMILES" value="CCCCCCCCCCCCCCCCCCCCCCCCCCCCCCCCCCCCCCCCCCCC(O)CC(=O)S*"/>
            <data id="PubChem_ID" value="none"/>
            <data id="ChEBI_ID" value="none"/>
            <data id="KeGG_ID" value="none"/>
          </listOfKeyValueData>
        </annotation>
      </species>
      <species metaid="meta_M_3HC48ACYLACP_c" id="M_3HC48ACYLACP_c" name="D-3-hydroxy-C48-acyl-ACP" compartment="c" initialConcentration="0">
        <notes>
          <html xmlns="http://www.w3.org/1999/xhtml">
            <p>FORMULA: C48H95O2SR</p>
          </html>
        </notes>
        <annotation>
          <listOfKeyValueData xmlns="http://pysces.sourceforge.net/KeyValueData">
            <data id="SMILES" value="CCCCCCCCCCCCCCCCCCCCCCCCCCCCCCCCCCCCCCCCCCCCCC(O)CC(=O)S*"/>
            <data id="PubChem_ID" value="none"/>
            <data id="ChEBI_ID" value="none"/>
            <data id="KeGG_ID" value="none"/>
          </listOfKeyValueData>
        </annotation>
      </species>
      <species metaid="meta_M_3HC4ACYLACPFAS_c" id="M_3HC4ACYLACPFAS_c" name="D-3-hydroxy-C4-acyl-ACP-FAS" compartment="c" initialConcentration="0">
        <notes>
          <html xmlns="http://www.w3.org/1999/xhtml">
            <p>FORMULA: C4H8O2S2R2</p>
          </html>
        </notes>
        <annotation>
          <listOfKeyValueData xmlns="http://pysces.sourceforge.net/KeyValueData">
            <data id="SMILES" value="CC(O)CC(=O)S**S"/>
            <data id="PubChem_ID" value="none"/>
            <data id="ChEBI_ID" value="none"/>
            <data id="KeGG_ID" value="none"/>
          </listOfKeyValueData>
        </annotation>
      </species>
      <species metaid="meta_M_3HC50ACYLACP_c" id="M_3HC50ACYLACP_c" name="D-3-hydroxy-C50-acyl-ACP" compartment="c" initialConcentration="0">
        <notes>
          <html xmlns="http://www.w3.org/1999/xhtml">
            <p>FORMULA: C50H99O2SR</p>
          </html>
        </notes>
        <annotation>
          <listOfKeyValueData xmlns="http://pysces.sourceforge.net/KeyValueData">
            <data id="SMILES" value="CCCCCCCCCCCCCCCCCCCCCCCCCCCCCCCCCCCCCCCCCCCCCCCC(O)CC(=O)S*"/>
            <data id="PubChem_ID" value="none"/>
            <data id="ChEBI_ID" value="none"/>
            <data id="KeGG_ID" value="none"/>
          </listOfKeyValueData>
        </annotation>
      </species>
      <species metaid="meta_M_3HC52ACYLACP_c" id="M_3HC52ACYLACP_c" name="D-3-hydroxy-C52-acyl-ACP" compartment="c" initialConcentration="0">
        <notes>
          <html xmlns="http://www.w3.org/1999/xhtml">
            <p>FORMULA: C52H103O2SR</p>
          </html>
        </notes>
        <annotation>
          <listOfKeyValueData xmlns="http://pysces.sourceforge.net/KeyValueData">
            <data id="SMILES" value="CCCCCCCCCCCCCCCCCCCCCCCCCCCCCCCCCCCCCCCCCCCCCCCCCC(O)CC(=O)S*"/>
            <data id="PubChem_ID" value="none"/>
            <data id="ChEBI_ID" value="none"/>
            <data id="KeGG_ID" value="none"/>
          </listOfKeyValueData>
        </annotation>
      </species>
      <species metaid="meta_M_3HC54ACYLACP_c" id="M_3HC54ACYLACP_c" name="D-3-hydroxy-C54-acyl-ACP" compartment="c" initialConcentration="0">
        <notes>
          <html xmlns="http://www.w3.org/1999/xhtml">
            <p>FORMULA: C54H107O2SR</p>
          </html>
        </notes>
        <annotation>
          <listOfKeyValueData xmlns="http://pysces.sourceforge.net/KeyValueData">
            <data id="SMILES" value="CCCCCCCCCCCCCCCCCCCCCCCCCCCCCCCCCCCCCCCCCCCCCCCCCCCC(O)CC(=O)S*"/>
            <data id="PubChem_ID" value="none"/>
            <data id="ChEBI_ID" value="none"/>
            <data id="KeGG_ID" value="none"/>
          </listOfKeyValueData>
        </annotation>
      </species>
      <species metaid="meta_M_3HC56ACYLACP_c" id="M_3HC56ACYLACP_c" name="D-3-hydroxy-C56-acyl-ACP" compartment="c" initialConcentration="0">
        <notes>
          <html xmlns="http://www.w3.org/1999/xhtml">
            <p>FORMULA: C56H111O2SR</p>
          </html>
        </notes>
        <annotation>
          <listOfKeyValueData xmlns="http://pysces.sourceforge.net/KeyValueData">
            <data id="SMILES" value="CCCCCCCCCCCCCCCCCCCCCCCCCCCCCCCCCCCCCCCCCCCCCCCCCCCCCC(O)CC(=O)S*"/>
            <data id="PubChem_ID" value="none"/>
            <data id="ChEBI_ID" value="none"/>
            <data id="KeGG_ID" value="none"/>
          </listOfKeyValueData>
        </annotation>
      </species>
      <species metaid="meta_M_3HC58ACYLACP_c" id="M_3HC58ACYLACP_c" name="D-3-hydroxy-C58-acyl-ACP" compartment="c" initialConcentration="0">
        <notes>
          <html xmlns="http://www.w3.org/1999/xhtml">
            <p>FORMULA: C58H115O2SR</p>
          </html>
        </notes>
        <annotation>
          <listOfKeyValueData xmlns="http://pysces.sourceforge.net/KeyValueData">
            <data id="SMILES" value="CCCCCCCCCCCCCCCCCCCCCCCCCCCCCCCCCCCCCCCCCCCCCCCCCCCCCCCC(O)CC(=O)S*"/>
            <data id="PubChem_ID" value="none"/>
            <data id="ChEBI_ID" value="none"/>
            <data id="KeGG_ID" value="none"/>
          </listOfKeyValueData>
        </annotation>
      </species>
      <species metaid="meta_M_3HC6ACYLACPFAS_c" id="M_3HC6ACYLACPFAS_c" name="D-3-hydroxy-C6-acyl-ACP-FAS" compartment="c" initialConcentration="0">
        <notes>
          <html xmlns="http://www.w3.org/1999/xhtml">
            <p>FORMULA: C6H12O2S2R2</p>
          </html>
        </notes>
        <annotation>
          <listOfKeyValueData xmlns="http://pysces.sourceforge.net/KeyValueData">
            <data id="SMILES" value="CCCC(O)CC(=O)S**S"/>
            <data id="PubChem_ID" value="none"/>
            <data id="ChEBI_ID" value="none"/>
            <data id="KeGG_ID" value="none"/>
          </listOfKeyValueData>
        </annotation>
      </species>
      <species metaid="meta_M_3HC8ACYLACPFAS_c" id="M_3HC8ACYLACPFAS_c" name="D-3-hydroxy-C8-acyl-ACP-FAS" compartment="c" initialConcentration="0">
        <notes>
          <html xmlns="http://www.w3.org/1999/xhtml">
            <p>FORMULA: C8H16O2S2R2</p>
          </html>
        </notes>
        <annotation>
          <listOfKeyValueData xmlns="http://pysces.sourceforge.net/KeyValueData">
            <data id="SMILES" value="CCCCCC(O)CC(=O)S**S"/>
            <data id="PubChem_ID" value="none"/>
            <data id="ChEBI_ID" value="none"/>
            <data id="KeGG_ID" value="none"/>
          </listOfKeyValueData>
        </annotation>
      </species>
      <species metaid="meta_M_3HSA_c" id="M_3HSA_c" name="Secophenol" compartment="c" initialConcentration="0">
        <notes>
          <html xmlns="http://www.w3.org/1999/xhtml">
            <p>FORMULA: C19H24O3</p>
          </html>
        </notes>
        <annotation>
          <listOfKeyValueData xmlns="http://pysces.sourceforge.net/KeyValueData">
            <data id="SMILES" value="Cc1ccc(O)cc1CC[C@@]2([H])C(=O)CC[C@]3(C)[C@]2([H])CCC3(=O)"/>
            <data id="PubChem_ID" value="135626410.0"/>
            <data id="ChEBI_ID" value="none"/>
            <data id="KeGG_ID" value="C19944"/>
          </listOfKeyValueData>
        </annotation>
      </species>
      <species metaid="meta_M_3MBECOA_c" id="M_3MBECOA_c" name="3-Methylcrotonyl-CoA" compartment="c" initialConcentration="0">
        <notes>
          <html xmlns="http://www.w3.org/1999/xhtml">
            <p>FORMULA: C26H42N7O17P3S</p>
          </html>
        </notes>
        <annotation>
          <listOfKeyValueData xmlns="http://pysces.sourceforge.net/KeyValueData">
            <data id="SMILES" value="CC(C)=CC(=O)SCCNC(=O)CCNC(=O)[C@H](O)C(C)(C)COP(O)(=O)OP(O)(=O)OC[C@H]1O[C@H]([C@H](O)[C@@H]1OP(O)(O)=O)n1cnc2c(N)ncnc12"/>
            <data id="PubChem_ID" value="5969.0"/>
            <data id="ChEBI_ID" value="15486.0"/>
            <data id="KeGG_ID" value="C03069"/>
          </listOfKeyValueData>
        </annotation>
      </species>
      <species metaid="meta_M_3MBUTCOA_c" id="M_3MBUTCOA_c" name="3-Methylbutanoyl-CoA" compartment="c" initialConcentration="0">
        <notes>
          <html xmlns="http://www.w3.org/1999/xhtml">
            <p>FORMULA: C26H44N7O17P3S</p>
          </html>
        </notes>
        <annotation>
          <listOfKeyValueData xmlns="http://pysces.sourceforge.net/KeyValueData">
            <data id="SMILES" value="CC(C)CC(=O)SCCNC(=O)CCNC(=O)[C@H](O)C(C)(C)COP(O)(=O)OP(O)(=O)OC[C@H]1O[C@H]([C@H](O)[C@@H]1OP(O)(O)=O)n1cnc2c(N)ncnc12"/>
            <data id="PubChem_ID" value="5858.0"/>
            <data id="ChEBI_ID" value="15487.0"/>
            <data id="KeGG_ID" value="C02939"/>
          </listOfKeyValueData>
        </annotation>
      </species>
      <species metaid="meta_M_3MBUTLIPO_c" id="M_3MBUTLIPO_c" name="S-(3-Methylbutanoyl)-dihydrolipoamide" compartment="c" initialConcentration="0">
        <notes>
          <html xmlns="http://www.w3.org/1999/xhtml">
            <p>FORMULA: C13H25NO2S2</p>
          </html>
        </notes>
        <annotation>
          <listOfKeyValueData xmlns="http://pysces.sourceforge.net/KeyValueData">
            <data id="SMILES" value="CC(C)CC(=O)SCCC(S)CCCCC(N)=O"/>
            <data id="PubChem_ID" value="7543.0"/>
            <data id="ChEBI_ID" value="27462.0"/>
            <data id="KeGG_ID" value="C05119"/>
          </listOfKeyValueData>
        </annotation>
      </species>
      <species metaid="meta_M_3OELAC_c" id="M_3OELAC_c" name="2-Oxo-2,3-dihydrofuran-5-acetate" compartment="c" initialConcentration="0">
        <notes>
          <html xmlns="http://www.w3.org/1999/xhtml">
            <p>FORMULA: C6H6O4</p>
          </html>
        </notes>
        <annotation>
          <listOfKeyValueData xmlns="http://pysces.sourceforge.net/KeyValueData">
            <data id="SMILES" value="OC(=O)CC1=CCC(=O)O1"/>
            <data id="PubChem_ID" value="6377.0"/>
            <data id="ChEBI_ID" value="18267.0"/>
            <data id="KeGG_ID" value="C03586"/>
          </listOfKeyValueData>
        </annotation>
      </species>
      <species metaid="meta_M_3PG_c" id="M_3PG_c" name="3-Phospho-D-glycerate" compartment="c" initialConcentration="0">
        <notes>
          <html xmlns="http://www.w3.org/1999/xhtml">
            <p>FORMULA: C3H7O7P</p>
          </html>
        </notes>
        <annotation>
          <listOfKeyValueData xmlns="http://pysces.sourceforge.net/KeyValueData">
            <data id="SMILES" value="O[C@H](COP(O)(O)=O)C(O)=O"/>
            <data id="PubChem_ID" value="3497.0"/>
            <data id="ChEBI_ID" value="17794.0"/>
            <data id="KeGG_ID" value="C00197"/>
          </listOfKeyValueData>
        </annotation>
      </species>
      <species metaid="meta_M_3PSER_c" id="M_3PSER_c" name="O-Phospho-L-serine" compartment="c" initialConcentration="0">
        <notes>
          <html xmlns="http://www.w3.org/1999/xhtml">
            <p>FORMULA: C3H8NO6P</p>
          </html>
        </notes>
        <annotation>
          <listOfKeyValueData xmlns="http://pysces.sourceforge.net/KeyValueData">
            <data id="SMILES" value="N[C@@H](COP(O)(O)=O)C(O)=O"/>
            <data id="PubChem_ID" value="4251.0"/>
            <data id="ChEBI_ID" value="15811.0"/>
            <data id="KeGG_ID" value="C01005"/>
          </listOfKeyValueData>
        </annotation>
      </species>
      <species metaid="meta_M_3PSME_c" id="M_3PSME_c" name="5-O-(1-Carboxyvinyl)-3-phosphoshikimate" compartment="c" initialConcentration="0">
        <notes>
          <html xmlns="http://www.w3.org/1999/xhtml">
            <p>FORMULA: C10H13O10P</p>
          </html>
        </notes>
        <annotation>
          <listOfKeyValueData xmlns="http://pysces.sourceforge.net/KeyValueData">
            <data id="SMILES" value="O[C@H]1[C@@H](CC(=C[C@H]1OP(O)(O)=O)C(O)=O)OC(=C)C(O)=O"/>
            <data id="PubChem_ID" value="4488.0"/>
            <data id="ChEBI_ID" value="16257.0"/>
            <data id="KeGG_ID" value="C01269"/>
          </listOfKeyValueData>
        </annotation>
      </species>
      <species metaid="meta_M_49DSHA_c" id="M_49DSHA_c" name="9,10-disecoandrosta-1(10),2-dien-4-oate" compartment="c" initialConcentration="0">
        <notes>
          <html xmlns="http://www.w3.org/1999/xhtml">
            <p>FORMULA: C19H24O6</p>
          </html>
        </notes>
        <annotation>
          <listOfKeyValueData xmlns="http://pysces.sourceforge.net/KeyValueData">
            <data id="SMILES" value="[H]C(C([H])=C(O)C(O)=O)=C(C)C(=O)CC[C@]1([H])C(=O)CC[C@]2(C)C(=O)CC[C@@]12[H]"/>
            <data id="PubChem_ID" value="7401.0"/>
            <data id="ChEBI_ID" value="29086.0"/>
            <data id="KeGG_ID" value="C04844"/>
          </listOfKeyValueData>
        </annotation>
      </species>
      <species metaid="meta_M_4CMLAC_c" id="M_4CMLAC_c" name="2-Carboxy-2,5-dihydro-5-oxofuran-2-acetate" compartment="c" initialConcentration="0">
        <notes>
          <html xmlns="http://www.w3.org/1999/xhtml">
            <p>FORMULA: C7H6O6</p>
          </html>
        </notes>
        <annotation>
          <listOfKeyValueData xmlns="http://pysces.sourceforge.net/KeyValueData">
            <data id="SMILES" value="OC(=O)CC1(OC(=O)C=C1)C(O)=O"/>
            <data id="PubChem_ID" value="4497.0"/>
            <data id="ChEBI_ID" value="16993.0"/>
            <data id="KeGG_ID" value="C01278"/>
          </listOfKeyValueData>
        </annotation>
      </species>
      <species metaid="meta_M_4H2OHEX_c" id="M_4H2OHEX_c" name="4-Hydroxy-2-oxohexanoic acid" compartment="c" initialConcentration="0">
        <notes>
          <html xmlns="http://www.w3.org/1999/xhtml">
            <p>FORMULA: C6H10O4</p>
          </html>
        </notes>
        <annotation>
          <listOfKeyValueData xmlns="http://pysces.sourceforge.net/KeyValueData">
            <data id="SMILES" value="CCC(O)CC(=O)C(O)=O"/>
            <data id="PubChem_ID" value="8982.0"/>
            <data id="ChEBI_ID" value="27530.0"/>
            <data id="KeGG_ID" value="C06762"/>
          </listOfKeyValueData>
        </annotation>
      </species>
      <species metaid="meta_M_4HBENZALC_c" id="M_4HBENZALC_c" name="4-Hydroxybenzyl alcohol" compartment="c" initialConcentration="0">
        <notes>
          <html xmlns="http://www.w3.org/1999/xhtml">
            <p>FORMULA: C7H8O2</p>
          </html>
        </notes>
        <annotation>
          <listOfKeyValueData xmlns="http://pysces.sourceforge.net/KeyValueData">
            <data id="SMILES" value="OCc1ccc(O)cc1"/>
            <data id="PubChem_ID" value="96023815.0"/>
            <data id="ChEBI_ID" value="none"/>
            <data id="KeGG_ID" value="C17467"/>
          </listOfKeyValueData>
        </annotation>
      </species>
      <species metaid="meta_M_4HBENZALC_e" id="M_4HBENZALC_e" name="4-Hydroxybenzyl alcohol" compartment="e" initialConcentration="0">
        <notes>
          <html xmlns="http://www.w3.org/1999/xhtml">
            <p>FORMULA: C7H8O2</p>
          </html>
        </notes>
        <annotation>
          <listOfKeyValueData xmlns="http://pysces.sourceforge.net/KeyValueData">
            <data id="SMILES" value="OCc1ccc(O)cc1"/>
            <data id="PubChem_ID" value="96023815.0"/>
            <data id="ChEBI_ID" value="none"/>
            <data id="KeGG_ID" value="C17467"/>
          </listOfKeyValueData>
        </annotation>
      </species>
      <species metaid="meta_M_4HPP_c" id="M_4HPP_c" name="3-(4-Hydroxyphenyl)pyruvate" compartment="c" initialConcentration="0">
        <notes>
          <html xmlns="http://www.w3.org/1999/xhtml">
            <p>FORMULA: C9H8O4</p>
          </html>
        </notes>
        <annotation>
          <listOfKeyValueData xmlns="http://pysces.sourceforge.net/KeyValueData">
            <data id="SMILES" value="OC(=O)C(=O)Cc1ccc(O)cc1"/>
            <data id="PubChem_ID" value="4406.0"/>
            <data id="ChEBI_ID" value="15999.0"/>
            <data id="KeGG_ID" value="C01179"/>
          </listOfKeyValueData>
        </annotation>
      </species>
      <species metaid="meta_M_4M3K911DHC33ACYLACP_c" id="M_4M3K911DHC33ACYLACP_c" name="4-methyl-3-keto-9,11-dihydroxy-C33-acyl-ACP" compartment="c" initialConcentration="0">
        <notes>
          <html xmlns="http://www.w3.org/1999/xhtml">
            <p>FORMULA: C33H63O4SR</p>
          </html>
        </notes>
        <annotation>
          <listOfKeyValueData xmlns="http://pysces.sourceforge.net/KeyValueData">
            <data id="SMILES" value="*SC(=O)CC(=O)C(C)CCCCC(O)CC(O)CCCCCCCCCCCCCCCCCCCCC"/>
            <data id="PubChem_ID" value="none"/>
            <data id="ChEBI_ID" value="none"/>
            <data id="KeGG_ID" value="none"/>
          </listOfKeyValueData>
        </annotation>
      </species>
      <species metaid="meta_M_4M3K911DHC33OATE_c" id="M_4M3K911DHC33OATE_c" name="4-methyl-3-keto-9,11-dihydroxy-C33-acid" compartment="c" initialConcentration="0">
        <notes>
          <html xmlns="http://www.w3.org/1999/xhtml">
            <p>FORMULA: C33H64O5</p>
          </html>
        </notes>
        <annotation>
          <listOfKeyValueData xmlns="http://pysces.sourceforge.net/KeyValueData">
            <data id="SMILES" value="OC(=O)CC(=O)C(C)CCCCC(O)CC(O)CCCCCCCCCCCCCCCCCCCCC"/>
            <data id="PubChem_ID" value="none"/>
            <data id="ChEBI_ID" value="none"/>
            <data id="KeGG_ID" value="none"/>
          </listOfKeyValueData>
        </annotation>
      </species>
      <species metaid="meta_M_4M3K911DHC35ACYLACP_c" id="M_4M3K911DHC35ACYLACP_c" name="4-methyl-3-keto-9,11-dihydroxy-C35-acyl-ACP" compartment="c" initialConcentration="0">
        <notes>
          <html xmlns="http://www.w3.org/1999/xhtml">
            <p>FORMULA: C35H67O4SR</p>
          </html>
        </notes>
        <annotation>
          <listOfKeyValueData xmlns="http://pysces.sourceforge.net/KeyValueData">
            <data id="SMILES" value="*SC(=O)CC(=O)C(C)CCCCC(O)CC(O)CCCCCCCCCCCCCCCCCCCCCCC"/>
            <data id="PubChem_ID" value="none"/>
            <data id="ChEBI_ID" value="none"/>
            <data id="KeGG_ID" value="none"/>
          </listOfKeyValueData>
        </annotation>
      </species>
      <species metaid="meta_M_4M3K911DHC35OATE_c" id="M_4M3K911DHC35OATE_c" name="4-methyl-3-keto-9,11-dihydroxy-C35-acid" compartment="c" initialConcentration="0">
        <notes>
          <html xmlns="http://www.w3.org/1999/xhtml">
            <p>FORMULA: C35H68O5</p>
          </html>
        </notes>
        <annotation>
          <listOfKeyValueData xmlns="http://pysces.sourceforge.net/KeyValueData">
            <data id="SMILES" value="OC(=O)CC(=O)C(C)CCCCC(O)CC(O)CCCCCCCCCCCCCCCCCCCCCCC"/>
            <data id="PubChem_ID" value="none"/>
            <data id="ChEBI_ID" value="none"/>
            <data id="KeGG_ID" value="none"/>
          </listOfKeyValueData>
        </annotation>
      </species>
      <species metaid="meta_M_4OGSAL_c" id="M_4OGSAL_c" name="4-Oxoglutarate semialdehyde" compartment="c" initialConcentration="0">
        <notes>
          <html xmlns="http://www.w3.org/1999/xhtml">
            <p>FORMULA: C5H6O4</p>
          </html>
        </notes>
        <annotation>
          <listOfKeyValueData xmlns="http://pysces.sourceforge.net/KeyValueData">
            <data id="SMILES" value="[H]C(=O)C(=O)CCC(O)=O"/>
            <data id="PubChem_ID" value="5750.0"/>
            <data id="ChEBI_ID" value="17204.0"/>
            <data id="KeGG_ID" value="C02800"/>
          </listOfKeyValueData>
        </annotation>
      </species>
      <species metaid="meta_M_4PPNCYS_c" id="M_4PPNCYS_c" name="(R)-4-Phosphopantothenoyl-L-cysteine" compartment="c" initialConcentration="0">
        <notes>
          <html xmlns="http://www.w3.org/1999/xhtml">
            <p>FORMULA: C12H23N2O9PS</p>
          </html>
        </notes>
        <annotation>
          <listOfKeyValueData xmlns="http://pysces.sourceforge.net/KeyValueData">
            <data id="SMILES" value="CC(C)(COP(O)(O)=O)[C@@H](O)C(=O)NCCC(=O)N[C@@H](CS)C(O)=O"/>
            <data id="PubChem_ID" value="7001.0"/>
            <data id="ChEBI_ID" value="15769.0"/>
            <data id="KeGG_ID" value="C04352"/>
          </listOfKeyValueData>
        </annotation>
      </species>
      <species metaid="meta_M_4PPNTE_c" id="M_4PPNTE_c" name="Pantetheine 4-phosphate" compartment="c" initialConcentration="0">
        <notes>
          <html xmlns="http://www.w3.org/1999/xhtml">
            <p>FORMULA: C11H23N2O7PS</p>
          </html>
        </notes>
        <annotation>
          <listOfKeyValueData xmlns="http://pysces.sourceforge.net/KeyValueData">
            <data id="SMILES" value="CC(C)(COP(O)(O)=O)C(O)C(=O)NCCC(=O)NCCS"/>
            <data id="PubChem_ID" value="4365.0"/>
            <data id="ChEBI_ID" value="16858.0"/>
            <data id="KeGG_ID" value="C01134"/>
          </listOfKeyValueData>
        </annotation>
      </species>
      <species metaid="meta_M_4PPNTO_c" id="M_4PPNTO_c" name="D-4-Phosphopantothenate" compartment="c" initialConcentration="0">
        <notes>
          <html xmlns="http://www.w3.org/1999/xhtml">
            <p>FORMULA: C9H18NO8P</p>
          </html>
        </notes>
        <annotation>
          <listOfKeyValueData xmlns="http://pysces.sourceforge.net/KeyValueData">
            <data id="SMILES" value="CC(C)(COP(O)(O)=O)[C@@H](O)C(=O)NCCC(O)=O"/>
            <data id="PubChem_ID" value="6304.0"/>
            <data id="ChEBI_ID" value="15905.0"/>
            <data id="KeGG_ID" value="C03492"/>
          </listOfKeyValueData>
        </annotation>
      </species>
      <species metaid="meta_M_57DHC28ACYLACP_c" id="M_57DHC28ACYLACP_c" name="5,7-dihydroxy-C28-acyl-ACP" compartment="c" initialConcentration="0">
        <notes>
          <html xmlns="http://www.w3.org/1999/xhtml">
            <p>FORMULA: C28H55O3SR</p>
          </html>
        </notes>
        <annotation>
          <listOfKeyValueData xmlns="http://pysces.sourceforge.net/KeyValueData">
            <data id="SMILES" value="*SC(=O)CCCC(O)CC(O)CCCCCCCCCCCCCCCCCCCCC"/>
            <data id="PubChem_ID" value="none"/>
            <data id="ChEBI_ID" value="none"/>
            <data id="KeGG_ID" value="none"/>
          </listOfKeyValueData>
        </annotation>
      </species>
      <species metaid="meta_M_57DHC30ACYLACP_c" id="M_57DHC30ACYLACP_c" name="5,7-dihydroxy-C30-acyl-ACP" compartment="c" initialConcentration="0">
        <notes>
          <html xmlns="http://www.w3.org/1999/xhtml">
            <p>FORMULA: C30H59O3SR</p>
          </html>
        </notes>
        <annotation>
          <listOfKeyValueData xmlns="http://pysces.sourceforge.net/KeyValueData">
            <data id="SMILES" value="*SC(=O)CCCC(O)CC(O)CCCCCCCCCCCCCCCCCCCCCCC"/>
            <data id="PubChem_ID" value="none"/>
            <data id="ChEBI_ID" value="none"/>
            <data id="KeGG_ID" value="none"/>
          </listOfKeyValueData>
        </annotation>
      </species>
      <species metaid="meta_M_5AMINOLEVULINATE_c" id="M_5AMINOLEVULINATE_c" name="5-Aminolevulinate" compartment="c" initialConcentration="0">
        <notes>
          <html xmlns="http://www.w3.org/1999/xhtml">
            <p>FORMULA: C5H9NO3</p>
          </html>
        </notes>
        <annotation>
          <listOfKeyValueData xmlns="http://pysces.sourceforge.net/KeyValueData">
            <data id="SMILES" value="NCC(=O)CCC(O)=O"/>
            <data id="PubChem_ID" value="3719.0"/>
            <data id="ChEBI_ID" value="17549.0"/>
            <data id="KeGG_ID" value="C00430"/>
          </listOfKeyValueData>
        </annotation>
      </species>
      <species metaid="meta_M_5DA_c" id="M_5DA_c" name="5-Deoxyadenosine" compartment="c" initialConcentration="0">
        <notes>
          <html xmlns="http://www.w3.org/1999/xhtml">
            <p>FORMULA: C10H13N5O3</p>
          </html>
        </notes>
        <annotation>
          <listOfKeyValueData xmlns="http://pysces.sourceforge.net/KeyValueData">
            <data id="SMILES" value="C[C@H]1O[C@H]([C@H](O)[C@@H]1O)n1cnc2c(N)ncnc12"/>
            <data id="PubChem_ID" value="7603.0"/>
            <data id="ChEBI_ID" value="17319.0"/>
            <data id="KeGG_ID" value="C05198"/>
          </listOfKeyValueData>
        </annotation>
      </species>
      <species metaid="meta_M_5GLUCYS_c" id="M_5GLUCYS_c" name="gamma-L-Glutamyl-L-cysteine" compartment="c" initialConcentration="0">
        <notes>
          <html xmlns="http://www.w3.org/1999/xhtml">
            <p>FORMULA: C8H14N2O5S</p>
          </html>
        </notes>
        <annotation>
          <listOfKeyValueData xmlns="http://pysces.sourceforge.net/KeyValueData">
            <data id="SMILES" value="N[C@@H](CCC(=O)N[C@@H](CS)C(O)=O)C(O)=O"/>
            <data id="PubChem_ID" value="3938.0"/>
            <data id="ChEBI_ID" value="17515.0"/>
            <data id="KeGG_ID" value="C00669"/>
          </listOfKeyValueData>
        </annotation>
      </species>
      <species metaid="meta_M_5MTA_c" id="M_5MTA_c" name="5-Mehylthioadenosine" compartment="c" initialConcentration="0">
        <notes>
          <html xmlns="http://www.w3.org/1999/xhtml">
            <p>FORMULA: C11H15N5O3S</p>
          </html>
        </notes>
        <annotation>
          <listOfKeyValueData xmlns="http://pysces.sourceforge.net/KeyValueData">
            <data id="SMILES" value="CSC[C@H]1O[C@H]([C@H](O)[C@@H]1O)n1cnc2c(N)ncnc12"/>
            <data id="PubChem_ID" value="3470.0"/>
            <data id="ChEBI_ID" value="17509.0"/>
            <data id="KeGG_ID" value="C00170"/>
          </listOfKeyValueData>
        </annotation>
      </species>
      <species metaid="meta_M_5MTR_c" id="M_5MTR_c" name="5-Methylthio-D-ribose" compartment="c" initialConcentration="0">
        <notes>
          <html xmlns="http://www.w3.org/1999/xhtml">
            <p>FORMULA: C6H12O4S</p>
          </html>
        </notes>
        <annotation>
          <listOfKeyValueData xmlns="http://pysces.sourceforge.net/KeyValueData">
            <data id="SMILES" value="CSC[C@@H](O)[C@@H](O)[C@@H](O)C=O"/>
            <data id="PubChem_ID" value="5987.0"/>
            <data id="ChEBI_ID" value="16895.0"/>
            <data id="KeGG_ID" value="C03089"/>
          </listOfKeyValueData>
        </annotation>
      </species>
      <species metaid="meta_M_5OHHIPCOA_c" id="M_5OHHIPCOA_c" name="5-hydroxy-3-[(3aS,4S,5R,7aS)-7a-methyl-1,5-dioxo-octahydro-1H-inden-4-yl]propanoyl-CoA" compartment="c" initialConcentration="0">
        <notes>
          <html xmlns="http://www.w3.org/1999/xhtml">
            <p>FORMULA: C34H54N7O19P3S</p>
          </html>
        </notes>
        <annotation>
          <listOfKeyValueData xmlns="http://pysces.sourceforge.net/KeyValueData">
            <data id="SMILES" value="O=C(SCCNC(=O)CCNC(=O)[C@H](O)C(C)(C)COP(O)(=O)OP(O)(=O)OC[C@H]1O[C@H]([C@H](O)[C@@H]1OP(O)(O)=O)n1cnc2c(N)ncnc12)CC[C@]3([H])[C@H](O)CC[C@@]4(C)[C@@]3([H])CCC4(=O)"/>
            <data id="PubChem_ID" value="none"/>
            <data id="ChEBI_ID" value="none"/>
            <data id="KeGG_ID" value="none"/>
          </listOfKeyValueData>
        </annotation>
      </species>
      <species metaid="meta_M_5OHHIP_c" id="M_5OHHIP_c" name="3-[(3aS,4S,7aS)-7a-Methyl-1-hydroxy-5-oxo-octahydro-1H-inden-4-yl]propanoic acid" compartment="c" initialConcentration="0">
        <notes>
          <html xmlns="http://www.w3.org/1999/xhtml">
            <p>FORMULA: C13H20O4</p>
          </html>
        </notes>
        <annotation>
          <listOfKeyValueData xmlns="http://pysces.sourceforge.net/KeyValueData">
            <data id="SMILES" value="O=C(O)CC[C@]1([H])[C@H](O)CC[C@@]2(C)[C@@]1([H])CCC2(=O)"/>
            <data id="PubChem_ID" value="none"/>
            <data id="ChEBI_ID" value="none"/>
            <data id="KeGG_ID" value="none"/>
          </listOfKeyValueData>
        </annotation>
      </species>
      <species metaid="meta_M_5OPRO_c" id="M_5OPRO_c" name="Pidolic acid" compartment="c" initialConcentration="0">
        <notes>
          <html xmlns="http://www.w3.org/1999/xhtml">
            <p>FORMULA: C5H7NO3</p>
          </html>
        </notes>
        <annotation>
          <listOfKeyValueData xmlns="http://pysces.sourceforge.net/KeyValueData">
            <data id="SMILES" value="OC(=O)[C@@H]1CCC(=O)N1"/>
            <data id="PubChem_ID" value="4992.0"/>
            <data id="ChEBI_ID" value="18183.0"/>
            <data id="KeGG_ID" value="C01879"/>
          </listOfKeyValueData>
        </annotation>
      </species>
      <species metaid="meta_M_78DIAMINONONANOATE_c" id="M_78DIAMINONONANOATE_c" name="7,8-Diaminononanoate" compartment="c" initialConcentration="0">
        <notes>
          <html xmlns="http://www.w3.org/1999/xhtml">
            <p>FORMULA: C9H20N2O2</p>
          </html>
        </notes>
        <annotation>
          <listOfKeyValueData xmlns="http://pysces.sourceforge.net/KeyValueData">
            <data id="SMILES" value="CC(N)C(N)CCCCCC(O)=O"/>
            <data id="PubChem_ID" value="4280.0"/>
            <data id="ChEBI_ID" value="2247.0"/>
            <data id="KeGG_ID" value="C01037"/>
          </listOfKeyValueData>
        </annotation>
      </species>
      <species metaid="meta_M_8AMINO7OXONONANOATE_c" id="M_8AMINO7OXONONANOATE_c" name="8-Amino-7-oxononanoate" compartment="c" initialConcentration="0">
        <notes>
          <html xmlns="http://www.w3.org/1999/xhtml">
            <p>FORMULA: C9H17NO3</p>
          </html>
        </notes>
        <annotation>
          <listOfKeyValueData xmlns="http://pysces.sourceforge.net/KeyValueData">
            <data id="SMILES" value="CC(N)C(=O)CCCCCC(O)=O"/>
            <data id="PubChem_ID" value="4327.0"/>
            <data id="ChEBI_ID" value="15830.0"/>
            <data id="KeGG_ID" value="C01092"/>
          </listOfKeyValueData>
        </annotation>
      </species>
      <species metaid="meta_M_9HDECOA_c" id="M_9HDECOA_c" name="cis-9-Hexadecenoyl-CoA" compartment="c" initialConcentration="0">
        <notes>
          <html xmlns="http://www.w3.org/1999/xhtml">
            <p>FORMULA: C37H64N7O17P3S</p>
          </html>
        </notes>
        <annotation>
          <listOfKeyValueData xmlns="http://pysces.sourceforge.net/KeyValueData">
            <data id="SMILES" value="CCCCCC/C=C\CCCCCCCC(=O)SCCNC(=O)CCNC(=O)[C@H](O)C(C)(C)COP(O)(=O)OP(O)(=O)OC[C@H]1O[C@H]([C@H](O)[C@@H]1OP(O)(O)=O)n1cnc2c(N)ncnc12"/>
            <data id="PubChem_ID" value="none"/>
            <data id="ChEBI_ID" value="none"/>
            <data id="KeGG_ID" value="none"/>
          </listOfKeyValueData>
        </annotation>
      </species>
      <species metaid="meta_M_9HEXADECENOATE_c" id="M_9HEXADECENOATE_c" name="(9Z)-Hexadecenoic acid" compartment="c" initialConcentration="0">
        <notes>
          <html xmlns="http://www.w3.org/1999/xhtml">
            <p>FORMULA: C16H30O2</p>
          </html>
        </notes>
        <annotation>
          <listOfKeyValueData xmlns="http://pysces.sourceforge.net/KeyValueData">
            <data id="SMILES" value="CCCCCC\C=C/CCCCCCCC(O)=O"/>
            <data id="PubChem_ID" value="10558.0"/>
            <data id="ChEBI_ID" value="28716.0"/>
            <data id="KeGG_ID" value="C08362"/>
          </listOfKeyValueData>
        </annotation>
      </species>
      <species metaid="meta_M_9HEXADECENOATE_e" id="M_9HEXADECENOATE_e" name="(9Z)-Hexadecenoic acid" compartment="e" initialConcentration="0">
        <notes>
          <html xmlns="http://www.w3.org/1999/xhtml">
            <p>FORMULA: C16H30O2</p>
          </html>
        </notes>
        <annotation>
          <listOfKeyValueData xmlns="http://pysces.sourceforge.net/KeyValueData">
            <data id="SMILES" value="CCCCCC\C=C/CCCCCCCC(O)=O"/>
            <data id="PubChem_ID" value="10558.0"/>
            <data id="ChEBI_ID" value="28716.0"/>
            <data id="KeGG_ID" value="C08362"/>
          </listOfKeyValueData>
        </annotation>
      </species>
      <species metaid="meta_M_9OCTADECENOATE_c" id="M_9OCTADECENOATE_c" name="(9Z)-Octadecenoic acid" compartment="c" initialConcentration="0">
        <notes>
          <html xmlns="http://www.w3.org/1999/xhtml">
            <p>FORMULA: C18H34O2</p>
          </html>
        </notes>
        <annotation>
          <listOfKeyValueData xmlns="http://pysces.sourceforge.net/KeyValueData">
            <data id="SMILES" value="CCCCCCCC\C=C/CCCCCCCC(O)=O"/>
            <data id="PubChem_ID" value="3978.0"/>
            <data id="ChEBI_ID" value="16196.0"/>
            <data id="KeGG_ID" value="C00712"/>
          </listOfKeyValueData>
        </annotation>
      </species>
      <species metaid="meta_M_9OCTADECENOATE_e" id="M_9OCTADECENOATE_e" name="(9Z)-Octadecenoic acid" compartment="e" initialConcentration="0">
        <notes>
          <html xmlns="http://www.w3.org/1999/xhtml">
            <p>FORMULA: C18H34O2</p>
          </html>
        </notes>
        <annotation>
          <listOfKeyValueData xmlns="http://pysces.sourceforge.net/KeyValueData">
            <data id="SMILES" value="CCCCCCCC\C=C/CCCCCCCC(O)=O"/>
            <data id="PubChem_ID" value="3978.0"/>
            <data id="ChEBI_ID" value="16196.0"/>
            <data id="KeGG_ID" value="C00712"/>
          </listOfKeyValueData>
        </annotation>
      </species>
      <species metaid="meta_M_9ODECOA_c" id="M_9ODECOA_c" name="Oleoyl-CoA" compartment="c" initialConcentration="0">
        <notes>
          <html xmlns="http://www.w3.org/1999/xhtml">
            <p>FORMULA: C39H68N7O17P3S</p>
          </html>
        </notes>
        <annotation>
          <listOfKeyValueData xmlns="http://pysces.sourceforge.net/KeyValueData">
            <data id="SMILES" value="CCCCCCCC\C=C/CCCCCCCC(=O)SCCNC(=O)CCNC(=O)[C@H](O)C(C)(C)COP(O)(=O)OP(O)(=O)OC[C@H]1O[C@H]([C@H](O)[C@@H]1OP(O)(O)=O)n1cnc2c(N)ncnc12"/>
            <data id="PubChem_ID" value="3793.0"/>
            <data id="ChEBI_ID" value="15534.0"/>
            <data id="KeGG_ID" value="C00510"/>
          </listOfKeyValueData>
        </annotation>
      </species>
      <species metaid="meta_M_9OHADD_c" id="M_9OHADD_c" name="9alpha-Hydroxyandrosta-1,4-diene-3,17-dione" compartment="c" initialConcentration="0">
        <notes>
          <html xmlns="http://www.w3.org/1999/xhtml">
            <p>FORMULA: C19H24O3</p>
          </html>
        </notes>
        <annotation>
          <listOfKeyValueData xmlns="http://pysces.sourceforge.net/KeyValueData">
            <data id="SMILES" value="[H][C@@]12CCC(=O)[C@@]1(C)CC[C@@]1(O)[C@@]2([H])CCC2=CC(=O)C=C[C@]12C"/>
            <data id="PubChem_ID" value="17395907.0"/>
            <data id="ChEBI_ID" value="63641.0"/>
            <data id="KeGG_ID" value="C14909"/>
          </listOfKeyValueData>
        </annotation>
      </species>
      <species metaid="meta_M_A6RP5P2_c" id="M_A6RP5P2_c" name="5-Amino-6-(5-phospho-D-ribitylamino)uracil" compartment="c" initialConcentration="0">
        <notes>
          <html xmlns="http://www.w3.org/1999/xhtml">
            <p>FORMULA: C9H17N4O9P</p>
          </html>
        </notes>
        <annotation>
          <listOfKeyValueData xmlns="http://pysces.sourceforge.net/KeyValueData">
            <data id="SMILES" value="Nc1c(NC[C@H](O)[C@H](O)[C@H](O)COP(O)(O)=O)[nH]c(=O)[nH]c1=O"/>
            <data id="PubChem_ID" value="7081.0"/>
            <data id="ChEBI_ID" value="18247.0"/>
            <data id="KeGG_ID" value="C04454"/>
          </listOfKeyValueData>
        </annotation>
      </species>
      <species metaid="meta_M_A6RP5P_c" id="M_A6RP5P_c" name="5-Amino-6-(5-phosphoribosylamino)uracil" compartment="c" initialConcentration="0">
        <notes>
          <html xmlns="http://www.w3.org/1999/xhtml">
            <p>FORMULA: C9H15N4O9P</p>
          </html>
        </notes>
        <annotation>
          <listOfKeyValueData xmlns="http://pysces.sourceforge.net/KeyValueData">
            <data id="SMILES" value="Nc1c(N[C@@H]2O[C@H](COP(O)(O)=O)[C@@H](O)[C@H]2O)[nH]c(=O)[nH]c1=O"/>
            <data id="PubChem_ID" value="4487.0"/>
            <data id="ChEBI_ID" value="18337.0"/>
            <data id="KeGG_ID" value="C01268"/>
          </listOfKeyValueData>
        </annotation>
      </species>
      <species metaid="meta_M_A6RP_c" id="M_A6RP_c" name="5-Amino-6-(5-phosphoribosylamino)uracil" compartment="c" initialConcentration="0">
        <notes>
          <html xmlns="http://www.w3.org/1999/xhtml">
            <p>FORMULA: C9H16N4O6</p>
          </html>
        </notes>
        <annotation>
          <listOfKeyValueData xmlns="http://pysces.sourceforge.net/KeyValueData">
            <data id="SMILES" value="Nc1c(NC[C@H](O)[C@H](O)[C@H](O)CO)[nH]c(=O)[nH]c1=O"/>
            <data id="PubChem_ID" value="7303.0"/>
            <data id="ChEBI_ID" value="15934.0"/>
            <data id="KeGG_ID" value="C04732"/>
          </listOfKeyValueData>
        </annotation>
      </species>
      <species metaid="meta_M_AACCOA_c" id="M_AACCOA_c" name="Acetoacetyl-CoA" compartment="c" initialConcentration="0">
        <notes>
          <html xmlns="http://www.w3.org/1999/xhtml">
            <p>FORMULA: C25H40N7O18P3S</p>
          </html>
        </notes>
        <annotation>
          <listOfKeyValueData xmlns="http://pysces.sourceforge.net/KeyValueData">
            <data id="SMILES" value="CC(=O)CC(=O)SCCNC(=O)CCNC(=O)[C@H](O)C(C)(C)COP(O)(=O)OP(O)(=O)OC[C@H]1O[C@H]([C@H](O)[C@@H]1OP(O)(O)=O)n1cnc2c(N)ncnc12"/>
            <data id="PubChem_ID" value="3626.0"/>
            <data id="ChEBI_ID" value="15345.0"/>
            <data id="KeGG_ID" value="C00332"/>
          </listOfKeyValueData>
        </annotation>
      </species>
      <species metaid="meta_M_ABUT_c" id="M_ABUT_c" name="(R)-3-Hydroxy-3-methyl-2-oxopentanoate" compartment="c" initialConcentration="0">
        <notes>
          <html xmlns="http://www.w3.org/1999/xhtml">
            <p>FORMULA: C6H10O4</p>
          </html>
        </notes>
        <annotation>
          <listOfKeyValueData xmlns="http://pysces.sourceforge.net/KeyValueData">
            <data id="SMILES" value="CC[C@](O)(C(C)=O)C(O)=O"/>
            <data id="PubChem_ID" value="8279.0"/>
            <data id="ChEBI_ID" value="27681.0"/>
            <data id="KeGG_ID" value="C06006"/>
          </listOfKeyValueData>
        </annotation>
      </species>
      <species metaid="meta_M_AC1PIM1_c" id="M_AC1PIM1_c" name="acyl phosphatidylinositol mannoside mannose" compartment="c" initialConcentration="0">
        <notes>
          <html xmlns="http://www.w3.org/1999/xhtml">
            <p>FORMULA: C66H125O19P</p>
          </html>
        </notes>
        <annotation>
          <listOfKeyValueData xmlns="http://pysces.sourceforge.net/KeyValueData">
            <data id="SMILES" value="CCCCCCCCCCCCCCCC(=O)OCC(COP(O)(=O)O[C@H]1[C@H](O)[C@@H](O)[C@H](O)[C@@H](O)[C@H]1O[C@H]1O[C@H](COC(=O)CCCCCCCCCCCCCCC)[C@@H](O)[C@H](O)[C@@H]1O)OC(=O)CCCCCCCCC(C)CCCCCCCC"/>
            <data id="PubChem_ID" value="none"/>
            <data id="ChEBI_ID" value="none"/>
            <data id="KeGG_ID" value="none"/>
          </listOfKeyValueData>
        </annotation>
      </species>
      <species metaid="meta_M_AC1PIM2_c" id="M_AC1PIM2_c" name="acyl phosphatidylinositol mannoside di-mannose" compartment="c" initialConcentration="0">
        <notes>
          <html xmlns="http://www.w3.org/1999/xhtml">
            <p>FORMULA: C72H135O24P</p>
          </html>
        </notes>
        <annotation>
          <listOfKeyValueData xmlns="http://pysces.sourceforge.net/KeyValueData">
            <data id="SMILES" value="CCCCCCCCCCCCCCCC(=O)OCC(COP(O)(=O)O[C@H]1[C@H](O[C@H]2O[C@H](CO)[C@@H](O)[C@H](O)[C@@H]2O)[C@@H](O)[C@H](O)[C@@H](O)[C@H]1O[C@H]1O[C@H](COC(=O)CCCCCCCCCCCCCCC)[C@@H](O)[C@H](O)[C@@H]1O)OC(=O)CCCCCCCCC(C)CCCCCCCC"/>
            <data id="PubChem_ID" value="none"/>
            <data id="ChEBI_ID" value="none"/>
            <data id="KeGG_ID" value="none"/>
          </listOfKeyValueData>
        </annotation>
      </species>
      <species metaid="meta_M_AC1PIM3_c" id="M_AC1PIM3_c" name="acyl phosphatidylinositol mannoside tri-mannose" compartment="c" initialConcentration="0">
        <notes>
          <html xmlns="http://www.w3.org/1999/xhtml">
            <p>FORMULA: C78H145O29P</p>
          </html>
        </notes>
        <annotation>
          <listOfKeyValueData xmlns="http://pysces.sourceforge.net/KeyValueData">
            <data id="SMILES" value="CCCCCCCCCCCCCCCC(=O)OCC(COP(O)(=O)O[C@@H]1[C@H](O[C@H]2O[C@H](COC(=O)CCCCCCCCCCCCCCC)[C@@H](O)[C@H](O)[C@@H]2O)[C@H](O)[C@@H](O)[C@H](O)[C@H]1O[C@H]1O[C@H](CO[C@H]2O[C@H](CO)[C@@H](O)[C@H](O)[C@@H]2O)[C@@H](O)[C@H](O)[C@@H]1O)OC(=O)CCCCCCCCC(C)CCCCCCCC"/>
            <data id="PubChem_ID" value="none"/>
            <data id="ChEBI_ID" value="none"/>
            <data id="KeGG_ID" value="none"/>
          </listOfKeyValueData>
        </annotation>
      </species>
      <species metaid="meta_M_AC1PIM4_c" id="M_AC1PIM4_c" name="acyl phosphatidylinositol mannoside tetra-mannose" compartment="c" initialConcentration="0">
        <notes>
          <html xmlns="http://www.w3.org/1999/xhtml">
            <p>FORMULA: C84H155O34P</p>
          </html>
        </notes>
        <annotation>
          <listOfKeyValueData xmlns="http://pysces.sourceforge.net/KeyValueData">
            <data id="SMILES" value="CCCCCCCCCCCCCCCC(=O)OCC(COP(O)(=O)O[C@@H]1[C@H](O[C@H]2O[C@H](COC(=O)CCCCCCCCCCCCCCC)[C@@H](O)[C@H](O)[C@@H]2O)[C@H](O)[C@@H](O)[C@H](O)[C@H]1O[C@H]1O[C@H](CO[C@H]2O[C@H](CO[C@H]3O[C@H](CO)[C@@H](O)[C@H](O)[C@@H]3O)[C@@H](O)[C@H](O)[C@@H]2O)[C@@H](O)[C@H](O)[C@@H]1O)OC(=O)CCCCCCCC(C)CCCCCCCCCC"/>
            <data id="PubChem_ID" value="none"/>
            <data id="ChEBI_ID" value="none"/>
            <data id="KeGG_ID" value="none"/>
          </listOfKeyValueData>
        </annotation>
      </species>
      <species metaid="meta_M_AC1PIM5_c" id="M_AC1PIM5_c" name="acyl phosphatidylinositol mannoside penta-mannose" compartment="c" initialConcentration="0">
        <notes>
          <html xmlns="http://www.w3.org/1999/xhtml">
            <p>FORMULA: C90H165O39P</p>
          </html>
        </notes>
        <annotation>
          <listOfKeyValueData xmlns="http://pysces.sourceforge.net/KeyValueData">
            <data id="SMILES" value="CCCCCCCCCCCCCCCC(=O)OCC(COP(O)(=O)O[C@@H]1[C@H](O[C@H]2O[C@H](COC(=O)CCCCCCCCCCCCCCC)[C@@H](O)[C@H](O)[C@@H]2O)[C@H](O)[C@@H](O)[C@H](O)[C@H]1O[C@H]1O[C@H](CO[C@H]2O[C@H](CO[C@H]3O[C@H](CO)[C@@H](O)[C@H](O)[C@@H]3O[C@H]3O[C@H](CO)[C@@H](O)[C@H](O)[C@@H]3O)[C@@H](O)[C@H](O)[C@@H]2O)[C@@H](O)[C@H](O)[C@@H]1O)OC(=O)CCCCCCCC(C)CCCCCCCCCC"/>
            <data id="PubChem_ID" value="none"/>
            <data id="ChEBI_ID" value="none"/>
            <data id="KeGG_ID" value="none"/>
          </listOfKeyValueData>
        </annotation>
      </species>
      <species metaid="meta_M_AC1PIM6_c" id="M_AC1PIM6_c" name="acyl phosphatidylinositol mannoside hexa-mannose" compartment="c" initialConcentration="0">
        <notes>
          <html xmlns="http://www.w3.org/1999/xhtml">
            <p>FORMULA: C96H175O44P</p>
          </html>
        </notes>
        <annotation>
          <listOfKeyValueData xmlns="http://pysces.sourceforge.net/KeyValueData">
            <data id="SMILES" value="CCCCCCCCCCCCCCCC(=O)OCC(COP(O)(=O)O[C@@H]1[C@H](O[C@H]2O[C@H](COC(=O)CCCCCCCCCCCCCCC)[C@@H](O)[C@H](O)[C@@H]2O)[C@H](O)[C@@H](O)[C@H](O)[C@H]1O[C@H]1O[C@H](CO[C@H]2O[C@H](CO[C@H]3O[C@H](CO)[C@@H](O)[C@H](O)[C@@H]3O[C@H]3O[C@H](CO)[C@@H](O)[C@H](O)[C@@H]3O[C@H]3O[C@H](CO)[C@@H](O)[C@H](O)[C@@H]3O)[C@@H](O)[C@H](O)[C@@H]2O)[C@@H](O)[C@H](O)[C@@H]1O)OC(=O)CCCCCCCC(C)CCCCCCCCCC"/>
            <data id="PubChem_ID" value="none"/>
            <data id="ChEBI_ID" value="none"/>
            <data id="KeGG_ID" value="none"/>
          </listOfKeyValueData>
        </annotation>
      </species>
      <species metaid="meta_M_AC2PIM2_c" id="M_AC2PIM2_c" name="di-acyl phosphatidylinositol mannoside di-mannose" compartment="c" initialConcentration="0">
        <notes>
          <html xmlns="http://www.w3.org/1999/xhtml">
            <p>FORMULA: C88H165O25P</p>
          </html>
        </notes>
        <annotation>
          <listOfKeyValueData xmlns="http://pysces.sourceforge.net/KeyValueData">
            <data id="SMILES" value="CCCCCCCCCCCCCCCC(=O)OCC(COP(O)(=O)O[C@H]1[C@H](O[C@H]2O[C@H](CO)[C@@H](O)[C@H](O)[C@@H]2O)[C@@H](O)[C@H](O)[C@@H](OC(=O)CCCCCCCCCCCCCCC)[C@H]1O[C@H]1O[C@H](COC(=O)CCCCCCCCCCCCCCC)[C@@H](O)[C@H](O)[C@@H]1O)OC(=O)CCCCCCCCC(C)CCCCCCCC"/>
            <data id="PubChem_ID" value="none"/>
            <data id="ChEBI_ID" value="none"/>
            <data id="KeGG_ID" value="none"/>
          </listOfKeyValueData>
        </annotation>
      </species>
      <species metaid="meta_M_AC2PIM3_c" id="M_AC2PIM3_c" name="di-acyl phosphatidylinositol mannoside tri-mannose" compartment="c" initialConcentration="0">
        <notes>
          <html xmlns="http://www.w3.org/1999/xhtml">
            <p>FORMULA: C94H175O30P</p>
          </html>
        </notes>
        <annotation>
          <listOfKeyValueData xmlns="http://pysces.sourceforge.net/KeyValueData">
            <data id="SMILES" value="CCCCCCCCCCCCCCCC(=O)OCC(COP(O)(=O)O[C@@H]1[C@H](O[C@H]2O[C@H](COC(=O)CCCCCCCCCCCCCCC)[C@@H](O)[C@H](O)[C@@H]2O)[C@H](OC(=O)CCCCCCCCCCCCCCC)[C@@H](O)[C@H](O)[C@H]1O[C@H]1O[C@H](CO[C@H]2O[C@H](CO)[C@@H](O)[C@H](O)[C@@H]2O)[C@@H](O)[C@H](O)[C@@H]1O)OC(=O)CCCCCCCC(C)CCCCCCCCCC"/>
            <data id="PubChem_ID" value="none"/>
            <data id="ChEBI_ID" value="none"/>
            <data id="KeGG_ID" value="none"/>
          </listOfKeyValueData>
        </annotation>
      </species>
      <species metaid="meta_M_AC2PIM4_c" id="M_AC2PIM4_c" name="di-acyl phosphatidylinositol mannoside tetra-mannose" compartment="c" initialConcentration="0">
        <notes>
          <html xmlns="http://www.w3.org/1999/xhtml">
            <p>FORMULA: C100H185O35P</p>
          </html>
        </notes>
        <annotation>
          <listOfKeyValueData xmlns="http://pysces.sourceforge.net/KeyValueData">
            <data id="SMILES" value="CCCCCCCCCCCCCCCC(=O)OCC(COP(O)(=O)O[C@@H]1[C@H](O[C@H]2O[C@H](COC(=O)CCCCCCCCCCCCCCC)[C@@H](O)[C@H](O)[C@@H]2O)[C@H](OC(=O)CCCCCCCCCCCCCCC)[C@@H](O)[C@H](O)[C@H]1O[C@H]1O[C@H](CO[C@H]2O[C@H](CO[C@H]3O[C@H](CO)[C@@H](O)[C@H](O)[C@@H]3O)[C@@H](O)[C@H](O)[C@@H]2O)[C@@H](O)[C@H](O)[C@@H]1O)OC(=O)CCCCCCCC(C)CCCCCCCCCC"/>
            <data id="PubChem_ID" value="none"/>
            <data id="ChEBI_ID" value="none"/>
            <data id="KeGG_ID" value="none"/>
          </listOfKeyValueData>
        </annotation>
      </species>
      <species metaid="meta_M_AC2PIM5_c" id="M_AC2PIM5_c" name="di-acyl phosphatidylinositol mannoside penta-mannose" compartment="c" initialConcentration="0">
        <notes>
          <html xmlns="http://www.w3.org/1999/xhtml">
            <p>FORMULA: C106H195O40P</p>
          </html>
        </notes>
        <annotation>
          <listOfKeyValueData xmlns="http://pysces.sourceforge.net/KeyValueData">
            <data id="SMILES" value="CCCCCCCCCCCCCCCC(=O)OCC(COP(O)(=O)O[C@@H]1[C@H](O[C@H]2O[C@H](COC(=O)CCCCCCCCCCCCCCC)[C@@H](O)[C@H](O)[C@@H]2O)[C@H](OC(=O)CCCCCCCCCCCCCCC)[C@@H](O)[C@H](O)[C@H]1O[C@H]1O[C@H](CO[C@H]2O[C@H](CO[C@H]3O[C@H](CO)[C@@H](O)[C@H](O)[C@@H]3O[C@H]3O[C@H](CO)[C@@H](O)[C@H](O)[C@@H]3O)[C@@H](O)[C@H](O)[C@@H]2O)[C@@H](O)[C@H](O)[C@@H]1O)OC(=O)CCCCCCCC(C)CCCCCCCCCC"/>
            <data id="PubChem_ID" value="none"/>
            <data id="ChEBI_ID" value="none"/>
            <data id="KeGG_ID" value="none"/>
          </listOfKeyValueData>
        </annotation>
      </species>
      <species metaid="meta_M_AC2PIM6_c" id="M_AC2PIM6_c" name="di-acyl phosphatidylinositol mannoside hexa-mannose" compartment="c" initialConcentration="0">
        <notes>
          <html xmlns="http://www.w3.org/1999/xhtml">
            <p>FORMULA: C112H205O45P</p>
          </html>
        </notes>
        <annotation>
          <listOfKeyValueData xmlns="http://pysces.sourceforge.net/KeyValueData">
            <data id="SMILES" value="CCCCCCCCCCCCCCCC(=O)OCC(COP(O)(=O)O[C@@H]1[C@H](O[C@H]2O[C@H](COC(=O)CCCCCCCCCCCCCCC)[C@@H](O)[C@H](O)[C@@H]2O)[C@H](OC(=O)CCCCCCCCCCCCCCC)[C@@H](O)[C@H](O)[C@H]1O[C@H]1O[C@H](CO[C@H]2O[C@H](CO[C@H]3O[C@H](CO)[C@@H](O)[C@H](O)[C@@H]3O[C@H]3O[C@H](CO)[C@@H](O)[C@H](O)[C@@H]3O[C@H]3O[C@H](CO)[C@@H](O)[C@H](O)[C@@H]3O)[C@@H](O)[C@H](O)[C@@H]2O)[C@@H](O)[C@H](O)[C@@H]1O)OC(=O)CCCCCCCC(C)CCCCCCCCCC"/>
            <data id="PubChem_ID" value="none"/>
            <data id="ChEBI_ID" value="none"/>
            <data id="KeGG_ID" value="none"/>
          </listOfKeyValueData>
        </annotation>
      </species>
      <species metaid="meta_M_AC78MYCOLATE26_c" id="M_AC78MYCOLATE26_c" name="alpha-mycolate C78 (26)" compartment="c" initialConcentration="0">
        <notes>
          <html xmlns="http://www.w3.org/1999/xhtml">
            <p>FORMULA: C78H152O3</p>
          </html>
        </notes>
        <annotation>
          <listOfKeyValueData xmlns="http://pysces.sourceforge.net/KeyValueData">
            <data id="SMILES" value="CCCCCCCCCCCCCCCCCCCCCCCCC(C(O)=O)C(=O)CCCCCCCCCCCCCCCCCC1CC1CCCCCCCCCCC2CC2CCCCCCCCCCCCCCCCCC"/>
            <data id="PubChem_ID" value="none"/>
            <data id="ChEBI_ID" value="none"/>
            <data id="KeGG_ID" value="none"/>
          </listOfKeyValueData>
        </annotation>
      </species>
      <species metaid="meta_M_AC80MYCOLATE26_c" id="M_AC80MYCOLATE26_c" name="alpha-mycolate C80 (26)" compartment="c" initialConcentration="0">
        <notes>
          <html xmlns="http://www.w3.org/1999/xhtml">
            <p>FORMULA: C80H156O3</p>
          </html>
        </notes>
        <annotation>
          <listOfKeyValueData xmlns="http://pysces.sourceforge.net/KeyValueData">
            <data id="SMILES" value="CCCCCCCCCCCCCCCCCCCCCCCCC(C(O)CCCCCCCCCCCCCCCC1CC1CCCCCCCCCCCCCCC1CC1CCCCCCCCCCCCCCCCCC)C(O)=O"/>
            <data id="PubChem_ID" value="none"/>
            <data id="ChEBI_ID" value="59235.0"/>
            <data id="KeGG_ID" value="none"/>
          </listOfKeyValueData>
        </annotation>
      </species>
      <species metaid="meta_M_AC82MYCOLATE26_c" id="M_AC82MYCOLATE26_c" name="alpha-mycolate C82 (26)" compartment="c" initialConcentration="0">
        <notes>
          <html xmlns="http://www.w3.org/1999/xhtml">
            <p>FORMULA: C82H160O3</p>
          </html>
        </notes>
        <annotation>
          <listOfKeyValueData xmlns="http://pysces.sourceforge.net/KeyValueData">
            <data id="SMILES" value="CCCCCCCCCCCCCCCCCCCCCCCCC(C(O)=O)C(=O)CCCCCCCCCCCCCCCCCC1CC1CCCCCCCCCCC2CC2CCCCCCCCCCCCCCCCCCCCCC"/>
            <data id="PubChem_ID" value="none"/>
            <data id="ChEBI_ID" value="none"/>
            <data id="KeGG_ID" value="none"/>
          </listOfKeyValueData>
        </annotation>
      </species>
      <species metaid="meta_M_ACAL_c" id="M_ACAL_c" name="Acetaldehyde" compartment="c" initialConcentration="0">
        <notes>
          <html xmlns="http://www.w3.org/1999/xhtml">
            <p>FORMULA: C2H4O</p>
          </html>
        </notes>
        <annotation>
          <listOfKeyValueData xmlns="http://pysces.sourceforge.net/KeyValueData">
            <data id="SMILES" value="[H]C(C)=O"/>
            <data id="PubChem_ID" value="3384.0"/>
            <data id="ChEBI_ID" value="15343.0"/>
            <data id="KeGG_ID" value="C00084"/>
          </listOfKeyValueData>
        </annotation>
      </species>
      <species metaid="meta_M_ACAL_e" id="M_ACAL_e" name="Acetaldehyde" compartment="e" initialConcentration="0">
        <notes>
          <html xmlns="http://www.w3.org/1999/xhtml">
            <p>FORMULA: C2H4O</p>
          </html>
        </notes>
        <annotation>
          <listOfKeyValueData xmlns="http://pysces.sourceforge.net/KeyValueData">
            <data id="SMILES" value="[H]C(C)=O"/>
            <data id="PubChem_ID" value="3384.0"/>
            <data id="ChEBI_ID" value="15343.0"/>
            <data id="KeGG_ID" value="C00084"/>
          </listOfKeyValueData>
        </annotation>
      </species>
      <species metaid="meta_M_ACCB_c" id="M_ACCB_c" name="apo-[acetyl-CoA:carbon-dioxide ligase (ADP-forming)]" compartment="c" initialConcentration="0">
        <notes>
          <html xmlns="http://www.w3.org/1999/xhtml">
            <p>FORMULA: C7H13N3O2R2</p>
          </html>
        </notes>
        <annotation>
          <listOfKeyValueData xmlns="http://pysces.sourceforge.net/KeyValueData">
            <data id="SMILES" value="NCCCC[C@H](NC(=O)*)C(=O)N*"/>
            <data id="PubChem_ID" value="7306.0"/>
            <data id="ChEBI_ID" value="none"/>
            <data id="KeGG_ID" value="C04735"/>
          </listOfKeyValueData>
        </annotation>
      </species>
      <species metaid="meta_M_ACCOA_c" id="M_ACCOA_c" name="Acetyl-CoA" compartment="c" initialConcentration="0">
        <notes>
          <html xmlns="http://www.w3.org/1999/xhtml">
            <p>FORMULA: C23H38N7O17P3S</p>
          </html>
        </notes>
        <annotation>
          <listOfKeyValueData xmlns="http://pysces.sourceforge.net/KeyValueData">
            <data id="SMILES" value="CC(=O)SCCNC(=O)CCNC(=O)[C@H](O)C(C)(C)COP(O)(=O)OP(O)(=O)OC[C@H]1O[C@H]([C@H](O)[C@@H]1OP(O)(O)=O)n1cnc2c(N)ncnc12"/>
            <data id="PubChem_ID" value="3326.0"/>
            <data id="ChEBI_ID" value="15351.0"/>
            <data id="KeGG_ID" value="C00024"/>
          </listOfKeyValueData>
        </annotation>
      </species>
      <species metaid="meta_M_ACETYLP_c" id="M_ACETYLP_c" name="Acetyl phosphate" compartment="c" initialConcentration="0">
        <notes>
          <html xmlns="http://www.w3.org/1999/xhtml">
            <p>FORMULA: C2H5O5P</p>
          </html>
        </notes>
        <annotation>
          <listOfKeyValueData xmlns="http://pysces.sourceforge.net/KeyValueData">
            <data id="SMILES" value="CC(=O)OP(O)(O)=O"/>
            <data id="PubChem_ID" value="3527.0"/>
            <data id="ChEBI_ID" value="15350.0"/>
            <data id="KeGG_ID" value="C00227"/>
          </listOfKeyValueData>
        </annotation>
      </species>
      <species metaid="meta_M_ACLAC_c" id="M_ACLAC_c" name="2-Acetolactate" compartment="c" initialConcentration="0">
        <notes>
          <html xmlns="http://www.w3.org/1999/xhtml">
            <p>FORMULA: C5H8O4</p>
          </html>
        </notes>
        <annotation>
          <listOfKeyValueData xmlns="http://pysces.sourceforge.net/KeyValueData">
            <data id="SMILES" value="CC(=O)C(C)(O)C(O)=O"/>
            <data id="PubChem_ID" value="4156.0"/>
            <data id="ChEBI_ID" value="16444.0"/>
            <data id="KeGG_ID" value="C00900"/>
          </listOfKeyValueData>
        </annotation>
      </species>
      <species metaid="meta_M_ACPFAS_c" id="M_ACPFAS_c" name="Acyl carrier protein fatty acid synthase complex" compartment="c" initialConcentration="0">
        <notes>
          <html xmlns="http://www.w3.org/1999/xhtml">
            <p>FORMULA: H2S2R2</p>
          </html>
        </notes>
        <annotation>
          <listOfKeyValueData xmlns="http://pysces.sourceforge.net/KeyValueData">
            <data id="SMILES" value="S**S"/>
            <data id="PubChem_ID" value="none"/>
            <data id="ChEBI_ID" value="none"/>
            <data id="KeGG_ID" value="none"/>
          </listOfKeyValueData>
        </annotation>
      </species>
      <species metaid="meta_M_ACP_c" id="M_ACP_c" name="Acyl-carrier protein" compartment="c" initialConcentration="0">
        <notes>
          <html xmlns="http://www.w3.org/1999/xhtml">
            <p>FORMULA: HSR</p>
          </html>
        </notes>
        <annotation>
          <listOfKeyValueData xmlns="http://pysces.sourceforge.net/KeyValueData">
            <data id="SMILES" value="HS*"/>
            <data id="PubChem_ID" value="3528.0"/>
            <data id="ChEBI_ID" value="18359.0"/>
            <data id="KeGG_ID" value="C00229"/>
          </listOfKeyValueData>
        </annotation>
      </species>
      <species metaid="meta_M_ACTAC_c" id="M_ACTAC_c" name="Acetoacetate" compartment="c" initialConcentration="0">
        <notes>
          <html xmlns="http://www.w3.org/1999/xhtml">
            <p>FORMULA: C4H6O3</p>
          </html>
        </notes>
        <annotation>
          <listOfKeyValueData xmlns="http://pysces.sourceforge.net/KeyValueData">
            <data id="SMILES" value="CC(=O)CC(O)=O"/>
            <data id="PubChem_ID" value="3464.0"/>
            <data id="ChEBI_ID" value="15344.0"/>
            <data id="KeGG_ID" value="C00164"/>
          </listOfKeyValueData>
        </annotation>
      </species>
      <species metaid="meta_M_AC_c" id="M_AC_c" name="Acetate" compartment="c" initialConcentration="0">
        <notes>
          <html xmlns="http://www.w3.org/1999/xhtml">
            <p>FORMULA: C2H4O2</p>
          </html>
        </notes>
        <annotation>
          <listOfKeyValueData xmlns="http://pysces.sourceforge.net/KeyValueData">
            <data id="SMILES" value="CC(=O)O"/>
            <data id="PubChem_ID" value="3335.0"/>
            <data id="ChEBI_ID" value="15366.0"/>
            <data id="KeGG_ID" value="C00033"/>
          </listOfKeyValueData>
        </annotation>
      </species>
      <species metaid="meta_M_AC_e" id="M_AC_e" name="Acetate" compartment="e" initialConcentration="0">
        <notes>
          <html xmlns="http://www.w3.org/1999/xhtml">
            <p>FORMULA: C2H4O2</p>
          </html>
        </notes>
        <annotation>
          <listOfKeyValueData xmlns="http://pysces.sourceforge.net/KeyValueData">
            <data id="SMILES" value="CC(=O)O"/>
            <data id="PubChem_ID" value="3335.0"/>
            <data id="ChEBI_ID" value="15366.0"/>
            <data id="KeGG_ID" value="C00033"/>
          </listOfKeyValueData>
        </annotation>
      </species>
      <species metaid="meta_M_ADCHOR_c" id="M_ADCHOR_c" name="4-Amino-4-deoxychorismate" compartment="c" initialConcentration="0">
        <notes>
          <html xmlns="http://www.w3.org/1999/xhtml">
            <p>FORMULA: C10H11NO5</p>
          </html>
        </notes>
        <annotation>
          <listOfKeyValueData xmlns="http://pysces.sourceforge.net/KeyValueData">
            <data id="SMILES" value="N[C@@H]1C=CC(=C[C@H]1OC(=C)C(O)=O)C(O)=O"/>
            <data id="PubChem_ID" value="13530.0"/>
            <data id="ChEBI_ID" value="18198.0"/>
            <data id="KeGG_ID" value="C11355"/>
          </listOfKeyValueData>
        </annotation>
      </species>
      <species metaid="meta_M_ADD_c" id="M_ADD_c" name="Androsta-1,4-diene-3,17-dione" compartment="c" initialConcentration="0">
        <notes>
          <html xmlns="http://www.w3.org/1999/xhtml">
            <p>FORMULA: C19H24O2</p>
          </html>
        </notes>
        <annotation>
          <listOfKeyValueData xmlns="http://pysces.sourceforge.net/KeyValueData">
            <data id="SMILES" value="[H][C@@]12CCC3=CC(=O)C=C[C@]3(C)[C@@]1([H])CC[C@]1(C)C(=O)CC[C@@]21[H]"/>
            <data id="PubChem_ID" value="135626604.0"/>
            <data id="ChEBI_ID" value="none"/>
            <data id="KeGG_ID" value="C20144"/>
          </listOfKeyValueData>
        </annotation>
      </species>
      <species metaid="meta_M_ADENOSYLCOBINAMIDEGDP_c" id="M_ADENOSYLCOBINAMIDEGDP_c" name="Adenosine-GDP-cobinamide" compartment="c" initialConcentration="0">
        <notes>
          <html xmlns="http://www.w3.org/1999/xhtml">
            <p>FORMULA: C68H97CoN21O21P2</p>
          </html>
        </notes>
        <annotation>
          <listOfKeyValueData xmlns="http://pysces.sourceforge.net/KeyValueData">
            <data id="SMILES" value="[H][C@@]12[C@H](CC(N)=O)[C@@](C)(CCC(=O)NC[C@@H](C)OP(O)(=O)OP(O)(=O)OC[C@H]3O[C@H]([C@H](O)[C@@H]3O)n3cnc4c3nc(N)[nH]c4=O)C3=C(C)C4=[N+]5C(=CC6=[N+]7C(=C(C)C8=[N+]([C@]1(C)[C@@](C)(CC(N)=O)[C@@H]8CCC(N)=O)[Co--]57(C[C@H]1O[C@H]([C@H](O)[C@@H]1O)n1cnc5c(N)ncnc15)N23)[C@@](C)(CC(N)=O)[C@@H]6CCC(N)=O)C(C)(C)[C@@H]4CCC(N)=O"/>
            <data id="PubChem_ID" value="8741.0"/>
            <data id="ChEBI_ID" value="2479.0"/>
            <data id="KeGG_ID" value="C06510"/>
          </listOfKeyValueData>
        </annotation>
      </species>
      <species metaid="meta_M_ADENOSYLCOBINAMIDE_c" id="M_ADENOSYLCOBINAMIDE_c" name="Adenosyl cobinamide" compartment="c" initialConcentration="0">
        <notes>
          <html xmlns="http://www.w3.org/1999/xhtml">
            <p>FORMULA: C58H84CoN16O11</p>
          </html>
        </notes>
        <annotation>
          <listOfKeyValueData xmlns="http://pysces.sourceforge.net/KeyValueData">
            <data id="SMILES" value="[H][C@@]12[C@H](CC(N)=O)[C@@](C)(CCC(=O)NC[C@@H](C)O)C3=C(C)C4=[N+]5C(=CC6=[N+]7C(=C(C)C8=[N+]([C@]1(C)[C@@](C)(CC(N)=O)[C@@H]8CCC(N)=O)[Co--]57(C[C@H]1O[C@H]([C@H](O)[C@@H]1O)n1cnc5c(N)ncnc15)N23)[C@@](C)(CC(N)=O)[C@@H]6CCC(N)=O)C(C)(C)[C@@H]4CCC(N)=O"/>
            <data id="PubChem_ID" value="8739.0"/>
            <data id="ChEBI_ID" value="2480.0"/>
            <data id="KeGG_ID" value="C06508"/>
          </listOfKeyValueData>
        </annotation>
      </species>
      <species metaid="meta_M_ADENOSYLCOBINIMIDEP_c" id="M_ADENOSYLCOBINIMIDEP_c" name="Adenosyl cobinamide phosphate" compartment="c" initialConcentration="0">
        <notes>
          <html xmlns="http://www.w3.org/1999/xhtml">
            <p>FORMULA: C58H85CoN16O14P</p>
          </html>
        </notes>
        <annotation>
          <listOfKeyValueData xmlns="http://pysces.sourceforge.net/KeyValueData">
            <data id="SMILES" value="C[C@H](CNC(=O)CC[C@]1(C)[C@@H](CC(N)=O)[C@H]2N3C1=C(C)C1=[N+]4C(=CC5=[N+]6C(=C(C)C7=[N+]([C@]2(C)[C@@](C)(CC(N)=O)[C@@H]7CCC(N)=O)[Co--]346C[C@H]2O[C@H]([C@H](O)[C@@H]2O)n2cnc3c(N)ncnc23)[C@@](C)(CC(N)=O)[C@@H]5CCC(N)=O)C(C)(C)[C@@H]1CCC(N)=O)OP(O)(O)=O"/>
            <data id="PubChem_ID" value="8740.0"/>
            <data id="ChEBI_ID" value="2481.0"/>
            <data id="KeGG_ID" value="C06509"/>
          </listOfKeyValueData>
        </annotation>
      </species>
      <species metaid="meta_M_ADENOSYLCOBRATE_c" id="M_ADENOSYLCOBRATE_c" name="Adenosyl cobyrinate hexaamide" compartment="c" initialConcentration="0">
        <notes>
          <html xmlns="http://www.w3.org/1999/xhtml">
            <p>FORMULA: C55H77CoN15O11</p>
          </html>
        </notes>
        <annotation>
          <listOfKeyValueData xmlns="http://pysces.sourceforge.net/KeyValueData">
            <data id="SMILES" value="CC1=C2N3[C@H]([C@H](CC(N)=O)[C@@]2(C)CCC(O)=O)[C@]2(C)[N+]4=C([C@@H](CCC(N)=O)[C@]2(C)CC(N)=O)C(C)=C2[N+]5=C(C=C6[N+](=C1[C@@H](CCC(N)=O)C6(C)C)[Co--]345C[C@H]1O[C@H]([C@H](O)[C@@H]1O)n1cnc3c(N)ncnc13)[C@@H](CCC(N)=O)[C@]2(C)CC(N)=O"/>
            <data id="PubChem_ID" value="8738.0"/>
            <data id="ChEBI_ID" value="2483.0"/>
            <data id="KeGG_ID" value="C06507"/>
          </listOfKeyValueData>
        </annotation>
      </species>
      <species metaid="meta_M_ADENOSYLCOBRINICACIDACDIAMIDE_c" id="M_ADENOSYLCOBRINICACIDACDIAMIDE_c" name="Adenosyl cobyrinate a,c diamide" compartment="c" initialConcentration="0">
        <notes>
          <html xmlns="http://www.w3.org/1999/xhtml">
            <p>FORMULA: C55H73CoN11O15</p>
          </html>
        </notes>
        <annotation>
          <listOfKeyValueData xmlns="http://pysces.sourceforge.net/KeyValueData">
            <data id="SMILES" value="[H][C@]12[C@H](CC(O)=O)[C@@](C)(CCC(O)=O)\C(N1[Co+]C[C@H]1O[C@H]([C@H](O)[C@@H]1O)n1cnc3c(N)ncnc13)=C(C)\C1=N\C(=C/C3=N/C(=C(C)\C4=N[C@]2(C)[C@@](C)(CC(N)=O)[C@@H]4CCC(O)=O)[C@@](C)(CC(N)=O)[C@@H]3CCC(O)=O)C(C)(C)[C@@H]1CCC(O)=O"/>
            <data id="PubChem_ID" value="8737.0"/>
            <data id="ChEBI_ID" value="2482.0"/>
            <data id="KeGG_ID" value="C06506"/>
          </listOfKeyValueData>
        </annotation>
      </species>
      <species metaid="meta_M_ADLIPO_c" id="M_ADLIPO_c" name="S-Acetyldihydrolipoamide" compartment="c" initialConcentration="0">
        <notes>
          <html xmlns="http://www.w3.org/1999/xhtml">
            <p>FORMULA: C10H19NO2S2</p>
          </html>
        </notes>
        <annotation>
          <listOfKeyValueData xmlns="http://pysces.sourceforge.net/KeyValueData">
            <data id="SMILES" value="CC(=O)SC(CCS)CCCCC(N)=O"/>
            <data id="PubChem_ID" value="4367.0"/>
            <data id="ChEBI_ID" value="16807.0"/>
            <data id="KeGG_ID" value="C01136"/>
          </listOfKeyValueData>
        </annotation>
      </species>
      <species metaid="meta_M_ADN_c" id="M_ADN_c" name="Adenosine" compartment="c" initialConcentration="0">
        <notes>
          <html xmlns="http://www.w3.org/1999/xhtml">
            <p>FORMULA: C10H13N5O4</p>
          </html>
        </notes>
        <annotation>
          <listOfKeyValueData xmlns="http://pysces.sourceforge.net/KeyValueData">
            <data id="SMILES" value="Nc1ncnc2n(cnc12)[C@@H]1O[C@H](CO)[C@@H](O)[C@H]1O"/>
            <data id="PubChem_ID" value="3512.0"/>
            <data id="ChEBI_ID" value="16335.0"/>
            <data id="KeGG_ID" value="C00212"/>
          </listOfKeyValueData>
        </annotation>
      </species>
      <species metaid="meta_M_ADN_e" id="M_ADN_e" name="Adenosine" compartment="e" initialConcentration="0">
        <notes>
          <html xmlns="http://www.w3.org/1999/xhtml">
            <p>FORMULA: C10H13N5O4</p>
          </html>
        </notes>
        <annotation>
          <listOfKeyValueData xmlns="http://pysces.sourceforge.net/KeyValueData">
            <data id="SMILES" value="Nc1ncnc2n(cnc12)[C@@H]1O[C@H](CO)[C@@H](O)[C@H]1O"/>
            <data id="PubChem_ID" value="3512.0"/>
            <data id="ChEBI_ID" value="16335.0"/>
            <data id="KeGG_ID" value="C00212"/>
          </listOfKeyValueData>
        </annotation>
      </species>
      <species metaid="meta_M_ADPGLU_c" id="M_ADPGLU_c" name="ADP-glucose" compartment="c" initialConcentration="0">
        <notes>
          <html xmlns="http://www.w3.org/1999/xhtml">
            <p>FORMULA: C16H25N5O15P2</p>
          </html>
        </notes>
        <annotation>
          <listOfKeyValueData xmlns="http://pysces.sourceforge.net/KeyValueData">
            <data id="SMILES" value="Nc1ncnc2n(cnc12)[C@@H]1O[C@H](COP(O)(=O)OP(O)(=O)O[C@H]2O[C@H](CO)[C@@H](O)[C@H](O)[C@H]2O)[C@@H](O)[C@H]1O"/>
            <data id="PubChem_ID" value="3781.0"/>
            <data id="ChEBI_ID" value="15751.0"/>
            <data id="KeGG_ID" value="C00498"/>
          </listOfKeyValueData>
        </annotation>
      </species>
      <species metaid="meta_M_ADP_c" id="M_ADP_c" name="ADP" compartment="c" initialConcentration="0">
        <notes>
          <html xmlns="http://www.w3.org/1999/xhtml">
            <p>FORMULA: C10H15N5O10P2</p>
          </html>
        </notes>
        <annotation>
          <listOfKeyValueData xmlns="http://pysces.sourceforge.net/KeyValueData">
            <data id="SMILES" value="Nc1ncnc2n(cnc12)[C@@H]1O[C@H](COP(O)(=O)OP(O)(O)=O)[C@@H](O)[C@H]1O"/>
            <data id="PubChem_ID" value="3310.0"/>
            <data id="ChEBI_ID" value="16761.0"/>
            <data id="KeGG_ID" value="C00008"/>
          </listOfKeyValueData>
        </annotation>
      </species>
      <species metaid="meta_M_ADS_c" id="M_ADS_c" name="Androstenedione" compartment="c" initialConcentration="0">
        <notes>
          <html xmlns="http://www.w3.org/1999/xhtml">
            <p>FORMULA: C19H26O2</p>
          </html>
        </notes>
        <annotation>
          <listOfKeyValueData xmlns="http://pysces.sourceforge.net/KeyValueData">
            <data id="SMILES" value="[H][C@@]12CCC3=CC(=O)CC[C@]3(C)[C@@]1([H])CC[C@]1(C)C(=O)CC[C@@]21[H]"/>
            <data id="PubChem_ID" value="3575.0"/>
            <data id="ChEBI_ID" value="16422.0"/>
            <data id="KeGG_ID" value="C00280"/>
          </listOfKeyValueData>
        </annotation>
      </species>
      <species metaid="meta_M_AD_c" id="M_AD_c" name="Adenine" compartment="c" initialConcentration="0">
        <notes>
          <html xmlns="http://www.w3.org/1999/xhtml">
            <p>FORMULA: C5H5N5</p>
          </html>
        </notes>
        <annotation>
          <listOfKeyValueData xmlns="http://pysces.sourceforge.net/KeyValueData">
            <data id="SMILES" value="Nc1ncnc2[nH]cnc12"/>
            <data id="PubChem_ID" value="3447.0"/>
            <data id="ChEBI_ID" value="16708.0"/>
            <data id="KeGG_ID" value="C00147"/>
          </listOfKeyValueData>
        </annotation>
      </species>
      <species metaid="meta_M_AD_e" id="M_AD_e" name="Adenine" compartment="e" initialConcentration="0">
        <notes>
          <html xmlns="http://www.w3.org/1999/xhtml">
            <p>FORMULA: C5H5N5</p>
          </html>
        </notes>
        <annotation>
          <listOfKeyValueData xmlns="http://pysces.sourceforge.net/KeyValueData">
            <data id="SMILES" value="Nc1ncnc2[nH]cnc12"/>
            <data id="PubChem_ID" value="3447.0"/>
            <data id="ChEBI_ID" value="16708.0"/>
            <data id="KeGG_ID" value="C00147"/>
          </listOfKeyValueData>
        </annotation>
      </species>
      <species metaid="meta_M_AGA6P_c" id="M_AGA6P_c" name="N-Acetyl-D-glycosamine 6-phosphate" compartment="c" initialConcentration="0">
        <notes>
          <html xmlns="http://www.w3.org/1999/xhtml">
            <p>FORMULA: C8H16NO9P</p>
          </html>
        </notes>
        <annotation>
          <listOfKeyValueData xmlns="http://pysces.sourceforge.net/KeyValueData">
            <data id="SMILES" value="CC(=O)N[C@H]1C(O)O[C@H](COP(O)(O)=O)[C@@H](O)[C@@H]1O"/>
            <data id="PubChem_ID" value="3650.0"/>
            <data id="ChEBI_ID" value="15784.0"/>
            <data id="KeGG_ID" value="C00357"/>
          </listOfKeyValueData>
        </annotation>
      </species>
      <species metaid="meta_M_AGL3P_c" id="M_AGL3P_c" name="1-Palmitoylglycerol 3-phosphate" compartment="c" initialConcentration="0">
        <notes>
          <html xmlns="http://www.w3.org/1999/xhtml">
            <p>FORMULA: C19H39O7P</p>
          </html>
        </notes>
        <annotation>
          <listOfKeyValueData xmlns="http://pysces.sourceforge.net/KeyValueData">
            <data id="SMILES" value="CCCCCCCCCCCCCCCC(=O)OCC(O)COP(O)(O)=O"/>
            <data id="PubChem_ID" value="6739.0"/>
            <data id="ChEBI_ID" value="780010.0"/>
            <data id="KeGG_ID" value="C04036"/>
          </listOfKeyValueData>
        </annotation>
      </species>
      <species metaid="meta_M_AHHMD_c" id="M_AHHMD_c" name="2-Amino-7,8-dihydro-4-hydroxy-6-(diphosphooxymethyl)pteridine" compartment="c" initialConcentration="0">
        <notes>
          <html xmlns="http://www.w3.org/1999/xhtml">
            <p>FORMULA: C7H11N5O8P2</p>
          </html>
        </notes>
        <annotation>
          <listOfKeyValueData xmlns="http://pysces.sourceforge.net/KeyValueData">
            <data id="SMILES" value="Nc1nc(O)c2N=C(CNc2n1)COP(O)(=O)OP(O)(O)=O"/>
            <data id="PubChem_ID" value="7369.0"/>
            <data id="ChEBI_ID" value="15998.0"/>
            <data id="KeGG_ID" value="C04807"/>
          </listOfKeyValueData>
        </annotation>
      </species>
      <species metaid="meta_M_AHMMP_c" id="M_AHMMP_c" name="4-Amino-5-hydroxymethyl-2-methylpyrimidine" compartment="c" initialConcentration="0">
        <notes>
          <html xmlns="http://www.w3.org/1999/xhtml">
            <p>FORMULA: C6H9N3O</p>
          </html>
        </notes>
        <annotation>
          <listOfKeyValueData xmlns="http://pysces.sourceforge.net/KeyValueData">
            <data id="SMILES" value="Cc1ncc(CO)c(N)n1"/>
            <data id="PubChem_ID" value="4498.0"/>
            <data id="ChEBI_ID" value="16892.0"/>
            <data id="KeGG_ID" value="C01279"/>
          </listOfKeyValueData>
        </annotation>
      </species>
      <species metaid="meta_M_AHTD_c" id="M_AHTD_c" name="2-Amino-4-hydroxy-6-(erythro-1,2,3-trihydroxypropyl)dihydropteridine triphosphate" compartment="c" initialConcentration="0">
        <notes>
          <html xmlns="http://www.w3.org/1999/xhtml">
            <p>FORMULA: C9H16N5O13P3</p>
          </html>
        </notes>
        <annotation>
          <listOfKeyValueData xmlns="http://pysces.sourceforge.net/KeyValueData">
            <data id="SMILES" value="Nc1nc2NCC(=Nc2c(=O)[nH]1)[C@H](O)[C@H](O)COP(O)(=O)OP(O)(=O)OP(O)(O)=O"/>
            <data id="PubChem_ID" value="7446.0"/>
            <data id="ChEBI_ID" value="18372.0"/>
            <data id="KeGG_ID" value="C04895"/>
          </listOfKeyValueData>
        </annotation>
      </species>
      <species metaid="meta_M_AICAR_c" id="M_AICAR_c" name="1-(5-Phosphoribosyl)-5-amino-4-imidazolecarboxamide" compartment="c" initialConcentration="0">
        <notes>
          <html xmlns="http://www.w3.org/1999/xhtml">
            <p>FORMULA: C9H15N4O8P</p>
          </html>
        </notes>
        <annotation>
          <listOfKeyValueData xmlns="http://pysces.sourceforge.net/KeyValueData">
            <data id="SMILES" value="NC(=O)c1ncn([C@@H]2O[C@H](COP(O)(O)=O)[C@@H](O)[C@H]2O)c1N"/>
            <data id="PubChem_ID" value="7258.0"/>
            <data id="ChEBI_ID" value="18406.0"/>
            <data id="KeGG_ID" value="C04677"/>
          </listOfKeyValueData>
        </annotation>
      </species>
      <species metaid="meta_M_AIR_c" id="M_AIR_c" name="Aminoimidazole ribotide" compartment="c" initialConcentration="0">
        <notes>
          <html xmlns="http://www.w3.org/1999/xhtml">
            <p>FORMULA: C8H14N3O7P</p>
          </html>
        </notes>
        <annotation>
          <listOfKeyValueData xmlns="http://pysces.sourceforge.net/KeyValueData">
            <data id="SMILES" value="Nc1cncn1C1O[C@H](COP(O)(O)=O)[C@@H](O)[C@H]1O"/>
            <data id="PubChem_ID" value="6208.0"/>
            <data id="ChEBI_ID" value="28843.0"/>
            <data id="KeGG_ID" value="C03373"/>
          </listOfKeyValueData>
        </annotation>
      </species>
      <species metaid="meta_M_AKG_c" id="M_AKG_c" name="2-Oxoglutarate" compartment="c" initialConcentration="0">
        <notes>
          <html xmlns="http://www.w3.org/1999/xhtml">
            <p>FORMULA: C5H6O5</p>
          </html>
        </notes>
        <annotation>
          <listOfKeyValueData xmlns="http://pysces.sourceforge.net/KeyValueData">
            <data id="SMILES" value="OC(=O)CCC(=O)C(O)=O"/>
            <data id="PubChem_ID" value="3328.0"/>
            <data id="ChEBI_ID" value="30915.0"/>
            <data id="KeGG_ID" value="C00026"/>
          </listOfKeyValueData>
        </annotation>
      </species>
      <species metaid="meta_M_AKG_e" id="M_AKG_e" name="2-Oxoglutarate" compartment="e" initialConcentration="0">
        <notes>
          <html xmlns="http://www.w3.org/1999/xhtml">
            <p>FORMULA: C5H6O5</p>
          </html>
        </notes>
        <annotation>
          <listOfKeyValueData xmlns="http://pysces.sourceforge.net/KeyValueData">
            <data id="SMILES" value="OC(=O)CCC(=O)C(O)=O"/>
            <data id="PubChem_ID" value="3328.0"/>
            <data id="ChEBI_ID" value="30915.0"/>
            <data id="KeGG_ID" value="C00026"/>
          </listOfKeyValueData>
        </annotation>
      </species>
      <species metaid="meta_M_AKP_c" id="M_AKP_c" name="2-Dehydropantoate" compartment="c" initialConcentration="0">
        <notes>
          <html xmlns="http://www.w3.org/1999/xhtml">
            <p>FORMULA: C6H10O4</p>
          </html>
        </notes>
        <annotation>
          <listOfKeyValueData xmlns="http://pysces.sourceforge.net/KeyValueData">
            <data id="SMILES" value="CC(C)(CO)C(=O)C(O)=O"/>
            <data id="PubChem_ID" value="4217.0"/>
            <data id="ChEBI_ID" value="17094.0"/>
            <data id="KeGG_ID" value="C00966"/>
          </listOfKeyValueData>
        </annotation>
      </species>
      <species metaid="meta_M_ALAALA_c" id="M_ALAALA_c" name="D-Alanyl-D-alanine" compartment="c" initialConcentration="0">
        <notes>
          <html xmlns="http://www.w3.org/1999/xhtml">
            <p>FORMULA: C6H12N2O3</p>
          </html>
        </notes>
        <annotation>
          <listOfKeyValueData xmlns="http://pysces.sourceforge.net/KeyValueData">
            <data id="SMILES" value="C[C@@H](N)C(=O)N[C@H](C)C(O)=O"/>
            <data id="PubChem_ID" value="4239.0"/>
            <data id="ChEBI_ID" value="16576.0"/>
            <data id="KeGG_ID" value="C00993"/>
          </listOfKeyValueData>
        </annotation>
      </species>
      <species metaid="meta_M_ALA_c" id="M_ALA_c" name="L-Alanine" compartment="c" initialConcentration="0">
        <notes>
          <html xmlns="http://www.w3.org/1999/xhtml">
            <p>FORMULA: C3H7NO2</p>
          </html>
        </notes>
        <annotation>
          <listOfKeyValueData xmlns="http://pysces.sourceforge.net/KeyValueData">
            <data id="SMILES" value="N[C@@H](C)C(=O)O"/>
            <data id="PubChem_ID" value="3343.0"/>
            <data id="ChEBI_ID" value="16977.0"/>
            <data id="KeGG_ID" value="C00041"/>
          </listOfKeyValueData>
        </annotation>
      </species>
      <species metaid="meta_M_ALA_e" id="M_ALA_e" name="L-Alanine" compartment="e" initialConcentration="0">
        <notes>
          <html xmlns="http://www.w3.org/1999/xhtml">
            <p>FORMULA: C3H7NO2</p>
          </html>
        </notes>
        <annotation>
          <listOfKeyValueData xmlns="http://pysces.sourceforge.net/KeyValueData">
            <data id="SMILES" value="N[C@@H](C)C(=O)O"/>
            <data id="PubChem_ID" value="3343.0"/>
            <data id="ChEBI_ID" value="16977.0"/>
            <data id="KeGG_ID" value="C00041"/>
          </listOfKeyValueData>
        </annotation>
      </species>
      <species metaid="meta_M_ALLYS_c" id="M_ALLYS_c" name="L-2-Aminoadipate 6-semialdehyde" compartment="c" initialConcentration="0">
        <notes>
          <html xmlns="http://www.w3.org/1999/xhtml">
            <p>FORMULA: C6H11NO3</p>
          </html>
        </notes>
        <annotation>
          <listOfKeyValueData xmlns="http://pysces.sourceforge.net/KeyValueData">
            <data id="SMILES" value="[H]C(=O)CCC[C@H](N)C(O)=O"/>
            <data id="PubChem_ID" value="6771.0"/>
            <data id="ChEBI_ID" value="17917.0"/>
            <data id="KeGG_ID" value="C04076"/>
          </listOfKeyValueData>
        </annotation>
      </species>
      <species metaid="meta_M_AMINOACETONE_c" id="M_AMINOACETONE_c" name="Aminoacetone" compartment="c" initialConcentration="0">
        <notes>
          <html xmlns="http://www.w3.org/1999/xhtml">
            <p>FORMULA: C3H7NO</p>
          </html>
        </notes>
        <annotation>
          <listOfKeyValueData xmlns="http://pysces.sourceforge.net/KeyValueData">
            <data id="SMILES" value="CC(=O)CN"/>
            <data id="PubChem_ID" value="5001.0"/>
            <data id="ChEBI_ID" value="17906.0"/>
            <data id="KeGG_ID" value="C01888"/>
          </listOfKeyValueData>
        </annotation>
      </species>
      <species metaid="meta_M_AMOLYBDOPTERIN_c" id="M_AMOLYBDOPTERIN_c" name="Adenylated molybdopterin" compartment="c" initialConcentration="0">
        <notes>
          <html xmlns="http://www.w3.org/1999/xhtml">
            <p>FORMULA: C20H26N10O12P2S2</p>
          </html>
        </notes>
        <annotation>
          <listOfKeyValueData xmlns="http://pysces.sourceforge.net/KeyValueData">
            <data id="SMILES" value="NC1=NC=NC2=C1N=CN2[C@@H](O3)[C@@H](O)[C@@H](O)[C@@H]3COP(=O)(O)OP(=O)(O)OC[C@H](O4)C(S)=C(S)[C@@H]5[C@H]4NC(N6)=C(N5)C(=O)N=C6N"/>
            <data id="PubChem_ID" value="135626315.0"/>
            <data id="ChEBI_ID" value="none"/>
            <data id="KeGG_ID" value="C19848"/>
          </listOfKeyValueData>
        </annotation>
      </species>
      <species metaid="meta_M_AMPMP_c" id="M_AMPMP_c" name="4-Amino-2-methyl-5-phosphomethylpyrimidine" compartment="c" initialConcentration="0">
        <notes>
          <html xmlns="http://www.w3.org/1999/xhtml">
            <p>FORMULA: C6H10N3O4P</p>
          </html>
        </notes>
        <annotation>
          <listOfKeyValueData xmlns="http://pysces.sourceforge.net/KeyValueData">
            <data id="SMILES" value="Cc1ncc(COP(O)(O)=O)c(N)n1"/>
            <data id="PubChem_ID" value="7161.0"/>
            <data id="ChEBI_ID" value="18032.0"/>
            <data id="KeGG_ID" value="C04556"/>
          </listOfKeyValueData>
        </annotation>
      </species>
      <species metaid="meta_M_AMP_c" id="M_AMP_c" name="AMP" compartment="c" initialConcentration="0">
        <notes>
          <html xmlns="http://www.w3.org/1999/xhtml">
            <p>FORMULA: C10H14N5O7P</p>
          </html>
        </notes>
        <annotation>
          <listOfKeyValueData xmlns="http://pysces.sourceforge.net/KeyValueData">
            <data id="SMILES" value="Nc1ncnc2n(cnc12)[C@@H]1O[C@H](COP(O)(O)=O)[C@@H](O)[C@H]1O"/>
            <data id="PubChem_ID" value="3322.0"/>
            <data id="ChEBI_ID" value="16027.0"/>
            <data id="KeGG_ID" value="C00020"/>
          </listOfKeyValueData>
        </annotation>
      </species>
      <species metaid="meta_M_AMYL_c" id="M_AMYL_c" name="Amylose monomer" compartment="c" initialConcentration="0">
        <notes>
          <html xmlns="http://www.w3.org/1999/xhtml">
            <p>FORMULA: C6H10O5</p>
          </html>
        </notes>
        <annotation>
          <listOfKeyValueData xmlns="http://pysces.sourceforge.net/KeyValueData">
            <data id="SMILES" value="OCC1OC(O*)C(O)C(O)C1(*)"/>
            <data id="PubChem_ID" value="3984.0"/>
            <data id="ChEBI_ID" value="28102.0"/>
            <data id="KeGG_ID" value="C00718"/>
          </listOfKeyValueData>
        </annotation>
      </species>
      <species metaid="meta_M_AN_c" id="M_AN_c" name="Anthranilate" compartment="c" initialConcentration="0">
        <notes>
          <html xmlns="http://www.w3.org/1999/xhtml">
            <p>FORMULA: C7H7NO2</p>
          </html>
        </notes>
        <annotation>
          <listOfKeyValueData xmlns="http://pysces.sourceforge.net/KeyValueData">
            <data id="SMILES" value="Nc1ccccc1C(O)=O"/>
            <data id="PubChem_ID" value="3408.0"/>
            <data id="ChEBI_ID" value="30754.0"/>
            <data id="KeGG_ID" value="C00108"/>
          </listOfKeyValueData>
        </annotation>
      </species>
      <species metaid="meta_M_AN_e" id="M_AN_e" name="Anthranilate" compartment="e" initialConcentration="0">
        <notes>
          <html xmlns="http://www.w3.org/1999/xhtml">
            <p>FORMULA: C7H7NO2</p>
          </html>
        </notes>
        <annotation>
          <listOfKeyValueData xmlns="http://pysces.sourceforge.net/KeyValueData">
            <data id="SMILES" value="Nc1ccccc1C(O)=O"/>
            <data id="PubChem_ID" value="3408.0"/>
            <data id="ChEBI_ID" value="30754.0"/>
            <data id="KeGG_ID" value="C00108"/>
          </listOfKeyValueData>
        </annotation>
      </species>
      <species metaid="meta_M_APOLIPO_c" id="M_APOLIPO_c" name="APO_LIPO" compartment="c" initialConcentration="0">
        <notes>
          <html xmlns="http://www.w3.org/1999/xhtml">
            <p>FORMULA: C8H17NO</p>
          </html>
        </notes>
        <annotation>
          <listOfKeyValueData xmlns="http://pysces.sourceforge.net/KeyValueData">
            <data id="SMILES" value="NC(=O)CCCCCCC"/>
            <data id="PubChem_ID" value="none"/>
            <data id="ChEBI_ID" value="none"/>
            <data id="KeGG_ID" value="none"/>
          </listOfKeyValueData>
        </annotation>
      </species>
      <species metaid="meta_M_APS_c" id="M_APS_c" name="Adenylyl sulfate" compartment="c" initialConcentration="0">
        <notes>
          <html xmlns="http://www.w3.org/1999/xhtml">
            <p>FORMULA: C10H14N5O10PS</p>
          </html>
        </notes>
        <annotation>
          <listOfKeyValueData xmlns="http://pysces.sourceforge.net/KeyValueData">
            <data id="SMILES" value="Nc1ncnc2n(cnc12)[C@@H]1O[C@H](COP(O)(=O)OS(O)(=O)=O)[C@@H](O)[C@H]1O"/>
            <data id="PubChem_ID" value="3524.0"/>
            <data id="ChEBI_ID" value="17709.0"/>
            <data id="KeGG_ID" value="C00224"/>
          </listOfKeyValueData>
        </annotation>
      </species>
      <species metaid="meta_M_ARA1GALACTANDPP_c" id="M_ARA1GALACTANDPP_c" name="arabinogalactan large complex" compartment="c" initialConcentration="0">
        <notes>
          <html xmlns="http://www.w3.org/1999/xhtml">
            <p>FORMULA: C254H424NO173P3</p>
          </html>
        </notes>
        <annotation>
          <listOfKeyValueData xmlns="http://pysces.sourceforge.net/KeyValueData">
            <data id="SMILES" value="*"/>
            <data id="PubChem_ID" value="none"/>
            <data id="ChEBI_ID" value="none"/>
            <data id="KeGG_ID" value="none"/>
          </listOfKeyValueData>
        </annotation>
      </species>
      <species metaid="meta_M_ARABINOGALACTANDPP_c" id="M_ARABINOGALACTANDPP_c" name="arabinogalactan-decaprenylphosphate large complex" compartment="c" initialConcentration="0">
        <notes>
          <html xmlns="http://www.w3.org/1999/xhtml">
            <p>FORMULA: C604H1054O663P73</p>
          </html>
        </notes>
        <annotation>
          <listOfKeyValueData xmlns="http://pysces.sourceforge.net/KeyValueData">
            <data id="SMILES" value="*"/>
            <data id="PubChem_ID" value="none"/>
            <data id="ChEBI_ID" value="none"/>
            <data id="KeGG_ID" value="none"/>
          </listOfKeyValueData>
        </annotation>
      </species>
      <species metaid="meta_M_ARABINOGALACTANPEPTIDOGLYCAN_c" id="M_ARABINOGALACTANPEPTIDOGLYCAN_c" name="arabinogalactan-peptidoglycan large cell wall complex" compartment="c" initialConcentration="0">
        <notes>
          <html xmlns="http://www.w3.org/1999/xhtml">
            <p>FORMULA: C1664H2711N210O1289P72</p>
          </html>
        </notes>
        <annotation>
          <listOfKeyValueData xmlns="http://pysces.sourceforge.net/KeyValueData">
            <data id="SMILES" value="*"/>
            <data id="PubChem_ID" value="none"/>
            <data id="ChEBI_ID" value="none"/>
            <data id="KeGG_ID" value="none"/>
          </listOfKeyValueData>
        </annotation>
      </species>
      <species metaid="meta_M_ARAFDPP_c" id="M_ARAFDPP_c" name="arabinofuranose-decaprenylphosphate" compartment="c" initialConcentration="0">
        <notes>
          <html xmlns="http://www.w3.org/1999/xhtml">
            <p>FORMULA: C55H92O11P2</p>
          </html>
        </notes>
        <annotation>
          <listOfKeyValueData xmlns="http://pysces.sourceforge.net/KeyValueData">
            <data id="SMILES" value="CC(C)=CCC\C(C)=C\CC\C(C)=C/CC\C(C)=C/CC\C(C)=C/CC\C(C)=C/CC\C(C)=C/CC\C(C)=C/CC\C(C)=C/CC\C(C)=C/COP(O)(=O)O[C@@H]1O[C@H](COP(O)(O)=O)[C@H](O)[C@H]1O"/>
            <data id="PubChem_ID" value="none"/>
            <data id="ChEBI_ID" value="none"/>
            <data id="KeGG_ID" value="none"/>
          </listOfKeyValueData>
        </annotation>
      </species>
      <species metaid="meta_M_ARGSUCC_c" id="M_ARGSUCC_c" name="N-(L-Arginino)succinate" compartment="c" initialConcentration="0">
        <notes>
          <html xmlns="http://www.w3.org/1999/xhtml">
            <p>FORMULA: C10H18N4O6</p>
          </html>
        </notes>
        <annotation>
          <listOfKeyValueData xmlns="http://pysces.sourceforge.net/KeyValueData">
            <data id="SMILES" value="N[C@@H](CCCNC(=N)NC(CC(O)=O)C(O)=O)C(O)=O"/>
            <data id="PubChem_ID" value="6235.0"/>
            <data id="ChEBI_ID" value="15682.0"/>
            <data id="KeGG_ID" value="C03406"/>
          </listOfKeyValueData>
        </annotation>
      </species>
      <species metaid="meta_M_ARG_c" id="M_ARG_c" name="L-Arginine" compartment="c" initialConcentration="0">
        <notes>
          <html xmlns="http://www.w3.org/1999/xhtml">
            <p>FORMULA: C6H14N4O2</p>
          </html>
        </notes>
        <annotation>
          <listOfKeyValueData xmlns="http://pysces.sourceforge.net/KeyValueData">
            <data id="SMILES" value="N[C@@H](CCCNC(N)=N)C(O)=O"/>
            <data id="PubChem_ID" value="3362.0"/>
            <data id="ChEBI_ID" value="16467.0"/>
            <data id="KeGG_ID" value="C00062"/>
          </listOfKeyValueData>
        </annotation>
      </species>
      <species metaid="meta_M_ARG_e" id="M_ARG_e" name="L-Arginine" compartment="e" initialConcentration="0">
        <notes>
          <html xmlns="http://www.w3.org/1999/xhtml">
            <p>FORMULA: C6H14N4O2</p>
          </html>
        </notes>
        <annotation>
          <listOfKeyValueData xmlns="http://pysces.sourceforge.net/KeyValueData">
            <data id="SMILES" value="N[C@@H](CCCNC(N)=N)C(O)=O"/>
            <data id="PubChem_ID" value="3362.0"/>
            <data id="ChEBI_ID" value="16467.0"/>
            <data id="KeGG_ID" value="C00062"/>
          </listOfKeyValueData>
        </annotation>
      </species>
      <species metaid="meta_M_ARIZ_c" id="M_ARIZ_c" name="alpha-Ribazole" compartment="c" initialConcentration="0">
        <notes>
          <html xmlns="http://www.w3.org/1999/xhtml">
            <p>FORMULA: C14H18N2O4</p>
          </html>
        </notes>
        <annotation>
          <listOfKeyValueData xmlns="http://pysces.sourceforge.net/KeyValueData">
            <data id="SMILES" value="Cc1cc2ncn([C@H]3O[C@H](CO)[C@@H](O)[C@H]3O)c2cc1C"/>
            <data id="PubChem_ID" value="8070.0"/>
            <data id="ChEBI_ID" value="10329.0"/>
            <data id="KeGG_ID" value="C05775"/>
          </listOfKeyValueData>
        </annotation>
      </species>
      <species metaid="meta_M_ASER_c" id="M_ASER_c" name="O-Acetyl-L-serine" compartment="c" initialConcentration="0">
        <notes>
          <html xmlns="http://www.w3.org/1999/xhtml">
            <p>FORMULA: C5H9NO4</p>
          </html>
        </notes>
        <annotation>
          <listOfKeyValueData xmlns="http://pysces.sourceforge.net/KeyValueData">
            <data id="SMILES" value="CC(=O)OC[C@H](N)C(O)=O"/>
            <data id="PubChem_ID" value="4228.0"/>
            <data id="ChEBI_ID" value="17981.0"/>
            <data id="KeGG_ID" value="C00979"/>
          </listOfKeyValueData>
        </annotation>
      </species>
      <species metaid="meta_M_ASN_c" id="M_ASN_c" name="L-Asparagine" compartment="c" initialConcentration="0">
        <notes>
          <html xmlns="http://www.w3.org/1999/xhtml">
            <p>FORMULA: C4H8N2O3</p>
          </html>
        </notes>
        <annotation>
          <listOfKeyValueData xmlns="http://pysces.sourceforge.net/KeyValueData">
            <data id="SMILES" value="N[C@@H](CC(N)=O)C(O)=O"/>
            <data id="PubChem_ID" value="3452.0"/>
            <data id="ChEBI_ID" value="17196.0"/>
            <data id="KeGG_ID" value="C00152"/>
          </listOfKeyValueData>
        </annotation>
      </species>
      <species metaid="meta_M_ASN_e" id="M_ASN_e" name="L-Asparagine" compartment="e" initialConcentration="0">
        <notes>
          <html xmlns="http://www.w3.org/1999/xhtml">
            <p>FORMULA: C4H8N2O3</p>
          </html>
        </notes>
        <annotation>
          <listOfKeyValueData xmlns="http://pysces.sourceforge.net/KeyValueData">
            <data id="SMILES" value="N[C@@H](CC(N)=O)C(O)=O"/>
            <data id="PubChem_ID" value="3452.0"/>
            <data id="ChEBI_ID" value="17196.0"/>
            <data id="KeGG_ID" value="C00152"/>
          </listOfKeyValueData>
        </annotation>
      </species>
      <species metaid="meta_M_ASP4P_c" id="M_ASP4P_c" name="4-Phospho-L-aspartate" compartment="c" initialConcentration="0">
        <notes>
          <html xmlns="http://www.w3.org/1999/xhtml">
            <p>FORMULA: C4H8NO7P</p>
          </html>
        </notes>
        <annotation>
          <listOfKeyValueData xmlns="http://pysces.sourceforge.net/KeyValueData">
            <data id="SMILES" value="N[C@@H](CC(=O)OP(O)(O)=O)C(O)=O"/>
            <data id="PubChem_ID" value="5980.0"/>
            <data id="ChEBI_ID" value="15836.0"/>
            <data id="KeGG_ID" value="C03082"/>
          </listOfKeyValueData>
        </annotation>
      </species>
      <species metaid="meta_M_ASPSA_c" id="M_ASPSA_c" name="L-Aspartate 4-semialdehyde" compartment="c" initialConcentration="0">
        <notes>
          <html xmlns="http://www.w3.org/1999/xhtml">
            <p>FORMULA: C4H7NO3</p>
          </html>
        </notes>
        <annotation>
          <listOfKeyValueData xmlns="http://pysces.sourceforge.net/KeyValueData">
            <data id="SMILES" value="[H]C(=O)C[C@H](N)C(O)=O"/>
            <data id="PubChem_ID" value="3730.0"/>
            <data id="ChEBI_ID" value="18051.0"/>
            <data id="KeGG_ID" value="C00441"/>
          </listOfKeyValueData>
        </annotation>
      </species>
      <species metaid="meta_M_ASP_c" id="M_ASP_c" name="L-Aspartate" compartment="c" initialConcentration="0">
        <notes>
          <html xmlns="http://www.w3.org/1999/xhtml">
            <p>FORMULA: C4H7NO4</p>
          </html>
        </notes>
        <annotation>
          <listOfKeyValueData xmlns="http://pysces.sourceforge.net/KeyValueData">
            <data id="SMILES" value="N[C@@H](CC(O)=O)C(O)=O"/>
            <data id="PubChem_ID" value="3351.0"/>
            <data id="ChEBI_ID" value="17053.0"/>
            <data id="KeGG_ID" value="C00049"/>
          </listOfKeyValueData>
        </annotation>
      </species>
      <species metaid="meta_M_ASP_e" id="M_ASP_e" name="L-Aspartate" compartment="e" initialConcentration="0">
        <notes>
          <html xmlns="http://www.w3.org/1999/xhtml">
            <p>FORMULA: C4H7NO4</p>
          </html>
        </notes>
        <annotation>
          <listOfKeyValueData xmlns="http://pysces.sourceforge.net/KeyValueData">
            <data id="SMILES" value="N[C@@H](CC(O)=O)C(O)=O"/>
            <data id="PubChem_ID" value="3351.0"/>
            <data id="ChEBI_ID" value="17053.0"/>
            <data id="KeGG_ID" value="C00049"/>
          </listOfKeyValueData>
        </annotation>
      </species>
      <species metaid="meta_M_ASUC_c" id="M_ASUC_c" name="N6-(1,2-Dicarboxyethyl)-AMP" compartment="c" initialConcentration="0">
        <notes>
          <html xmlns="http://www.w3.org/1999/xhtml">
            <p>FORMULA: C14H18N5O11P</p>
          </html>
        </notes>
        <annotation>
          <listOfKeyValueData xmlns="http://pysces.sourceforge.net/KeyValueData">
            <data id="SMILES" value="O[C@@H]1[C@@H](COP(O)(O)=O)O[C@H]([C@@H]1O)n1cnc2c(NC(CC(O)=O)C(O)=O)ncnc12"/>
            <data id="PubChem_ID" value="6543.0"/>
            <data id="ChEBI_ID" value="15919.0"/>
            <data id="KeGG_ID" value="C03794"/>
          </listOfKeyValueData>
        </annotation>
      </species>
      <species metaid="meta_M_ATP_c" id="M_ATP_c" name="ATP" compartment="c" initialConcentration="0">
        <notes>
          <html xmlns="http://www.w3.org/1999/xhtml">
            <p>FORMULA: C10H16N5O13P3</p>
          </html>
        </notes>
        <annotation>
          <listOfKeyValueData xmlns="http://pysces.sourceforge.net/KeyValueData">
            <data id="SMILES" value="Nc1ncnc2n(cnc12)[C@@H]1O[C@H](COP(O)(=O)OP(O)(=O)OP(O)(O)=O)[C@@H](O)[C@H]1O"/>
            <data id="PubChem_ID" value="3304.0"/>
            <data id="ChEBI_ID" value="15422.0"/>
            <data id="KeGG_ID" value="C00002"/>
          </listOfKeyValueData>
        </annotation>
      </species>
      <species metaid="meta_M_BARB_c" id="M_BARB_c" name="Barbiturate" compartment="c" initialConcentration="0">
        <notes>
          <html xmlns="http://www.w3.org/1999/xhtml">
            <p>FORMULA: C4H4N2O3</p>
          </html>
        </notes>
        <annotation>
          <listOfKeyValueData xmlns="http://pysces.sourceforge.net/KeyValueData">
            <data id="SMILES" value="O=C1CC(=O)NC(=O)N1"/>
            <data id="PubChem_ID" value="4071.0"/>
            <data id="ChEBI_ID" value="16294.0"/>
            <data id="KeGG_ID" value="C00813"/>
          </listOfKeyValueData>
        </annotation>
      </species>
      <species metaid="meta_M_BCCPCO2_c" id="M_BCCPCO2_c" name="[Acetyl-CoA:carbon-dioxide ligase (ADP-forming)]-CO2" compartment="c" initialConcentration="0">
        <notes>
          <html xmlns="http://www.w3.org/1999/xhtml">
            <p>FORMULA: C8H13N3O4R2</p>
          </html>
        </notes>
        <annotation>
          <listOfKeyValueData xmlns="http://pysces.sourceforge.net/KeyValueData">
            <data id="SMILES" value="O=C(O)NCCCC[C@H](NC(=O)*)C(=O)N*"/>
            <data id="PubChem_ID" value="none"/>
            <data id="ChEBI_ID" value="none"/>
            <data id="KeGG_ID" value="none"/>
          </listOfKeyValueData>
        </annotation>
      </species>
      <species metaid="meta_M_BCCP_c" id="M_BCCP_c" name="[Acetyl-CoA:carbon-dioxide ligase (ADP-forming)]" compartment="c" initialConcentration="0">
        <notes>
          <html xmlns="http://www.w3.org/1999/xhtml">
            <p>FORMULA: C7H13N3O2R2</p>
          </html>
        </notes>
        <annotation>
          <listOfKeyValueData xmlns="http://pysces.sourceforge.net/KeyValueData">
            <data id="SMILES" value="NCCCC[C@H](NC(=O)*)C(=O)N*"/>
            <data id="PubChem_ID" value="7262.0"/>
            <data id="ChEBI_ID" value="none"/>
            <data id="KeGG_ID" value="C04681"/>
          </listOfKeyValueData>
        </annotation>
      </species>
      <species metaid="meta_M_BIOTINSO_c" id="M_BIOTINSO_c" name="Biotin sulfoxide" compartment="c" initialConcentration="0">
        <notes>
          <html xmlns="http://www.w3.org/1999/xhtml">
            <p>FORMULA: C10H16N2O4S</p>
          </html>
        </notes>
        <annotation>
          <listOfKeyValueData xmlns="http://pysces.sourceforge.net/KeyValueData">
            <data id="SMILES" value="[H][C@]12CS(=O)[C@@H](CCCCC(O)=O)[C@@]1([H])NC(=O)N2"/>
            <data id="PubChem_ID" value="163312124.0"/>
            <data id="ChEBI_ID" value="62193.0"/>
            <data id="KeGG_ID" value="C20386"/>
          </listOfKeyValueData>
        </annotation>
      </species>
      <species metaid="meta_M_BIOTIN_c" id="M_BIOTIN_c" name="Biotin" compartment="c" initialConcentration="0">
        <notes>
          <html xmlns="http://www.w3.org/1999/xhtml">
            <p>FORMULA: C10H16N2O3S</p>
          </html>
        </notes>
        <annotation>
          <listOfKeyValueData xmlns="http://pysces.sourceforge.net/KeyValueData">
            <data id="SMILES" value="[H][C@]12CS[C@@H](CCCCC(O)=O)[C@@]1([H])NC(=O)N2"/>
            <data id="PubChem_ID" value="3420.0"/>
            <data id="ChEBI_ID" value="15956.0"/>
            <data id="KeGG_ID" value="C00120"/>
          </listOfKeyValueData>
        </annotation>
      </species>
      <species metaid="meta_M_BIOTIN_e" id="M_BIOTIN_e" name="Biotin" compartment="e" initialConcentration="0">
        <notes>
          <html xmlns="http://www.w3.org/1999/xhtml">
            <p>FORMULA: C10H16N2O3S</p>
          </html>
        </notes>
        <annotation>
          <listOfKeyValueData xmlns="http://pysces.sourceforge.net/KeyValueData">
            <data id="SMILES" value="[H][C@]12CS[C@@H](CCCCC(O)=O)[C@@]1([H])NC(=O)N2"/>
            <data id="PubChem_ID" value="3420.0"/>
            <data id="ChEBI_ID" value="15956.0"/>
            <data id="KeGG_ID" value="C00120"/>
          </listOfKeyValueData>
        </annotation>
      </species>
      <species metaid="meta_M_BKETOC10ACYLACPFAS_c" id="M_BKETOC10ACYLACPFAS_c" name="beta-keto-C10-acyl-ACP-FAS" compartment="c" initialConcentration="0">
        <notes>
          <html xmlns="http://www.w3.org/1999/xhtml">
            <p>FORMULA: C10H18O2S2R2</p>
          </html>
        </notes>
        <annotation>
          <listOfKeyValueData xmlns="http://pysces.sourceforge.net/KeyValueData">
            <data id="SMILES" value="CCCCCCCC(=O)CC(=O)S**S"/>
            <data id="PubChem_ID" value="none"/>
            <data id="ChEBI_ID" value="none"/>
            <data id="KeGG_ID" value="none"/>
          </listOfKeyValueData>
        </annotation>
      </species>
      <species metaid="meta_M_BKETOC12ACYLACPFAS_c" id="M_BKETOC12ACYLACPFAS_c" name="beta-keto-C12-acyl-ACP-FAS" compartment="c" initialConcentration="0">
        <notes>
          <html xmlns="http://www.w3.org/1999/xhtml">
            <p>FORMULA: C12H22O2S2R2</p>
          </html>
        </notes>
        <annotation>
          <listOfKeyValueData xmlns="http://pysces.sourceforge.net/KeyValueData">
            <data id="SMILES" value="CCCCCCCCCC(=O)CC(=O)S**S"/>
            <data id="PubChem_ID" value="none"/>
            <data id="ChEBI_ID" value="none"/>
            <data id="KeGG_ID" value="none"/>
          </listOfKeyValueData>
        </annotation>
      </species>
      <species metaid="meta_M_BKETOC14ACYLACPFAS_c" id="M_BKETOC14ACYLACPFAS_c" name="beta-keto-C14-acyl-ACP-FAS" compartment="c" initialConcentration="0">
        <notes>
          <html xmlns="http://www.w3.org/1999/xhtml">
            <p>FORMULA: C14H26O2S2R2</p>
          </html>
        </notes>
        <annotation>
          <listOfKeyValueData xmlns="http://pysces.sourceforge.net/KeyValueData">
            <data id="SMILES" value="CCCCCCCCCCCC(=O)CC(=O)S**S"/>
            <data id="PubChem_ID" value="none"/>
            <data id="ChEBI_ID" value="none"/>
            <data id="KeGG_ID" value="none"/>
          </listOfKeyValueData>
        </annotation>
      </species>
      <species metaid="meta_M_BKETOC16ACYLACPFAS_c" id="M_BKETOC16ACYLACPFAS_c" name="beta-keto-C16-acyl-ACP-FAS" compartment="c" initialConcentration="0">
        <notes>
          <html xmlns="http://www.w3.org/1999/xhtml">
            <p>FORMULA: C16H30O2S2R2</p>
          </html>
        </notes>
        <annotation>
          <listOfKeyValueData xmlns="http://pysces.sourceforge.net/KeyValueData">
            <data id="SMILES" value="CCCCCCCCCCCCCC(=O)CC(=O)S**S"/>
            <data id="PubChem_ID" value="none"/>
            <data id="ChEBI_ID" value="none"/>
            <data id="KeGG_ID" value="none"/>
          </listOfKeyValueData>
        </annotation>
      </species>
      <species metaid="meta_M_BKETOC18ACYLACPFAS_c" id="M_BKETOC18ACYLACPFAS_c" name="beta-keto-C18-acyl-ACP-FAS" compartment="c" initialConcentration="0">
        <notes>
          <html xmlns="http://www.w3.org/1999/xhtml">
            <p>FORMULA: C18H34O2S2R2</p>
          </html>
        </notes>
        <annotation>
          <listOfKeyValueData xmlns="http://pysces.sourceforge.net/KeyValueData">
            <data id="SMILES" value="CCCCCCCCCCCCCCCC(=O)CC(=O)S**S"/>
            <data id="PubChem_ID" value="none"/>
            <data id="ChEBI_ID" value="none"/>
            <data id="KeGG_ID" value="none"/>
          </listOfKeyValueData>
        </annotation>
      </species>
      <species metaid="meta_M_BKETOC18ACYLACP_c" id="M_BKETOC18ACYLACP_c" name="beta-keto-C18-acyl-ACP" compartment="c" initialConcentration="0">
        <notes>
          <html xmlns="http://www.w3.org/1999/xhtml">
            <p>FORMULA: C18H33O2SR</p>
          </html>
        </notes>
        <annotation>
          <listOfKeyValueData xmlns="http://pysces.sourceforge.net/KeyValueData">
            <data id="SMILES" value="CCCCCCCCCCCCCCCC(=O)CC(=O)S*"/>
            <data id="PubChem_ID" value="none"/>
            <data id="ChEBI_ID" value="none"/>
            <data id="KeGG_ID" value="none"/>
          </listOfKeyValueData>
        </annotation>
      </species>
      <species metaid="meta_M_BKETOC20ACYLACPFAS_c" id="M_BKETOC20ACYLACPFAS_c" name="beta-keto-C20-acyl-ACP-FAS" compartment="c" initialConcentration="0">
        <notes>
          <html xmlns="http://www.w3.org/1999/xhtml">
            <p>FORMULA: C20H38O2S2R2</p>
          </html>
        </notes>
        <annotation>
          <listOfKeyValueData xmlns="http://pysces.sourceforge.net/KeyValueData">
            <data id="SMILES" value="CCCCCCCCCCCCCCCCCC(=O)CC(=O)S**S"/>
            <data id="PubChem_ID" value="none"/>
            <data id="ChEBI_ID" value="none"/>
            <data id="KeGG_ID" value="none"/>
          </listOfKeyValueData>
        </annotation>
      </species>
      <species metaid="meta_M_BKETOC20ACYLACP_c" id="M_BKETOC20ACYLACP_c" name="beta-keto-C20-acyl-ACP" compartment="c" initialConcentration="0">
        <notes>
          <html xmlns="http://www.w3.org/1999/xhtml">
            <p>FORMULA: C20H37O2SR</p>
          </html>
        </notes>
        <annotation>
          <listOfKeyValueData xmlns="http://pysces.sourceforge.net/KeyValueData">
            <data id="SMILES" value="CCCCCCCCCCCCCCCCCC(=O)CC(=O)S*"/>
            <data id="PubChem_ID" value="none"/>
            <data id="ChEBI_ID" value="none"/>
            <data id="KeGG_ID" value="none"/>
          </listOfKeyValueData>
        </annotation>
      </species>
      <species metaid="meta_M_BKETOC22ACYLACPFAS_c" id="M_BKETOC22ACYLACPFAS_c" name="beta-keto-C22-acyl-ACP-FAS" compartment="c" initialConcentration="0">
        <notes>
          <html xmlns="http://www.w3.org/1999/xhtml">
            <p>FORMULA: C22H42O2S2R2</p>
          </html>
        </notes>
        <annotation>
          <listOfKeyValueData xmlns="http://pysces.sourceforge.net/KeyValueData">
            <data id="SMILES" value="CCCCCCCCCCCCCCCCCCCC(=O)CC(=O)S**S"/>
            <data id="PubChem_ID" value="none"/>
            <data id="ChEBI_ID" value="none"/>
            <data id="KeGG_ID" value="none"/>
          </listOfKeyValueData>
        </annotation>
      </species>
      <species metaid="meta_M_BKETOC22ACYLACP_c" id="M_BKETOC22ACYLACP_c" name="beta-keto-C22-acyl-ACP" compartment="c" initialConcentration="0">
        <notes>
          <html xmlns="http://www.w3.org/1999/xhtml">
            <p>FORMULA: C22H41O2SR</p>
          </html>
        </notes>
        <annotation>
          <listOfKeyValueData xmlns="http://pysces.sourceforge.net/KeyValueData">
            <data id="SMILES" value="CCCCCCCCCCCCCCCCCCCC(=O)CC(=O)S*"/>
            <data id="PubChem_ID" value="none"/>
            <data id="ChEBI_ID" value="none"/>
            <data id="KeGG_ID" value="none"/>
          </listOfKeyValueData>
        </annotation>
      </species>
      <species metaid="meta_M_BKETOC24ACYLACPFAS_c" id="M_BKETOC24ACYLACPFAS_c" name="beta-keto-C24-acyl-ACP-FAS" compartment="c" initialConcentration="0">
        <notes>
          <html xmlns="http://www.w3.org/1999/xhtml">
            <p>FORMULA: C24H46O2S2R2</p>
          </html>
        </notes>
        <annotation>
          <listOfKeyValueData xmlns="http://pysces.sourceforge.net/KeyValueData">
            <data id="SMILES" value="CCCCCCCCCCCCCCCCCCCCCC(=O)CC(=O)S**S"/>
            <data id="PubChem_ID" value="none"/>
            <data id="ChEBI_ID" value="none"/>
            <data id="KeGG_ID" value="none"/>
          </listOfKeyValueData>
        </annotation>
      </species>
      <species metaid="meta_M_BKETOC24ACYLACP_c" id="M_BKETOC24ACYLACP_c" name="beta-keto-C24-acyl-ACP" compartment="c" initialConcentration="0">
        <notes>
          <html xmlns="http://www.w3.org/1999/xhtml">
            <p>FORMULA: C24H45O2SR</p>
          </html>
        </notes>
        <annotation>
          <listOfKeyValueData xmlns="http://pysces.sourceforge.net/KeyValueData">
            <data id="SMILES" value="CCCCCCCCCCCCCCCCCCCCCC(=O)CC(=O)S*"/>
            <data id="PubChem_ID" value="none"/>
            <data id="ChEBI_ID" value="none"/>
            <data id="KeGG_ID" value="none"/>
          </listOfKeyValueData>
        </annotation>
      </species>
      <species metaid="meta_M_BKETOC26ACYLACPFAS_c" id="M_BKETOC26ACYLACPFAS_c" name="beta-keto-C26-acyl-ACP-FAS" compartment="c" initialConcentration="0">
        <notes>
          <html xmlns="http://www.w3.org/1999/xhtml">
            <p>FORMULA: C26H50O2S2R2</p>
          </html>
        </notes>
        <annotation>
          <listOfKeyValueData xmlns="http://pysces.sourceforge.net/KeyValueData">
            <data id="SMILES" value="CCCCCCCCCCCCCCCCCCCCCCCC(=O)CC(=O)S**S"/>
            <data id="PubChem_ID" value="none"/>
            <data id="ChEBI_ID" value="none"/>
            <data id="KeGG_ID" value="none"/>
          </listOfKeyValueData>
        </annotation>
      </species>
      <species metaid="meta_M_BKETOC26ACYLACP_c" id="M_BKETOC26ACYLACP_c" name="beta-keto-C26-acyl-ACP" compartment="c" initialConcentration="0">
        <notes>
          <html xmlns="http://www.w3.org/1999/xhtml">
            <p>FORMULA: C26H49O2SR</p>
          </html>
        </notes>
        <annotation>
          <listOfKeyValueData xmlns="http://pysces.sourceforge.net/KeyValueData">
            <data id="SMILES" value="CCCCCCCCCCCCCCCCCCCCCCCC(=O)CC(=O)S*"/>
            <data id="PubChem_ID" value="none"/>
            <data id="ChEBI_ID" value="none"/>
            <data id="KeGG_ID" value="none"/>
          </listOfKeyValueData>
        </annotation>
      </species>
      <species metaid="meta_M_BKETOC28ACYLACP_c" id="M_BKETOC28ACYLACP_c" name="beta-keto-C28-acyl-ACP" compartment="c" initialConcentration="0">
        <notes>
          <html xmlns="http://www.w3.org/1999/xhtml">
            <p>FORMULA: C28H53O2SR</p>
          </html>
        </notes>
        <annotation>
          <listOfKeyValueData xmlns="http://pysces.sourceforge.net/KeyValueData">
            <data id="SMILES" value="CCCCCCCCCCCCCCCCCCCCCCCCCC(=O)CC(=O)S*"/>
            <data id="PubChem_ID" value="none"/>
            <data id="ChEBI_ID" value="none"/>
            <data id="KeGG_ID" value="none"/>
          </listOfKeyValueData>
        </annotation>
      </species>
      <species metaid="meta_M_BKETOC30ACYLACP_c" id="M_BKETOC30ACYLACP_c" name="beta-keto-C30-acyl-ACP" compartment="c" initialConcentration="0">
        <notes>
          <html xmlns="http://www.w3.org/1999/xhtml">
            <p>FORMULA: C30H57O2SR</p>
          </html>
        </notes>
        <annotation>
          <listOfKeyValueData xmlns="http://pysces.sourceforge.net/KeyValueData">
            <data id="SMILES" value="CCCCCCCCCCCCCCCCCCCCCCCCCCCC(=O)CC(=O)S*"/>
            <data id="PubChem_ID" value="none"/>
            <data id="ChEBI_ID" value="none"/>
            <data id="KeGG_ID" value="none"/>
          </listOfKeyValueData>
        </annotation>
      </species>
      <species metaid="meta_M_BKETOC32ACYLACP_c" id="M_BKETOC32ACYLACP_c" name="beta-keto-C32-acyl-ACP" compartment="c" initialConcentration="0">
        <notes>
          <html xmlns="http://www.w3.org/1999/xhtml">
            <p>FORMULA: C32H61O2SR</p>
          </html>
        </notes>
        <annotation>
          <listOfKeyValueData xmlns="http://pysces.sourceforge.net/KeyValueData">
            <data id="SMILES" value="CCCCCCCCCCCCCCCCCCCCCCCCCCCCCC(=O)CC(=O)S*"/>
            <data id="PubChem_ID" value="none"/>
            <data id="ChEBI_ID" value="none"/>
            <data id="KeGG_ID" value="none"/>
          </listOfKeyValueData>
        </annotation>
      </species>
      <species metaid="meta_M_BKETOC34ACYLACP_c" id="M_BKETOC34ACYLACP_c" name="beta-keto-C34-acyl-ACP" compartment="c" initialConcentration="0">
        <notes>
          <html xmlns="http://www.w3.org/1999/xhtml">
            <p>FORMULA: C34H65O2SR</p>
          </html>
        </notes>
        <annotation>
          <listOfKeyValueData xmlns="http://pysces.sourceforge.net/KeyValueData">
            <data id="SMILES" value="CCCCCCCCCCCCCCCCCCCCCCCCCCCCCCCC(=O)CC(=O)S*"/>
            <data id="PubChem_ID" value="none"/>
            <data id="ChEBI_ID" value="none"/>
            <data id="KeGG_ID" value="none"/>
          </listOfKeyValueData>
        </annotation>
      </species>
      <species metaid="meta_M_BKETOC36ACYLACP_c" id="M_BKETOC36ACYLACP_c" name="beta-keto-C36-acyl-ACP" compartment="c" initialConcentration="0">
        <notes>
          <html xmlns="http://www.w3.org/1999/xhtml">
            <p>FORMULA: C36H69O2SR</p>
          </html>
        </notes>
        <annotation>
          <listOfKeyValueData xmlns="http://pysces.sourceforge.net/KeyValueData">
            <data id="SMILES" value="CCCCCCCCCCCCCCCCCCCCCCCCCCCCCCCCCC(=O)CC(=O)S*"/>
            <data id="PubChem_ID" value="none"/>
            <data id="ChEBI_ID" value="none"/>
            <data id="KeGG_ID" value="none"/>
          </listOfKeyValueData>
        </annotation>
      </species>
      <species metaid="meta_M_BKETOC38ACYLACP_c" id="M_BKETOC38ACYLACP_c" name="beta-keto-C38-acyl-ACP" compartment="c" initialConcentration="0">
        <notes>
          <html xmlns="http://www.w3.org/1999/xhtml">
            <p>FORMULA: C38H73O2SR</p>
          </html>
        </notes>
        <annotation>
          <listOfKeyValueData xmlns="http://pysces.sourceforge.net/KeyValueData">
            <data id="SMILES" value="CCCCCCCCCCCCCCCCCCCCCCCCCCCCCCCCCCCC(=O)CC(=O)S*"/>
            <data id="PubChem_ID" value="none"/>
            <data id="ChEBI_ID" value="none"/>
            <data id="KeGG_ID" value="none"/>
          </listOfKeyValueData>
        </annotation>
      </species>
      <species metaid="meta_M_BKETOC40ACYLACP_c" id="M_BKETOC40ACYLACP_c" name="beta-keto-C40-acyl-ACP" compartment="c" initialConcentration="0">
        <notes>
          <html xmlns="http://www.w3.org/1999/xhtml">
            <p>FORMULA: C40H77O2SR</p>
          </html>
        </notes>
        <annotation>
          <listOfKeyValueData xmlns="http://pysces.sourceforge.net/KeyValueData">
            <data id="SMILES" value="CCCCCCCCCCCCCCCCCCCCCCCCCCCCCCCCCCCCCC(=O)CC(=O)S*"/>
            <data id="PubChem_ID" value="none"/>
            <data id="ChEBI_ID" value="none"/>
            <data id="KeGG_ID" value="none"/>
          </listOfKeyValueData>
        </annotation>
      </species>
      <species metaid="meta_M_BKETOC42ACYLACP_c" id="M_BKETOC42ACYLACP_c" name="beta-keto-C42-acyl-ACP" compartment="c" initialConcentration="0">
        <notes>
          <html xmlns="http://www.w3.org/1999/xhtml">
            <p>FORMULA: C42H81O2SR</p>
          </html>
        </notes>
        <annotation>
          <listOfKeyValueData xmlns="http://pysces.sourceforge.net/KeyValueData">
            <data id="SMILES" value="CCCCCCCCCCCCCCCCCCCCCCCCCCCCCCCCCCCCCCCC(=O)CC(=O)S*"/>
            <data id="PubChem_ID" value="none"/>
            <data id="ChEBI_ID" value="none"/>
            <data id="KeGG_ID" value="none"/>
          </listOfKeyValueData>
        </annotation>
      </species>
      <species metaid="meta_M_BKETOC44ACYLACP_c" id="M_BKETOC44ACYLACP_c" name="beta-keto-C44-acyl-ACP" compartment="c" initialConcentration="0">
        <notes>
          <html xmlns="http://www.w3.org/1999/xhtml">
            <p>FORMULA: C44H85O2SR</p>
          </html>
        </notes>
        <annotation>
          <listOfKeyValueData xmlns="http://pysces.sourceforge.net/KeyValueData">
            <data id="SMILES" value="CCCCCCCCCCCCCCCCCCCCCCCCCCCCCCCCCCCCCCCCCC(=O)CC(=O)S*"/>
            <data id="PubChem_ID" value="none"/>
            <data id="ChEBI_ID" value="none"/>
            <data id="KeGG_ID" value="none"/>
          </listOfKeyValueData>
        </annotation>
      </species>
      <species metaid="meta_M_BKETOC46ACYLACP_c" id="M_BKETOC46ACYLACP_c" name="beta-keto-C46-acyl-ACP" compartment="c" initialConcentration="0">
        <notes>
          <html xmlns="http://www.w3.org/1999/xhtml">
            <p>FORMULA: C46H89O2SR</p>
          </html>
        </notes>
        <annotation>
          <listOfKeyValueData xmlns="http://pysces.sourceforge.net/KeyValueData">
            <data id="SMILES" value="CCCCCCCCCCCCCCCCCCCCCCCCCCCCCCCCCCCCCCCCCCCC(=O)CC(=O)S*"/>
            <data id="PubChem_ID" value="none"/>
            <data id="ChEBI_ID" value="none"/>
            <data id="KeGG_ID" value="none"/>
          </listOfKeyValueData>
        </annotation>
      </species>
      <species metaid="meta_M_BKETOC48ACYLACP_c" id="M_BKETOC48ACYLACP_c" name="beta-keto-C48-acyl-ACP" compartment="c" initialConcentration="0">
        <notes>
          <html xmlns="http://www.w3.org/1999/xhtml">
            <p>FORMULA: C48H93O2SR</p>
          </html>
        </notes>
        <annotation>
          <listOfKeyValueData xmlns="http://pysces.sourceforge.net/KeyValueData">
            <data id="SMILES" value="CCCCCCCCCCCCCCCCCCCCCCCCCCCCCCCCCCCCCCCCCCCCCC(=O)CC(=O)S*"/>
            <data id="PubChem_ID" value="none"/>
            <data id="ChEBI_ID" value="none"/>
            <data id="KeGG_ID" value="none"/>
          </listOfKeyValueData>
        </annotation>
      </species>
      <species metaid="meta_M_BKETOC4ACYLACPFAS_c" id="M_BKETOC4ACYLACPFAS_c" name="beta-keto-C4-acyl-ACP-FAS" compartment="c" initialConcentration="0">
        <notes>
          <html xmlns="http://www.w3.org/1999/xhtml">
            <p>FORMULA: C4H6O2S2R2</p>
          </html>
        </notes>
        <annotation>
          <listOfKeyValueData xmlns="http://pysces.sourceforge.net/KeyValueData">
            <data id="SMILES" value="CC(=O)CC(=O)S**S"/>
            <data id="PubChem_ID" value="none"/>
            <data id="ChEBI_ID" value="none"/>
            <data id="KeGG_ID" value="none"/>
          </listOfKeyValueData>
        </annotation>
      </species>
      <species metaid="meta_M_BKETOC50ACYLACP_c" id="M_BKETOC50ACYLACP_c" name="beta-keto-C50-acyl-ACP" compartment="c" initialConcentration="0">
        <notes>
          <html xmlns="http://www.w3.org/1999/xhtml">
            <p>FORMULA: C50H97O2SR</p>
          </html>
        </notes>
        <annotation>
          <listOfKeyValueData xmlns="http://pysces.sourceforge.net/KeyValueData">
            <data id="SMILES" value="CCCCCCCCCCCCCCCCCCCCCCCCCCCCCCCCCCCCCCCCCCCCCCCC(=O)CC(=O)S*"/>
            <data id="PubChem_ID" value="none"/>
            <data id="ChEBI_ID" value="none"/>
            <data id="KeGG_ID" value="none"/>
          </listOfKeyValueData>
        </annotation>
      </species>
      <species metaid="meta_M_BKETOC52ACYLACP_c" id="M_BKETOC52ACYLACP_c" name="beta-keto-C52-acyl-ACP" compartment="c" initialConcentration="0">
        <notes>
          <html xmlns="http://www.w3.org/1999/xhtml">
            <p>FORMULA: C52H101O2SR</p>
          </html>
        </notes>
        <annotation>
          <listOfKeyValueData xmlns="http://pysces.sourceforge.net/KeyValueData">
            <data id="SMILES" value="CCCCCCCCCCCCCCCCCCCCCCCCCCCCCCCCCCCCCCCCCCCCCCCCCC(=O)CC(=O)S*"/>
            <data id="PubChem_ID" value="none"/>
            <data id="ChEBI_ID" value="none"/>
            <data id="KeGG_ID" value="none"/>
          </listOfKeyValueData>
        </annotation>
      </species>
      <species metaid="meta_M_BKETOC54ACYLACP_c" id="M_BKETOC54ACYLACP_c" name="beta-keto-C54-acyl-ACP" compartment="c" initialConcentration="0">
        <notes>
          <html xmlns="http://www.w3.org/1999/xhtml">
            <p>FORMULA: C54H105O2SR</p>
          </html>
        </notes>
        <annotation>
          <listOfKeyValueData xmlns="http://pysces.sourceforge.net/KeyValueData">
            <data id="SMILES" value="CCCCCCCCCCCCCCCCCCCCCCCCCCCCCCCCCCCCCCCCCCCCCCCCCCCC(=O)CC(=O)S*"/>
            <data id="PubChem_ID" value="none"/>
            <data id="ChEBI_ID" value="none"/>
            <data id="KeGG_ID" value="none"/>
          </listOfKeyValueData>
        </annotation>
      </species>
      <species metaid="meta_M_BKETOC56ACYLACP_c" id="M_BKETOC56ACYLACP_c" name="beta-keto-C56-acyl-ACP" compartment="c" initialConcentration="0">
        <notes>
          <html xmlns="http://www.w3.org/1999/xhtml">
            <p>FORMULA: C56H109O2SR</p>
          </html>
        </notes>
        <annotation>
          <listOfKeyValueData xmlns="http://pysces.sourceforge.net/KeyValueData">
            <data id="SMILES" value="CCCCCCCCCCCCCCCCCCCCCCCCCCCCCCCCCCCCCCCCCCCCCCCCCCCCCC(=O)CC(=O)S*"/>
            <data id="PubChem_ID" value="none"/>
            <data id="ChEBI_ID" value="none"/>
            <data id="KeGG_ID" value="none"/>
          </listOfKeyValueData>
        </annotation>
      </species>
      <species metaid="meta_M_BKETOC58ACYLACP_c" id="M_BKETOC58ACYLACP_c" name="beta-keto-C58-acyl-ACP" compartment="c" initialConcentration="0">
        <notes>
          <html xmlns="http://www.w3.org/1999/xhtml">
            <p>FORMULA: C58H113O2SR</p>
          </html>
        </notes>
        <annotation>
          <listOfKeyValueData xmlns="http://pysces.sourceforge.net/KeyValueData">
            <data id="SMILES" value="CCCCCCCCCCCCCCCCCCCCCCCCCCCCCCCCCCCCCCCCCCCCCCCCCCCCCCCC(=O)CC(=O)S*"/>
            <data id="PubChem_ID" value="none"/>
            <data id="ChEBI_ID" value="none"/>
            <data id="KeGG_ID" value="none"/>
          </listOfKeyValueData>
        </annotation>
      </species>
      <species metaid="meta_M_BKETOC6ACYLACPFAS_c" id="M_BKETOC6ACYLACPFAS_c" name="beta-keto-C6-acyl-ACP-FAS" compartment="c" initialConcentration="0">
        <notes>
          <html xmlns="http://www.w3.org/1999/xhtml">
            <p>FORMULA: C6H10O2S2R2</p>
          </html>
        </notes>
        <annotation>
          <listOfKeyValueData xmlns="http://pysces.sourceforge.net/KeyValueData">
            <data id="SMILES" value="CCCC(=O)CC(=O)S**S"/>
            <data id="PubChem_ID" value="none"/>
            <data id="ChEBI_ID" value="none"/>
            <data id="KeGG_ID" value="none"/>
          </listOfKeyValueData>
        </annotation>
      </species>
      <species metaid="meta_M_BKETOC8ACYLACPFAS_c" id="M_BKETOC8ACYLACPFAS_c" name="beta-keto-C8-acyl-ACP-FAS" compartment="c" initialConcentration="0">
        <notes>
          <html xmlns="http://www.w3.org/1999/xhtml">
            <p>FORMULA: C8H14O2S2R2</p>
          </html>
        </notes>
        <annotation>
          <listOfKeyValueData xmlns="http://pysces.sourceforge.net/KeyValueData">
            <data id="SMILES" value="CCCCCC(=O)CC(=O)S**S"/>
            <data id="PubChem_ID" value="none"/>
            <data id="ChEBI_ID" value="none"/>
            <data id="KeGG_ID" value="none"/>
          </listOfKeyValueData>
        </annotation>
      </species>
      <species metaid="meta_M_BUTANOYLCOA_c" id="M_BUTANOYLCOA_c" name="Butanoyl-CoA" compartment="c" initialConcentration="0">
        <notes>
          <html xmlns="http://www.w3.org/1999/xhtml">
            <p>FORMULA: C25H42N7O17P3S</p>
          </html>
        </notes>
        <annotation>
          <listOfKeyValueData xmlns="http://pysces.sourceforge.net/KeyValueData">
            <data id="SMILES" value="CCCC(=O)SCCNC(=O)CCNC(=O)[C@H](O)C(C)(C)COP(O)(=O)OP(O)(=O)OC[C@H]1O[C@H]([C@H](O)[C@@H]1OP(O)(O)=O)n1cnc2c(N)ncnc12"/>
            <data id="PubChem_ID" value="3436.0"/>
            <data id="ChEBI_ID" value="15517.0"/>
            <data id="KeGG_ID" value="C00136"/>
          </listOfKeyValueData>
        </annotation>
      </species>
      <species metaid="meta_M_C10ACYLACPFAS_c" id="M_C10ACYLACPFAS_c" name="C10-acyl-ACP-FAS" compartment="c" initialConcentration="0">
        <notes>
          <html xmlns="http://www.w3.org/1999/xhtml">
            <p>FORMULA: C10H20OS2R2</p>
          </html>
        </notes>
        <annotation>
          <listOfKeyValueData xmlns="http://pysces.sourceforge.net/KeyValueData">
            <data id="SMILES" value="CCCCCCCCCC(=O)S**S"/>
            <data id="PubChem_ID" value="none"/>
            <data id="ChEBI_ID" value="none"/>
            <data id="KeGG_ID" value="none"/>
          </listOfKeyValueData>
        </annotation>
      </species>
      <species metaid="meta_M_C12ACYLACPFAS_c" id="M_C12ACYLACPFAS_c" name="C12-acyl-ACP-FAS" compartment="c" initialConcentration="0">
        <notes>
          <html xmlns="http://www.w3.org/1999/xhtml">
            <p>FORMULA: C12H24OS2R2</p>
          </html>
        </notes>
        <annotation>
          <listOfKeyValueData xmlns="http://pysces.sourceforge.net/KeyValueData">
            <data id="SMILES" value="CCCCCCCCCCCC(=O)S**S"/>
            <data id="PubChem_ID" value="none"/>
            <data id="ChEBI_ID" value="none"/>
            <data id="KeGG_ID" value="none"/>
          </listOfKeyValueData>
        </annotation>
      </species>
      <species metaid="meta_M_C14ACYLACPFAS_c" id="M_C14ACYLACPFAS_c" name="C14-acyl-ACP-FAS" compartment="c" initialConcentration="0">
        <notes>
          <html xmlns="http://www.w3.org/1999/xhtml">
            <p>FORMULA: C14H28OS2R2</p>
          </html>
        </notes>
        <annotation>
          <listOfKeyValueData xmlns="http://pysces.sourceforge.net/KeyValueData">
            <data id="SMILES" value="CCCCCCCCCCCCCC(=O)S**S"/>
            <data id="PubChem_ID" value="none"/>
            <data id="ChEBI_ID" value="none"/>
            <data id="KeGG_ID" value="none"/>
          </listOfKeyValueData>
        </annotation>
      </species>
      <species metaid="meta_M_C16ACYLACPFAS_c" id="M_C16ACYLACPFAS_c" name="C16-acyl-ACP-FAS" compartment="c" initialConcentration="0">
        <notes>
          <html xmlns="http://www.w3.org/1999/xhtml">
            <p>FORMULA: C16H32OS2R2</p>
          </html>
        </notes>
        <annotation>
          <listOfKeyValueData xmlns="http://pysces.sourceforge.net/KeyValueData">
            <data id="SMILES" value="CCCCCCCCCCCCCCCC(=O)S**S"/>
            <data id="PubChem_ID" value="none"/>
            <data id="ChEBI_ID" value="none"/>
            <data id="KeGG_ID" value="none"/>
          </listOfKeyValueData>
        </annotation>
      </species>
      <species metaid="meta_M_C18ACYLACPFAS_c" id="M_C18ACYLACPFAS_c" name="C18-acyl-ACP-FAS" compartment="c" initialConcentration="0">
        <notes>
          <html xmlns="http://www.w3.org/1999/xhtml">
            <p>FORMULA: C18H36OS2R2</p>
          </html>
        </notes>
        <annotation>
          <listOfKeyValueData xmlns="http://pysces.sourceforge.net/KeyValueData">
            <data id="SMILES" value="CCCCCCCCCCCCCCCCCC(=O)S**S"/>
            <data id="PubChem_ID" value="none"/>
            <data id="ChEBI_ID" value="none"/>
            <data id="KeGG_ID" value="none"/>
          </listOfKeyValueData>
        </annotation>
      </species>
      <species metaid="meta_M_C20ACYLACPFAS_c" id="M_C20ACYLACPFAS_c" name="C20-acyl-ACP-FAS" compartment="c" initialConcentration="0">
        <notes>
          <html xmlns="http://www.w3.org/1999/xhtml">
            <p>FORMULA: C20H40OS2R2</p>
          </html>
        </notes>
        <annotation>
          <listOfKeyValueData xmlns="http://pysces.sourceforge.net/KeyValueData">
            <data id="SMILES" value="CCCCCCCCCCCCCCCCCCCC(=O)S**S"/>
            <data id="PubChem_ID" value="none"/>
            <data id="ChEBI_ID" value="none"/>
            <data id="KeGG_ID" value="none"/>
          </listOfKeyValueData>
        </annotation>
      </species>
      <species metaid="meta_M_C22ACYLACPFAS_c" id="M_C22ACYLACPFAS_c" name="C22-acyl-ACP-FAS" compartment="c" initialConcentration="0">
        <notes>
          <html xmlns="http://www.w3.org/1999/xhtml">
            <p>FORMULA: C22H44OS2R2</p>
          </html>
        </notes>
        <annotation>
          <listOfKeyValueData xmlns="http://pysces.sourceforge.net/KeyValueData">
            <data id="SMILES" value="CCCCCCCCCCCCCCCCCCCCCC(=O)S**S"/>
            <data id="PubChem_ID" value="none"/>
            <data id="ChEBI_ID" value="none"/>
            <data id="KeGG_ID" value="none"/>
          </listOfKeyValueData>
        </annotation>
      </species>
      <species metaid="meta_M_C24ACYLACPFAS_c" id="M_C24ACYLACPFAS_c" name="C24-acyl-ACP-FAS" compartment="c" initialConcentration="0">
        <notes>
          <html xmlns="http://www.w3.org/1999/xhtml">
            <p>FORMULA: C24H48OS2R2</p>
          </html>
        </notes>
        <annotation>
          <listOfKeyValueData xmlns="http://pysces.sourceforge.net/KeyValueData">
            <data id="SMILES" value="CCCCCCCCCCCCCCCCCCCCCCCC(=O)S**S"/>
            <data id="PubChem_ID" value="none"/>
            <data id="ChEBI_ID" value="none"/>
            <data id="KeGG_ID" value="none"/>
          </listOfKeyValueData>
        </annotation>
      </species>
      <species metaid="meta_M_C26ACYLACPFAS_c" id="M_C26ACYLACPFAS_c" name="C26-acyl-ACP-FAS" compartment="c" initialConcentration="0">
        <notes>
          <html xmlns="http://www.w3.org/1999/xhtml">
            <p>FORMULA: C26H52OS2R2</p>
          </html>
        </notes>
        <annotation>
          <listOfKeyValueData xmlns="http://pysces.sourceforge.net/KeyValueData">
            <data id="SMILES" value="CCCCCCCCCCCCCCCCCCCCCCCCCC(=O)S**S"/>
            <data id="PubChem_ID" value="none"/>
            <data id="ChEBI_ID" value="none"/>
            <data id="KeGG_ID" value="none"/>
          </listOfKeyValueData>
        </annotation>
      </species>
      <species metaid="meta_M_C2ACYLACPFAS_c" id="M_C2ACYLACPFAS_c" name="C2-acyl-ACP-FAS" compartment="c" initialConcentration="0">
        <notes>
          <html xmlns="http://www.w3.org/1999/xhtml">
            <p>FORMULA: C2H4OS2R2</p>
          </html>
        </notes>
        <annotation>
          <listOfKeyValueData xmlns="http://pysces.sourceforge.net/KeyValueData">
            <data id="SMILES" value="S**SC(C)=O"/>
            <data id="PubChem_ID" value="none"/>
            <data id="ChEBI_ID" value="none"/>
            <data id="KeGG_ID" value="none"/>
          </listOfKeyValueData>
        </annotation>
      </species>
      <species metaid="meta_M_C4ACYLACPFAS_c" id="M_C4ACYLACPFAS_c" name="C4-acyl-ACP-FAS" compartment="c" initialConcentration="0">
        <notes>
          <html xmlns="http://www.w3.org/1999/xhtml">
            <p>FORMULA: C4H8OS2R2</p>
          </html>
        </notes>
        <annotation>
          <listOfKeyValueData xmlns="http://pysces.sourceforge.net/KeyValueData">
            <data id="SMILES" value="CCCC(=O)S**S"/>
            <data id="PubChem_ID" value="none"/>
            <data id="ChEBI_ID" value="none"/>
            <data id="KeGG_ID" value="none"/>
          </listOfKeyValueData>
        </annotation>
      </species>
      <species metaid="meta_M_C6ACYLACPFAS_c" id="M_C6ACYLACPFAS_c" name="C6-acyl-ACP-FAS" compartment="c" initialConcentration="0">
        <notes>
          <html xmlns="http://www.w3.org/1999/xhtml">
            <p>FORMULA: C6H12OS2R2</p>
          </html>
        </notes>
        <annotation>
          <listOfKeyValueData xmlns="http://pysces.sourceforge.net/KeyValueData">
            <data id="SMILES" value="CCCCCC(=O)S**S"/>
            <data id="PubChem_ID" value="none"/>
            <data id="ChEBI_ID" value="none"/>
            <data id="KeGG_ID" value="none"/>
          </listOfKeyValueData>
        </annotation>
      </species>
      <species metaid="meta_M_C78MYCOLATEACP_c" id="M_C78MYCOLATEACP_c" name="C78-alpha-mycolate-ACP" compartment="c" initialConcentration="0">
        <notes>
          <html xmlns="http://www.w3.org/1999/xhtml">
            <p>FORMULA: C82H159O2SR</p>
          </html>
        </notes>
        <annotation>
          <listOfKeyValueData xmlns="http://pysces.sourceforge.net/KeyValueData">
            <data id="SMILES" value="CCCCCCCCCCCCCCCCCCCCCCCCC(C(S*)=O)C(=O)CCCCCCCCCCCCCCCCCC1CC1CCCCCCCCCCC2CC2CCCCCCCCCCCCCCCCCCCCCC"/>
            <data id="PubChem_ID" value="none"/>
            <data id="ChEBI_ID" value="none"/>
            <data id="KeGG_ID" value="none"/>
          </listOfKeyValueData>
        </annotation>
      </species>
      <species metaid="meta_M_C78MYCOLATEPP_c" id="M_C78MYCOLATEPP_c" name="C78-alpha-mycolate-PP" compartment="c" initialConcentration="0">
        <notes>
          <html xmlns="http://www.w3.org/1999/xhtml">
            <p>FORMULA: C143H259O11P</p>
          </html>
        </notes>
        <annotation>
          <listOfKeyValueData xmlns="http://pysces.sourceforge.net/KeyValueData">
            <data id="SMILES" value="CC(C)=CCC\C(C)=C\CC\C(C)=C\CC\C(C)=C/CC\C(C)=C/CC\C(C)=C/CC\C(C)=C/CC\C(C)=C/CC\C(C)=C/CC\C(C)=C/CC\C(C)=C/COP(O)(=O)OC1O[C@H](COC(=O)C(CCCCCCCCCCCCCCCCCCCCCCCC)C(O)CCCCCCCCCCCCCCCCCC2CC2CCCCCCCCCCC3CC3CCCCCCCCCCCCCCCCCCCCCC)[C@@H](O)[C@H](O)[C@@H]1O"/>
            <data id="PubChem_ID" value="none"/>
            <data id="ChEBI_ID" value="none"/>
            <data id="KeGG_ID" value="none"/>
          </listOfKeyValueData>
        </annotation>
      </species>
      <species metaid="meta_M_C8ACYLACPFAS_c" id="M_C8ACYLACPFAS_c" name="C8-acyl-ACP-FAS" compartment="c" initialConcentration="0">
        <notes>
          <html xmlns="http://www.w3.org/1999/xhtml">
            <p>FORMULA: C8H16OS2R2</p>
          </html>
        </notes>
        <annotation>
          <listOfKeyValueData xmlns="http://pysces.sourceforge.net/KeyValueData">
            <data id="SMILES" value="CCCCCCCC(=O)S**S"/>
            <data id="PubChem_ID" value="none"/>
            <data id="ChEBI_ID" value="none"/>
            <data id="KeGG_ID" value="none"/>
          </listOfKeyValueData>
        </annotation>
      </species>
      <species metaid="meta_M_CAASP_c" id="M_CAASP_c" name="N-Carbamoyl-L-aspartate" compartment="c" initialConcentration="0">
        <notes>
          <html xmlns="http://www.w3.org/1999/xhtml">
            <p>FORMULA: C5H8N2O5</p>
          </html>
        </notes>
        <annotation>
          <listOfKeyValueData xmlns="http://pysces.sourceforge.net/KeyValueData">
            <data id="SMILES" value="NC(=O)N[C@@H](CC(O)=O)C(O)=O"/>
            <data id="PubChem_ID" value="3727.0"/>
            <data id="ChEBI_ID" value="15859.0"/>
            <data id="KeGG_ID" value="C00438"/>
          </listOfKeyValueData>
        </annotation>
      </species>
      <species metaid="meta_M_CADA_c" id="M_CADA_c" name="Cadaverine" compartment="c" initialConcentration="0">
        <notes>
          <html xmlns="http://www.w3.org/1999/xhtml">
            <p>FORMULA: C5H14N2</p>
          </html>
        </notes>
        <annotation>
          <listOfKeyValueData xmlns="http://pysces.sourceforge.net/KeyValueData">
            <data id="SMILES" value="NCCCCCN"/>
            <data id="PubChem_ID" value="4816.0"/>
            <data id="ChEBI_ID" value="18127.0"/>
            <data id="KeGG_ID" value="C01672"/>
          </listOfKeyValueData>
        </annotation>
      </species>
      <species metaid="meta_M_CADA_e" id="M_CADA_e" name="Cadaverine" compartment="e" initialConcentration="0">
        <notes>
          <html xmlns="http://www.w3.org/1999/xhtml">
            <p>FORMULA: C5H14N2</p>
          </html>
        </notes>
        <annotation>
          <listOfKeyValueData xmlns="http://pysces.sourceforge.net/KeyValueData">
            <data id="SMILES" value="NCCCCCN"/>
            <data id="PubChem_ID" value="4816.0"/>
            <data id="ChEBI_ID" value="18127.0"/>
            <data id="KeGG_ID" value="C01672"/>
          </listOfKeyValueData>
        </annotation>
      </species>
      <species metaid="meta_M_CAIR_c" id="M_CAIR_c" name="1-(5-Phospho-D-ribosyl)-5-amino-4-imidazolecarboxylate" compartment="c" initialConcentration="0">
        <notes>
          <html xmlns="http://www.w3.org/1999/xhtml">
            <p>FORMULA: C9H14N3O9P</p>
          </html>
        </notes>
        <annotation>
          <listOfKeyValueData xmlns="http://pysces.sourceforge.net/KeyValueData">
            <data id="SMILES" value="Nc1c(ncn1[C@@H]1O[C@H](COP(O)(O)=O)[C@@H](O)[C@H]1O)C(O)=O"/>
            <data id="PubChem_ID" value="7321.0"/>
            <data id="ChEBI_ID" value="28413.0"/>
            <data id="KeGG_ID" value="C04751"/>
          </listOfKeyValueData>
        </annotation>
      </species>
      <species metaid="meta_M_CAL_c" id="M_CAL_c" name="Cardiolipin" compartment="c" initialConcentration="0">
        <notes>
          <html xmlns="http://www.w3.org/1999/xhtml">
            <p>FORMULA: C79H154O17P2</p>
          </html>
        </notes>
        <annotation>
          <listOfKeyValueData xmlns="http://pysces.sourceforge.net/KeyValueData">
            <data id="SMILES" value="CCCCCCCCCCCCCCCC(=O)OCC(COP(O)(=O)OCC(O)COP(O)(=O)OCC(COC(=O)CCCCCCCCCCCCCCC)OC(=O)CCCCCCCCC(C)CCCCCCCC)OC(=O)CCCCCCCCC(C)CCCCCCCC"/>
            <data id="PubChem_ID" value="none"/>
            <data id="ChEBI_ID" value="none"/>
            <data id="KeGG_ID" value="none"/>
          </listOfKeyValueData>
        </annotation>
      </species>
      <species metaid="meta_M_CAP_c" id="M_CAP_c" name="Carbamoyl phosphate" compartment="c" initialConcentration="0">
        <notes>
          <html xmlns="http://www.w3.org/1999/xhtml">
            <p>FORMULA: CH4NO5P</p>
          </html>
        </notes>
        <annotation>
          <listOfKeyValueData xmlns="http://pysces.sourceforge.net/KeyValueData">
            <data id="SMILES" value="NC(=O)OP(O)(O)=O"/>
            <data id="PubChem_ID" value="3469.0"/>
            <data id="ChEBI_ID" value="17672.0"/>
            <data id="KeGG_ID" value="C00169"/>
          </listOfKeyValueData>
        </annotation>
      </species>
      <species metaid="meta_M_CA_c" id="M_CA_c" name="Calcium cation" compartment="c" initialConcentration="0">
        <notes>
          <html xmlns="http://www.w3.org/1999/xhtml">
            <p>FORMULA: Ca</p>
          </html>
        </notes>
        <annotation>
          <listOfKeyValueData xmlns="http://pysces.sourceforge.net/KeyValueData">
            <data id="SMILES" value="[Ca++]"/>
            <data id="PubChem_ID" value="3376.0"/>
            <data id="ChEBI_ID" value="29108.0"/>
            <data id="KeGG_ID" value="C00076"/>
          </listOfKeyValueData>
        </annotation>
      </species>
      <species metaid="meta_M_CA_e" id="M_CA_e" name="Calcium cation" compartment="e" initialConcentration="0">
        <notes>
          <html xmlns="http://www.w3.org/1999/xhtml">
            <p>FORMULA: Ca</p>
          </html>
        </notes>
        <annotation>
          <listOfKeyValueData xmlns="http://pysces.sourceforge.net/KeyValueData">
            <data id="SMILES" value="[Ca++]"/>
            <data id="PubChem_ID" value="3376.0"/>
            <data id="ChEBI_ID" value="29108.0"/>
            <data id="KeGG_ID" value="C00076"/>
          </listOfKeyValueData>
        </annotation>
      </species>
      <species metaid="meta_M_CBHCAP_c" id="M_CBHCAP_c" name="(2R,3S)-3-Isoproylmalate" compartment="c" initialConcentration="0">
        <notes>
          <html xmlns="http://www.w3.org/1999/xhtml">
            <p>FORMULA: C7H12O5</p>
          </html>
        </notes>
        <annotation>
          <listOfKeyValueData xmlns="http://pysces.sourceforge.net/KeyValueData">
            <data id="SMILES" value="CC(C)[C@@H]([C@@H](O)C([O-])=O)C([O-])=O"/>
            <data id="PubChem_ID" value="7045.0"/>
            <data id="ChEBI_ID" value="35121.0"/>
            <data id="KeGG_ID" value="C04411"/>
          </listOfKeyValueData>
        </annotation>
      </species>
      <species metaid="meta_M_CCHOL_c" id="M_CCHOL_c" name="26-Carboxycholest-4-en-3-one" compartment="c" initialConcentration="0">
        <notes>
          <html xmlns="http://www.w3.org/1999/xhtml">
            <p>FORMULA: C27H42O3</p>
          </html>
        </notes>
        <annotation>
          <listOfKeyValueData xmlns="http://pysces.sourceforge.net/KeyValueData">
            <data id="SMILES" value="[H][C@@]1(CC[C@@]2([H])[C@]3([H])CCC4=CC(=O)CC[C@]4(C)[C@@]3([H])CC[C@]12C)[C@H](C)CCCC(C)C(O)=O"/>
            <data id="PubChem_ID" value="none"/>
            <data id="ChEBI_ID" value="none"/>
            <data id="KeGG_ID" value="none"/>
          </listOfKeyValueData>
        </annotation>
      </species>
      <species metaid="meta_M_CD131E19CPC51ACYLACP_c" id="M_CD131E19CPC51ACYLACP_c" name="cis-delta-1-31-enoyl-19-cp-C51-acyl-ACP" compartment="c" initialConcentration="0">
        <notes>
          <html xmlns="http://www.w3.org/1999/xhtml">
            <p>FORMULA: C51H97OSR</p>
          </html>
        </notes>
        <annotation>
          <listOfKeyValueData xmlns="http://pysces.sourceforge.net/KeyValueData">
            <data id="SMILES" value="*SC(=O)CCCCCCCCCCCCCCCCC/C=C\CCCCCCCCCCC1CC1CCCCCCCCCCCCCCCCCC"/>
            <data id="PubChem_ID" value="none"/>
            <data id="ChEBI_ID" value="none"/>
            <data id="KeGG_ID" value="none"/>
          </listOfKeyValueData>
        </annotation>
      </species>
      <species metaid="meta_M_CD131E19CPC53ACYLACP_c" id="M_CD131E19CPC53ACYLACP_c" name="cis-delta-1-31-enoyl-19-cp-C53-acyl-ACP" compartment="c" initialConcentration="0">
        <notes>
          <html xmlns="http://www.w3.org/1999/xhtml">
            <p>FORMULA: C53H101OSR</p>
          </html>
        </notes>
        <annotation>
          <listOfKeyValueData xmlns="http://pysces.sourceforge.net/KeyValueData">
            <data id="SMILES" value="*SC(=O)CCCCCCCCCCCCCCCCC/C=C\CCCCCCCCCCC1CC1CCCCCCCCCCCCCCCCCCCC"/>
            <data id="PubChem_ID" value="none"/>
            <data id="ChEBI_ID" value="none"/>
            <data id="KeGG_ID" value="none"/>
          </listOfKeyValueData>
        </annotation>
      </species>
      <species metaid="meta_M_CD131E19CPC55ACYLACP_c" id="M_CD131E19CPC55ACYLACP_c" name="cis-delta-1-31-enoyl-19-cp-C55-acyl-ACP" compartment="c" initialConcentration="0">
        <notes>
          <html xmlns="http://www.w3.org/1999/xhtml">
            <p>FORMULA: C55H105OSR</p>
          </html>
        </notes>
        <annotation>
          <listOfKeyValueData xmlns="http://pysces.sourceforge.net/KeyValueData">
            <data id="SMILES" value="*SC(=O)CCCCCCCCCCCCCCCCC/C=C\CCCCCCCCCCC1CC1CCCCCCCCCCCCCCCCCCCCCC"/>
            <data id="PubChem_ID" value="none"/>
            <data id="ChEBI_ID" value="none"/>
            <data id="KeGG_ID" value="none"/>
          </listOfKeyValueData>
        </annotation>
      </species>
      <species metaid="meta_M_CD21931EC50ACYLACP_c" id="M_CD21931EC50ACYLACP_c" name="cis-delta-2-19,31-enoyl-C50-acyl-ACP" compartment="c" initialConcentration="0">
        <notes>
          <html xmlns="http://www.w3.org/1999/xhtml">
            <p>FORMULA: C50H95OSR</p>
          </html>
        </notes>
        <annotation>
          <listOfKeyValueData xmlns="http://pysces.sourceforge.net/KeyValueData">
            <data id="SMILES" value="*SC(=O)CCCCCCCCCCCCCCCCC/C=C\CCCCCCCCCC/C=C\CCCCCCCCCCCCCCCCCC"/>
            <data id="PubChem_ID" value="none"/>
            <data id="ChEBI_ID" value="none"/>
            <data id="KeGG_ID" value="none"/>
          </listOfKeyValueData>
        </annotation>
      </species>
      <species metaid="meta_M_CD21931EC52ACYLACP_c" id="M_CD21931EC52ACYLACP_c" name="cis-delta-2-19,31-enoyl-C52-acyl-ACP" compartment="c" initialConcentration="0">
        <notes>
          <html xmlns="http://www.w3.org/1999/xhtml">
            <p>FORMULA: C52H99OSR</p>
          </html>
        </notes>
        <annotation>
          <listOfKeyValueData xmlns="http://pysces.sourceforge.net/KeyValueData">
            <data id="SMILES" value="*SC(=O)CCCCCCCCCCCCCCCCC/C=C\CCCCCCCCCC/C=C\CCCCCCCCCCCCCCCCCCCC"/>
            <data id="PubChem_ID" value="none"/>
            <data id="ChEBI_ID" value="none"/>
            <data id="KeGG_ID" value="none"/>
          </listOfKeyValueData>
        </annotation>
      </species>
      <species metaid="meta_M_CD21931EC54ACYLACP_c" id="M_CD21931EC54ACYLACP_c" name="cis-delta-2-19,31-enoyl-C54-acyl-ACP" compartment="c" initialConcentration="0">
        <notes>
          <html xmlns="http://www.w3.org/1999/xhtml">
            <p>FORMULA: C54H103OSR</p>
          </html>
        </notes>
        <annotation>
          <listOfKeyValueData xmlns="http://pysces.sourceforge.net/KeyValueData">
            <data id="SMILES" value="*SC(=O)CCCCCCCCCCCCCCCCC/C=C\CCCCCCCCCC/C=C\CCCCCCCCCCCCCCCCCCCCCC"/>
            <data id="PubChem_ID" value="none"/>
            <data id="ChEBI_ID" value="none"/>
            <data id="KeGG_ID" value="none"/>
          </listOfKeyValueData>
        </annotation>
      </species>
      <species metaid="meta_M_CD21937EC56ACYLACP_c" id="M_CD21937EC56ACYLACP_c" name="cis-delta-2-19,37-enoyl-C56-acyl-ACP" compartment="c" initialConcentration="0">
        <notes>
          <html xmlns="http://www.w3.org/1999/xhtml">
            <p>FORMULA: C56H107OSR</p>
          </html>
        </notes>
        <annotation>
          <listOfKeyValueData xmlns="http://pysces.sourceforge.net/KeyValueData">
            <data id="SMILES" value="*SC(=O)CCCCCCCCCCCCCCCCC/C=C\CCCCCCCCCCCCCCCC/C=C\CCCCCCCCCCCCCCCCCC"/>
            <data id="PubChem_ID" value="none"/>
            <data id="ChEBI_ID" value="none"/>
            <data id="KeGG_ID" value="none"/>
          </listOfKeyValueData>
        </annotation>
      </species>
      <species metaid="meta_M_CD21937EC58ACYLACP_c" id="M_CD21937EC58ACYLACP_c" name="cis-delta-2-19,37-enoyl-C58-acyl-ACP" compartment="c" initialConcentration="0">
        <notes>
          <html xmlns="http://www.w3.org/1999/xhtml">
            <p>FORMULA: C58H111OSR</p>
          </html>
        </notes>
        <annotation>
          <listOfKeyValueData xmlns="http://pysces.sourceforge.net/KeyValueData">
            <data id="SMILES" value="*SC(=O)CCCCCCCCCCCCCCCCC/C=C\CCCCCCCCCCCCCCCC/C=C\CCCCCCCCCCCCCCCCCCCC"/>
            <data id="PubChem_ID" value="none"/>
            <data id="ChEBI_ID" value="none"/>
            <data id="KeGG_ID" value="none"/>
          </listOfKeyValueData>
        </annotation>
      </species>
      <species metaid="meta_M_CD37MHC57ACYLACP_c" id="M_CD37MHC57ACYLACP_c" name="cis-delta-37-methyl-hydroxy-C57-acyl-ACP" compartment="c" initialConcentration="0">
        <notes>
          <html xmlns="http://www.w3.org/1999/xhtml">
            <p>FORMULA: C57H111O2SR</p>
          </html>
        </notes>
        <annotation>
          <listOfKeyValueData xmlns="http://pysces.sourceforge.net/KeyValueData">
            <data id="SMILES" value="*SC(=O)CCCCCCCCCCCCCCCCC/C=C\CCCCCCCCCCCCCCCCC(O)C(C)CCCCCCCCCCCCCCCCCC"/>
            <data id="PubChem_ID" value="none"/>
            <data id="ChEBI_ID" value="none"/>
            <data id="KeGG_ID" value="none"/>
          </listOfKeyValueData>
        </annotation>
      </species>
      <species metaid="meta_M_CD37MHC59ACYLACP_c" id="M_CD37MHC59ACYLACP_c" name="cis-delta-37-methyl-hydroxy-C59-acyl-ACP" compartment="c" initialConcentration="0">
        <notes>
          <html xmlns="http://www.w3.org/1999/xhtml">
            <p>FORMULA: C59H115O2SR</p>
          </html>
        </notes>
        <annotation>
          <listOfKeyValueData xmlns="http://pysces.sourceforge.net/KeyValueData">
            <data id="SMILES" value="*SC(=O)CCCCCCCCCCCCCCCCC/C=C\CCCCCCCCCCCCCCCCC(O)C(C)CCCCCCCCCCCCCCCCCCCC"/>
            <data id="PubChem_ID" value="none"/>
            <data id="ChEBI_ID" value="none"/>
            <data id="KeGG_ID" value="none"/>
          </listOfKeyValueData>
        </annotation>
      </species>
      <species metaid="meta_M_CD37MHMC58ACYLACP_c" id="M_CD37MHMC58ACYLACP_c" name="cis-delta-37-methyl-hydroxymethyl-C58-acyl-ACP" compartment="c" initialConcentration="0">
        <notes>
          <html xmlns="http://www.w3.org/1999/xhtml">
            <p>FORMULA: C58H113O2SR</p>
          </html>
        </notes>
        <annotation>
          <listOfKeyValueData xmlns="http://pysces.sourceforge.net/KeyValueData">
            <data id="SMILES" value="*SC(=O)CCCCCCCCCCCCCCCCC/C=C\CCCCCCCCCCCCCCCCC(OC)C(C)CCCCCCCCCCCCCCCCCC"/>
            <data id="PubChem_ID" value="none"/>
            <data id="ChEBI_ID" value="none"/>
            <data id="KeGG_ID" value="none"/>
          </listOfKeyValueData>
        </annotation>
      </species>
      <species metaid="meta_M_CD37MHMC60ACYLACP_c" id="M_CD37MHMC60ACYLACP_c" name="cis-delta-37-methyl-hydroxymethyl-C60-acyl-ACP" compartment="c" initialConcentration="0">
        <notes>
          <html xmlns="http://www.w3.org/1999/xhtml">
            <p>FORMULA: C60H117O2SR</p>
          </html>
        </notes>
        <annotation>
          <listOfKeyValueData xmlns="http://pysces.sourceforge.net/KeyValueData">
            <data id="SMILES" value="*SC(=O)CCCCCCCCCCCCCCCCC/C=C\CCCCCCCCCCCCCCCCC(OC)C(C)CCCCCCCCCCCCCCCCCCCC"/>
            <data id="PubChem_ID" value="none"/>
            <data id="ChEBI_ID" value="none"/>
            <data id="KeGG_ID" value="none"/>
          </listOfKeyValueData>
        </annotation>
      </species>
      <species metaid="meta_M_CD37MKC59ACYLACP_c" id="M_CD37MKC59ACYLACP_c" name="cis-delta-37-methyl-keto-C59-acyl-ACP" compartment="c" initialConcentration="0">
        <notes>
          <html xmlns="http://www.w3.org/1999/xhtml">
            <p>FORMULA: C59H113O2SR</p>
          </html>
        </notes>
        <annotation>
          <listOfKeyValueData xmlns="http://pysces.sourceforge.net/KeyValueData">
            <data id="SMILES" value="*SC(=O)CCCCCCCCCCCCCCCCC/C=C\CCCCCCCCCCCCCCCCC(=O)C(C)CCCCCCCCCCCCCCCCCCCC"/>
            <data id="PubChem_ID" value="none"/>
            <data id="ChEBI_ID" value="none"/>
            <data id="KeGG_ID" value="none"/>
          </listOfKeyValueData>
        </annotation>
      </species>
      <species metaid="meta_M_CDPDG_c" id="M_CDPDG_c" name="CDP-diacylglycerol" compartment="c" initialConcentration="0">
        <notes>
          <html xmlns="http://www.w3.org/1999/xhtml">
            <p>FORMULA: C47H87N3O15P2</p>
          </html>
        </notes>
        <annotation>
          <listOfKeyValueData xmlns="http://pysces.sourceforge.net/KeyValueData">
            <data id="SMILES" value="CCCCCCCCCCCCCCCC(=O)OCC(COP(=O)(O)OP(=O)(O)OCC1C(O)C(O)C(O1)N2C(=O)N=C(N)C=C2)OC(=O)CCCCCCCCC(C)CCCCCCCC"/>
            <data id="PubChem_ID" value="none"/>
            <data id="ChEBI_ID" value="none"/>
            <data id="KeGG_ID" value="none"/>
          </listOfKeyValueData>
        </annotation>
      </species>
      <species metaid="meta_M_CDPMDE_c" id="M_CDPMDE_c" name="4-(Cytidine 5-diphospho)-2-C-methyl-D-erythritol" compartment="c" initialConcentration="0">
        <notes>
          <html xmlns="http://www.w3.org/1999/xhtml">
            <p>FORMULA: C14H25N3O14P2</p>
          </html>
        </notes>
        <annotation>
          <listOfKeyValueData xmlns="http://pysces.sourceforge.net/KeyValueData">
            <data id="SMILES" value="C[C@](O)(CO)[C@H](O)COP(O)(=O)OP(O)(=O)OC[C@H]1O[C@H]([C@H](O)[C@@H]1O)n1ccc(N)nc1=O"/>
            <data id="PubChem_ID" value="13607.0"/>
            <data id="ChEBI_ID" value="16578.0"/>
            <data id="KeGG_ID" value="C11435"/>
          </listOfKeyValueData>
        </annotation>
      </species>
      <species metaid="meta_M_CDP_c" id="M_CDP_c" name="CDP" compartment="c" initialConcentration="0">
        <notes>
          <html xmlns="http://www.w3.org/1999/xhtml">
            <p>FORMULA: C9H15N3O11P2</p>
          </html>
        </notes>
        <annotation>
          <listOfKeyValueData xmlns="http://pysces.sourceforge.net/KeyValueData">
            <data id="SMILES" value="Nc1ccn([C@@H]2O[C@H](COP(O)(=O)OP(O)(O)=O)[C@@H](O)[C@H]2O)c(=O)n1"/>
            <data id="PubChem_ID" value="3412.0"/>
            <data id="ChEBI_ID" value="17239.0"/>
            <data id="KeGG_ID" value="C00112"/>
          </listOfKeyValueData>
        </annotation>
      </species>
      <species metaid="meta_M_CD_c" id="M_CD_c" name="Cadmium" compartment="c" initialConcentration="0">
        <notes>
          <html xmlns="http://www.w3.org/1999/xhtml">
            <p>FORMULA: Cd</p>
          </html>
        </notes>
        <annotation>
          <listOfKeyValueData xmlns="http://pysces.sourceforge.net/KeyValueData">
            <data id="SMILES" value="[Cd++]"/>
            <data id="PubChem_ID" value="4601.0"/>
            <data id="ChEBI_ID" value="48775.0"/>
            <data id="KeGG_ID" value="C01413"/>
          </listOfKeyValueData>
        </annotation>
      </species>
      <species metaid="meta_M_CD_e" id="M_CD_e" name="Cadmium" compartment="e" initialConcentration="0">
        <notes>
          <html xmlns="http://www.w3.org/1999/xhtml">
            <p>FORMULA: Cd</p>
          </html>
        </notes>
        <annotation>
          <listOfKeyValueData xmlns="http://pysces.sourceforge.net/KeyValueData">
            <data id="SMILES" value="[Cd++]"/>
            <data id="PubChem_ID" value="4601.0"/>
            <data id="ChEBI_ID" value="48775.0"/>
            <data id="KeGG_ID" value="C01413"/>
          </listOfKeyValueData>
        </annotation>
      </species>
      <species metaid="meta_M_CELB_c" id="M_CELB_c" name="Cellobiose" compartment="c" initialConcentration="0">
        <notes>
          <html xmlns="http://www.w3.org/1999/xhtml">
            <p>FORMULA: C12H22O11</p>
          </html>
        </notes>
        <annotation>
          <listOfKeyValueData xmlns="http://pysces.sourceforge.net/KeyValueData">
            <data id="SMILES" value="OC[C@H]1O[C@@H](O[C@@H]2[C@@H](CO)OC(O)[C@H](O)[C@H]2O)[C@H](O)[C@@H](O)[C@@H]1O"/>
            <data id="PubChem_ID" value="3485.0"/>
            <data id="ChEBI_ID" value="17057.0"/>
            <data id="KeGG_ID" value="C00185"/>
          </listOfKeyValueData>
        </annotation>
      </species>
      <species metaid="meta_M_CELB_e" id="M_CELB_e" name="Cellobiose" compartment="e" initialConcentration="0">
        <notes>
          <html xmlns="http://www.w3.org/1999/xhtml">
            <p>FORMULA: C12H22O11</p>
          </html>
        </notes>
        <annotation>
          <listOfKeyValueData xmlns="http://pysces.sourceforge.net/KeyValueData">
            <data id="SMILES" value="OC[C@H]1O[C@@H](O[C@@H]2[C@@H](CO)OC(O)[C@H](O)[C@H]2O)[C@H](O)[C@@H](O)[C@@H]1O"/>
            <data id="PubChem_ID" value="3485.0"/>
            <data id="ChEBI_ID" value="17057.0"/>
            <data id="KeGG_ID" value="C00185"/>
          </listOfKeyValueData>
        </annotation>
      </species>
      <species metaid="meta_M_CHOL4EN3ONE_c" id="M_CHOL4EN3ONE_c" name="Cholest-4-en-3-one" compartment="c" initialConcentration="0">
        <notes>
          <html xmlns="http://www.w3.org/1999/xhtml">
            <p>FORMULA: C27H44O</p>
          </html>
        </notes>
        <annotation>
          <listOfKeyValueData xmlns="http://pysces.sourceforge.net/KeyValueData">
            <data id="SMILES" value="[H][C@@]1(CC[C@@]2([H])[C@]3([H])CCC4=CC(=O)CC[C@]4(C)[C@@]3([H])CC[C@]12C)[C@H](C)CCCC(C)C"/>
            <data id="PubChem_ID" value="3875.0"/>
            <data id="ChEBI_ID" value="16175.0"/>
            <data id="KeGG_ID" value="C00599"/>
          </listOfKeyValueData>
        </annotation>
      </species>
      <species metaid="meta_M_CHOLC3COA_c" id="M_CHOLC3COA_c" name="CoA-cholest-4-en-3-one C3 side chain" compartment="c" initialConcentration="0">
        <notes>
          <html xmlns="http://www.w3.org/1999/xhtml">
            <p>FORMULA: C43H66N7O18P3S</p>
          </html>
        </notes>
        <annotation>
          <listOfKeyValueData xmlns="http://pysces.sourceforge.net/KeyValueData">
            <data id="SMILES" value="[H][C@@]1(CC[C@@]2([H])[C@]3([H])CCC4=CC(=O)CC[C@]4(C)[C@@]3([H])CC[C@]12C)[C@H](C)C(=O)SCCNC(=O)CCNC(=O)[C@H](O)C(C)(C)COP(O)(=O)OP(O)(=O)OC[C@H]1O[C@H]([C@H](O)[C@@H]1OP(O)(O)=O)n1cnc2c(N)ncnc12"/>
            <data id="PubChem_ID" value="none"/>
            <data id="ChEBI_ID" value="none"/>
            <data id="KeGG_ID" value="none"/>
          </listOfKeyValueData>
        </annotation>
      </species>
      <species metaid="meta_M_CHOLC5COA_c" id="M_CHOLC5COA_c" name="CoA-cholest-4-en-3-one C5 side chain" compartment="c" initialConcentration="0">
        <notes>
          <html xmlns="http://www.w3.org/1999/xhtml">
            <p>FORMULA: C45H70N7O18P3S</p>
          </html>
        </notes>
        <annotation>
          <listOfKeyValueData xmlns="http://pysces.sourceforge.net/KeyValueData">
            <data id="SMILES" value="[H][C@@]1(CC[C@@]2([H])[C@]3([H])CCC4=CC(=O)CC[C@]4(C)[C@@]3([H])CC[C@]12C)[C@H](C)CCC(=O)SCCNC(=O)CCNC(=O)[C@H](O)C(C)(C)COP(O)(=O)OP(O)(=O)OC[C@H]1O[C@H]([C@H](O)[C@@H]1OP(O)(O)=O)n1cnc2c(N)ncnc12"/>
            <data id="PubChem_ID" value="none"/>
            <data id="ChEBI_ID" value="none"/>
            <data id="KeGG_ID" value="none"/>
          </listOfKeyValueData>
        </annotation>
      </species>
      <species metaid="meta_M_CHOLC8COA_c" id="M_CHOLC8COA_c" name="CoA-cholest-4-en-3-one C8 side chain" compartment="c" initialConcentration="0">
        <notes>
          <html xmlns="http://www.w3.org/1999/xhtml">
            <p>FORMULA: C48H76N7O18P3S</p>
          </html>
        </notes>
        <annotation>
          <listOfKeyValueData xmlns="http://pysces.sourceforge.net/KeyValueData">
            <data id="SMILES" value="[H][C@@]1(CC[C@@]2([H])[C@]3([H])CCC4=CC(=O)CC[C@]4(C)[C@@]3([H])CC[C@]12C)[C@H](C)CCCC(C)C(=O)SCCNC(=O)CCNC(=O)[C@H](O)C(C)(C)COP(O)(=O)OP(O)(=O)OC[C@H]1O[C@H]([C@H](O)[C@@H]1OP(O)(O)=O)n1cnc2c(N)ncnc12"/>
            <data id="PubChem_ID" value="none"/>
            <data id="ChEBI_ID" value="none"/>
            <data id="KeGG_ID" value="none"/>
          </listOfKeyValueData>
        </annotation>
      </species>
      <species metaid="meta_M_CHOLENEC3COA_c" id="M_CHOLENEC3COA_c" name="CoA-20-ene-cholest-4-en-3-one C5 side chain" compartment="c" initialConcentration="0">
        <notes>
          <html xmlns="http://www.w3.org/1999/xhtml">
            <p>FORMULA: C43H64N7O18P3S</p>
          </html>
        </notes>
        <annotation>
          <listOfKeyValueData xmlns="http://pysces.sourceforge.net/KeyValueData">
            <data id="SMILES" value="C1(CC[C@@]2([H])[C@]3([H])CCC4=CC(=O)CC[C@]4(C)[C@@]3([H])CC[C@]12C)=C(C)C(=O)SCCNC(=O)CCNC(=O)[C@H](O)C(C)(C)COP(O)(=O)OP(O)(=O)OC[C@H]1O[C@H]([C@H](O)[C@@H]1OP(O)(O)=O)n1cnc2c(N)ncnc12"/>
            <data id="PubChem_ID" value="none"/>
            <data id="ChEBI_ID" value="none"/>
            <data id="KeGG_ID" value="none"/>
          </listOfKeyValueData>
        </annotation>
      </species>
      <species metaid="meta_M_CHOLENEC5COA_c" id="M_CHOLENEC5COA_c" name="CoA-22-ene-cholest-4-en-3-one C5 side chain" compartment="c" initialConcentration="0">
        <notes>
          <html xmlns="http://www.w3.org/1999/xhtml">
            <p>FORMULA: C45H68N7O18P3S</p>
          </html>
        </notes>
        <annotation>
          <listOfKeyValueData xmlns="http://pysces.sourceforge.net/KeyValueData">
            <data id="SMILES" value="[H][C@@]1(CC[C@@]2([H])[C@]3([H])CCC4=CC(=O)CC[C@]4(C)[C@@]3([H])CC[C@]12C)[C@H](C)C=CC(=O)SCCNC(=O)CCNC(=O)[C@H](O)C(C)(C)COP(O)(=O)OP(O)(=O)OC[C@H]1O[C@H]([C@H](O)[C@@H]1OP(O)(O)=O)n1cnc2c(N)ncnc12"/>
            <data id="PubChem_ID" value="none"/>
            <data id="ChEBI_ID" value="none"/>
            <data id="KeGG_ID" value="none"/>
          </listOfKeyValueData>
        </annotation>
      </species>
      <species metaid="meta_M_CHOLENEC8COA_c" id="M_CHOLENEC8COA_c" name="CoA-24-ene-cholest-4-en-3-one C8 side chain" compartment="c" initialConcentration="0">
        <notes>
          <html xmlns="http://www.w3.org/1999/xhtml">
            <p>FORMULA: C48H74N7O18P3S</p>
          </html>
        </notes>
        <annotation>
          <listOfKeyValueData xmlns="http://pysces.sourceforge.net/KeyValueData">
            <data id="SMILES" value="[H][C@@]1(CC[C@@]2([H])[C@]3([H])CCC4=CC(=O)CC[C@]4(C)[C@@]3([H])CC[C@]12C)[C@H](C)CCC=C(C)C(=O)SCCNC(=O)CCNC(=O)[C@H](O)C(C)(C)COP(O)(=O)OP(O)(=O)OC[C@H]1O[C@H]([C@H](O)[C@@H]1OP(O)(O)=O)n1cnc2c(N)ncnc12"/>
            <data id="PubChem_ID" value="none"/>
            <data id="ChEBI_ID" value="none"/>
            <data id="KeGG_ID" value="none"/>
          </listOfKeyValueData>
        </annotation>
      </species>
      <species metaid="meta_M_CHOLESTEROL_c" id="M_CHOLESTEROL_c" name="Cholesterol" compartment="c" initialConcentration="0">
        <notes>
          <html xmlns="http://www.w3.org/1999/xhtml">
            <p>FORMULA: C27H46O</p>
          </html>
        </notes>
        <annotation>
          <listOfKeyValueData xmlns="http://pysces.sourceforge.net/KeyValueData">
            <data id="SMILES" value="[H][C@@]1(CC[C@@]2([H])[C@]3([H])CC=C4C[C@@H](O)CC[C@]4(C)[C@@]3([H])CC[C@]12C)[C@H](C)CCCC(C)C"/>
            <data id="PubChem_ID" value="3487.0"/>
            <data id="ChEBI_ID" value="16113.0"/>
            <data id="KeGG_ID" value="C00187"/>
          </listOfKeyValueData>
        </annotation>
      </species>
      <species metaid="meta_M_CHOLESTEROL_e" id="M_CHOLESTEROL_e" name="Cholesterol" compartment="e" initialConcentration="0">
        <notes>
          <html xmlns="http://www.w3.org/1999/xhtml">
            <p>FORMULA: C27H46O</p>
          </html>
        </notes>
        <annotation>
          <listOfKeyValueData xmlns="http://pysces.sourceforge.net/KeyValueData">
            <data id="SMILES" value="[H][C@@]1(CC[C@@]2([H])[C@]3([H])CC=C4C[C@@H](O)CC[C@]4(C)[C@@]3([H])CC[C@]12C)[C@H](C)CCCC(C)C"/>
            <data id="PubChem_ID" value="3487.0"/>
            <data id="ChEBI_ID" value="16113.0"/>
            <data id="KeGG_ID" value="C00187"/>
          </listOfKeyValueData>
        </annotation>
      </species>
      <species metaid="meta_M_CHOLP_c" id="M_CHOLP_c" name="Choline phosphate" compartment="c" initialConcentration="0">
        <notes>
          <html xmlns="http://www.w3.org/1999/xhtml">
            <p>FORMULA: C5H15NO4P</p>
          </html>
        </notes>
        <annotation>
          <listOfKeyValueData xmlns="http://pysces.sourceforge.net/KeyValueData">
            <data id="SMILES" value="C[N+](C)(C)CCOP(O)(O)=O"/>
            <data id="PubChem_ID" value="3867.0"/>
            <data id="ChEBI_ID" value="18132.0"/>
            <data id="KeGG_ID" value="C00588"/>
          </listOfKeyValueData>
        </annotation>
      </species>
      <species metaid="meta_M_CHOL_c" id="M_CHOL_c" name="Choline" compartment="c" initialConcentration="0">
        <notes>
          <html xmlns="http://www.w3.org/1999/xhtml">
            <p>FORMULA: C5H14NO</p>
          </html>
        </notes>
        <annotation>
          <listOfKeyValueData xmlns="http://pysces.sourceforge.net/KeyValueData">
            <data id="SMILES" value="C[N+](C)(C)CCO"/>
            <data id="PubChem_ID" value="3414.0"/>
            <data id="ChEBI_ID" value="15354.0"/>
            <data id="KeGG_ID" value="C00114"/>
          </listOfKeyValueData>
        </annotation>
      </species>
      <species metaid="meta_M_CHOL_e" id="M_CHOL_e" name="Choline" compartment="e" initialConcentration="0">
        <notes>
          <html xmlns="http://www.w3.org/1999/xhtml">
            <p>FORMULA: C5H14NO</p>
          </html>
        </notes>
        <annotation>
          <listOfKeyValueData xmlns="http://pysces.sourceforge.net/KeyValueData">
            <data id="SMILES" value="C[N+](C)(C)CCO"/>
            <data id="PubChem_ID" value="3414.0"/>
            <data id="ChEBI_ID" value="15354.0"/>
            <data id="KeGG_ID" value="C00114"/>
          </listOfKeyValueData>
        </annotation>
      </species>
      <species metaid="meta_M_CHOR_c" id="M_CHOR_c" name="Chorismate" compartment="c" initialConcentration="0">
        <notes>
          <html xmlns="http://www.w3.org/1999/xhtml">
            <p>FORMULA: C10H10O6</p>
          </html>
        </notes>
        <annotation>
          <listOfKeyValueData xmlns="http://pysces.sourceforge.net/KeyValueData">
            <data id="SMILES" value="O[C@@H]1C=CC(=C[C@H]1OC(=C)C(O)=O)C(O)=O"/>
            <data id="PubChem_ID" value="3550.0"/>
            <data id="ChEBI_ID" value="17333.0"/>
            <data id="KeGG_ID" value="C00251"/>
          </listOfKeyValueData>
        </annotation>
      </species>
      <species metaid="meta_M_CISACONITATE_c" id="M_CISACONITATE_c" name="cis-Aconitate" compartment="c" initialConcentration="0">
        <notes>
          <html xmlns="http://www.w3.org/1999/xhtml">
            <p>FORMULA: C6H6O6</p>
          </html>
        </notes>
        <annotation>
          <listOfKeyValueData xmlns="http://pysces.sourceforge.net/KeyValueData">
            <data id="SMILES" value="OC(=O)C\C(=C\C(O)=O)C(O)=O"/>
            <data id="PubChem_ID" value="3707.0"/>
            <data id="ChEBI_ID" value="32805.0"/>
            <data id="KeGG_ID" value="C00417"/>
          </listOfKeyValueData>
        </annotation>
      </species>
      <species metaid="meta_M_CISDELTA3DODECANOYLCOA_c" id="M_CISDELTA3DODECANOYLCOA_c" name="CIS-DELTA-3-DODECANOYL-COA" compartment="c" initialConcentration="0">
        <notes>
          <html xmlns="http://www.w3.org/1999/xhtml">
            <p>FORMULA: C33H56N7O17P3S</p>
          </html>
        </notes>
        <annotation>
          <listOfKeyValueData xmlns="http://pysces.sourceforge.net/KeyValueData">
            <data id="SMILES" value="CC/C=C\CCCCCCCC(=O)SCCNC(=O)CCNC(=O)[C@H](O)C(C)(C)COP(O)(=O)OP(O)(=O)OC[C@H]1O[C@H]([C@H](O)[C@@H]1OP(O)(O)=O)n1cnc2c(N)ncnc12"/>
            <data id="PubChem_ID" value="none"/>
            <data id="ChEBI_ID" value="none"/>
            <data id="KeGG_ID" value="none"/>
          </listOfKeyValueData>
        </annotation>
      </species>
      <species metaid="meta_M_CISDELTA5TETRADECANOYLCOA_c" id="M_CISDELTA5TETRADECANOYLCOA_c" name="CIS-DELTA-5-TETRADECANOYL-COA" compartment="c" initialConcentration="0">
        <notes>
          <html xmlns="http://www.w3.org/1999/xhtml">
            <p>FORMULA: C35H60N7O17P3S</p>
          </html>
        </notes>
        <annotation>
          <listOfKeyValueData xmlns="http://pysces.sourceforge.net/KeyValueData">
            <data id="SMILES" value="CCCC/C=C\CCCCCCCC(=O)SCCNC(=O)CCNC(=O)[C@H](O)C(C)(C)COP(O)(=O)OP(O)(=O)OC[C@H]1O[C@H]([C@H](O)[C@@H]1OP(O)(O)=O)n1cnc2c(N)ncnc12"/>
            <data id="PubChem_ID" value="none"/>
            <data id="ChEBI_ID" value="none"/>
            <data id="KeGG_ID" value="none"/>
          </listOfKeyValueData>
        </annotation>
      </species>
      <species metaid="meta_M_CITR_c" id="M_CITR_c" name="L-Citrulline" compartment="c" initialConcentration="0">
        <notes>
          <html xmlns="http://www.w3.org/1999/xhtml">
            <p>FORMULA: C6H13N3O3</p>
          </html>
        </notes>
        <annotation>
          <listOfKeyValueData xmlns="http://pysces.sourceforge.net/KeyValueData">
            <data id="SMILES" value="N[C@@H](CCCNC(N)=O)C(O)=O"/>
            <data id="PubChem_ID" value="3621.0"/>
            <data id="ChEBI_ID" value="16349.0"/>
            <data id="KeGG_ID" value="C00327"/>
          </listOfKeyValueData>
        </annotation>
      </species>
      <species metaid="meta_M_CITR_e" id="M_CITR_e" name="L-Citrulline" compartment="e" initialConcentration="0">
        <notes>
          <html xmlns="http://www.w3.org/1999/xhtml">
            <p>FORMULA: C6H13N3O3</p>
          </html>
        </notes>
        <annotation>
          <listOfKeyValueData xmlns="http://pysces.sourceforge.net/KeyValueData">
            <data id="SMILES" value="N[C@@H](CCCNC(N)=O)C(O)=O"/>
            <data id="PubChem_ID" value="3621.0"/>
            <data id="ChEBI_ID" value="16349.0"/>
            <data id="KeGG_ID" value="C00327"/>
          </listOfKeyValueData>
        </annotation>
      </species>
      <species metaid="meta_M_CIT_c" id="M_CIT_c" name="Citrate" compartment="c" initialConcentration="0">
        <notes>
          <html xmlns="http://www.w3.org/1999/xhtml">
            <p>FORMULA: C6H8O7</p>
          </html>
        </notes>
        <annotation>
          <listOfKeyValueData xmlns="http://pysces.sourceforge.net/KeyValueData">
            <data id="SMILES" value="OC(=O)CC(O)(CC(O)=O)C(O)=O"/>
            <data id="PubChem_ID" value="3458.0"/>
            <data id="ChEBI_ID" value="30769.0"/>
            <data id="KeGG_ID" value="C00158"/>
          </listOfKeyValueData>
        </annotation>
      </species>
      <species metaid="meta_M_CIT_e" id="M_CIT_e" name="Citrate" compartment="e" initialConcentration="0">
        <notes>
          <html xmlns="http://www.w3.org/1999/xhtml">
            <p>FORMULA: C6H8O7</p>
          </html>
        </notes>
        <annotation>
          <listOfKeyValueData xmlns="http://pysces.sourceforge.net/KeyValueData">
            <data id="SMILES" value="OC(=O)CC(O)(CC(O)=O)C(O)=O"/>
            <data id="PubChem_ID" value="3458.0"/>
            <data id="ChEBI_ID" value="30769.0"/>
            <data id="KeGG_ID" value="C00158"/>
          </listOfKeyValueData>
        </annotation>
      </species>
      <species metaid="meta_M_CKC60MEROACYLACP_c" id="M_CKC60MEROACYLACP_c" name="cis-keto-C60-meroacyl-ACP" compartment="c" initialConcentration="0">
        <notes>
          <html xmlns="http://www.w3.org/1999/xhtml">
            <p>FORMULA: C60H115O2SR</p>
          </html>
        </notes>
        <annotation>
          <listOfKeyValueData xmlns="http://pysces.sourceforge.net/KeyValueData">
            <data id="SMILES" value="*SC(=O)CCCCCCCCCCCCCCCCCC1CC1CCCCCCCCCCCCCCCCC(=O)C(C)CCCCCCCCCCCCCCCCCCCC"/>
            <data id="PubChem_ID" value="none"/>
            <data id="ChEBI_ID" value="none"/>
            <data id="KeGG_ID" value="none"/>
          </listOfKeyValueData>
        </annotation>
      </species>
      <species metaid="meta_M_CKC60MEROACYLAMP_c" id="M_CKC60MEROACYLAMP_c" name="cis-keto-C60-meroacyl-AMP" compartment="c" initialConcentration="0">
        <notes>
          <html xmlns="http://www.w3.org/1999/xhtml">
            <p>FORMULA: C70H128N5O9P</p>
          </html>
        </notes>
        <annotation>
          <listOfKeyValueData xmlns="http://pysces.sourceforge.net/KeyValueData">
            <data id="SMILES" value="Nc1ncnc2n(cnc12)[C@@H]1O[C@H](COP(O)(OC(=O)CCCCCCCCCCCCCCCCCC1CC1CCCCCCCCCCCCCCCCC(=O)C(C)CCCCCCCCCCCCCCCCCCCC)=O)[C@@H](O)[C@H]1O"/>
            <data id="PubChem_ID" value="none"/>
            <data id="ChEBI_ID" value="none"/>
            <data id="KeGG_ID" value="none"/>
          </listOfKeyValueData>
        </annotation>
      </species>
      <species metaid="meta_M_CL_c" id="M_CL_c" name="Chloride" compartment="c" initialConcentration="0">
        <notes>
          <html xmlns="http://www.w3.org/1999/xhtml">
            <p>FORMULA: Cl</p>
          </html>
        </notes>
        <annotation>
          <listOfKeyValueData xmlns="http://pysces.sourceforge.net/KeyValueData">
            <data id="SMILES" value="[Cl-]"/>
            <data id="PubChem_ID" value="3966.0"/>
            <data id="ChEBI_ID" value="17996.0"/>
            <data id="KeGG_ID" value="C00698"/>
          </listOfKeyValueData>
        </annotation>
      </species>
      <species metaid="meta_M_CL_e" id="M_CL_e" name="Chloride" compartment="e" initialConcentration="0">
        <notes>
          <html xmlns="http://www.w3.org/1999/xhtml">
            <p>FORMULA: Cl</p>
          </html>
        </notes>
        <annotation>
          <listOfKeyValueData xmlns="http://pysces.sourceforge.net/KeyValueData">
            <data id="SMILES" value="[Cl-]"/>
            <data id="PubChem_ID" value="3966.0"/>
            <data id="ChEBI_ID" value="17996.0"/>
            <data id="KeGG_ID" value="C00698"/>
          </listOfKeyValueData>
        </annotation>
      </species>
      <species metaid="meta_M_CMC59MEROACYLCPACP_c" id="M_CMC59MEROACYLCPACP_c" name="cis-methoxy-C59-meroacyl-cp-ACP" compartment="c" initialConcentration="0">
        <notes>
          <html xmlns="http://www.w3.org/1999/xhtml">
            <p>FORMULA: C59H115O2SR</p>
          </html>
        </notes>
        <annotation>
          <listOfKeyValueData xmlns="http://pysces.sourceforge.net/KeyValueData">
            <data id="SMILES" value="*SC(=O)CCCCCCCCCCCCCCCCCC1CC1CCCCCCCCCCCCCCCCC(OC)C(C)CCCCCCCCCCCCCCCCCC"/>
            <data id="PubChem_ID" value="none"/>
            <data id="ChEBI_ID" value="none"/>
            <data id="KeGG_ID" value="none"/>
          </listOfKeyValueData>
        </annotation>
      </species>
      <species metaid="meta_M_CMC59MEROACYLCPAMP_c" id="M_CMC59MEROACYLCPAMP_c" name="cis-methoxy-C59-meroacyl-cp-AMP" compartment="c" initialConcentration="0">
        <notes>
          <html xmlns="http://www.w3.org/1999/xhtml">
            <p>FORMULA: C69H128N5O9P</p>
          </html>
        </notes>
        <annotation>
          <listOfKeyValueData xmlns="http://pysces.sourceforge.net/KeyValueData">
            <data id="SMILES" value="Nc1ncnc2n(cnc12)[C@@H]1O[C@H](COP(O)(OC(=O)CCCCCCCCCCCCCCCCCC3CC3CCCCCCCCCCCCCCCCC(OC)C(C)CCCCCCCCCCCCCCCCCC)=O)[C@@H](O)[C@H]1O"/>
            <data id="PubChem_ID" value="none"/>
            <data id="ChEBI_ID" value="none"/>
            <data id="KeGG_ID" value="none"/>
          </listOfKeyValueData>
        </annotation>
      </species>
      <species metaid="meta_M_CMC61MEROACYLCPACP_c" id="M_CMC61MEROACYLCPACP_c" name="cis-methoxy-C61-meroacyl-cp-ACP" compartment="c" initialConcentration="0">
        <notes>
          <html xmlns="http://www.w3.org/1999/xhtml">
            <p>FORMULA: C61H119O2SR</p>
          </html>
        </notes>
        <annotation>
          <listOfKeyValueData xmlns="http://pysces.sourceforge.net/KeyValueData">
            <data id="SMILES" value="*SC(=O)CCCCCCCCCCCCCCCCCC1CC1CCCCCCCCCCCCCCCCC(OC)C(C)CCCCCCCCCCCCCCCCCCCC"/>
            <data id="PubChem_ID" value="none"/>
            <data id="ChEBI_ID" value="none"/>
            <data id="KeGG_ID" value="none"/>
          </listOfKeyValueData>
        </annotation>
      </species>
      <species metaid="meta_M_CMC61MEROACYLCPAMP_c" id="M_CMC61MEROACYLCPAMP_c" name="cis-methoxy-C61-meroacyl-cp-AMP" compartment="c" initialConcentration="0">
        <notes>
          <html xmlns="http://www.w3.org/1999/xhtml">
            <p>FORMULA: C71H132N5O9P</p>
          </html>
        </notes>
        <annotation>
          <listOfKeyValueData xmlns="http://pysces.sourceforge.net/KeyValueData">
            <data id="SMILES" value="Nc1ncnc2n(cnc12)[C@@H]1O[C@H](COP(O)(OC(=O)CCCCCCCCCCCCCCCCCC3CC3CCCCCCCCCCCCCCCCC(OC)C(C)CCCCCCCCCCCCCCCCCCCC)=O)[C@@H](O)[C@H]1O"/>
            <data id="PubChem_ID" value="none"/>
            <data id="ChEBI_ID" value="none"/>
            <data id="KeGG_ID" value="none"/>
          </listOfKeyValueData>
        </annotation>
      </species>
      <species metaid="meta_M_CMP_c" id="M_CMP_c" name="CMP" compartment="c" initialConcentration="0">
        <notes>
          <html xmlns="http://www.w3.org/1999/xhtml">
            <p>FORMULA: C9H14N3O8P</p>
          </html>
        </notes>
        <annotation>
          <listOfKeyValueData xmlns="http://pysces.sourceforge.net/KeyValueData">
            <data id="SMILES" value="Nc1ccn([C@@H]2O[C@H](COP(O)(O)=O)[C@@H](O)[C@H]2O)c(=O)n1"/>
            <data id="PubChem_ID" value="3357.0"/>
            <data id="ChEBI_ID" value="17361.0"/>
            <data id="KeGG_ID" value="C00055"/>
          </listOfKeyValueData>
        </annotation>
      </species>
      <species metaid="meta_M_CO2_c" id="M_CO2_c" name="CO2" compartment="c" initialConcentration="0">
        <notes>
          <html xmlns="http://www.w3.org/1999/xhtml">
            <p>FORMULA: CO2</p>
          </html>
        </notes>
        <annotation>
          <listOfKeyValueData xmlns="http://pysces.sourceforge.net/KeyValueData">
            <data id="SMILES" value="O=C=O"/>
            <data id="PubChem_ID" value="3313.0"/>
            <data id="ChEBI_ID" value="16526.0"/>
            <data id="KeGG_ID" value="C00011"/>
          </listOfKeyValueData>
        </annotation>
      </species>
      <species metaid="meta_M_CO2_e" id="M_CO2_e" name="CO2" compartment="e" initialConcentration="0">
        <notes>
          <html xmlns="http://www.w3.org/1999/xhtml">
            <p>FORMULA: CO2</p>
          </html>
        </notes>
        <annotation>
          <listOfKeyValueData xmlns="http://pysces.sourceforge.net/KeyValueData">
            <data id="SMILES" value="O=C=O"/>
            <data id="PubChem_ID" value="3313.0"/>
            <data id="ChEBI_ID" value="16526.0"/>
            <data id="KeGG_ID" value="C00011"/>
          </listOfKeyValueData>
        </annotation>
      </species>
      <species metaid="meta_M_COA_c" id="M_COA_c" name="Coenzyme A" compartment="c" initialConcentration="0">
        <notes>
          <html xmlns="http://www.w3.org/1999/xhtml">
            <p>FORMULA: C21H36N7O16P3S</p>
          </html>
        </notes>
        <annotation>
          <listOfKeyValueData xmlns="http://pysces.sourceforge.net/KeyValueData">
            <data id="SMILES" value="CC(C)(COP(O)(=O)OP(O)(=O)OC[C@H]1O[C@H]([C@H](O)[C@@H]1OP(O)(O)=O)n1cnc2c(N)ncnc12)[C@@H](O)C(=O)NCCC(=O)NCCS"/>
            <data id="PubChem_ID" value="3312.0"/>
            <data id="ChEBI_ID" value="15346.0"/>
            <data id="KeGG_ID" value="C00010"/>
          </listOfKeyValueData>
        </annotation>
      </species>
      <species metaid="meta_M_COBCO_c" id="M_COBCO_c" name="Cobamide coenzyme" compartment="c" initialConcentration="0">
        <notes>
          <html xmlns="http://www.w3.org/1999/xhtml">
            <p>FORMULA: C72H100CoN18O17P</p>
          </html>
        </notes>
        <annotation>
          <listOfKeyValueData xmlns="http://pysces.sourceforge.net/KeyValueData">
            <data id="SMILES" value="[H][C@]12[C@H](CC(N)=O)[C@@]3(C)CCC(=O)NC[C@@H](C)OP([O-])(=O)O[C@@H]4[C@@H](CO)O[C@@H]([C@@H]4O)n4c[n+](c5cc(C)c(C)cc45)[Co-3]456(C[C@H]7O[C@H]([C@H](O)[C@@H]7O)n7cnc8c(N)ncnc78)N1C3=C(C)C1=[N+]4C(=CC3=[N+]5C(=C(C)C4=[N+]6[C@]2(C)[C@@](C)(CC(N)=O)[C@@H]3CCC(N)=O)C(C)(C)[C@@H]1CCC(N)=O"/>
            <data id="PubChem_ID" value="3494.0"/>
            <data id="ChEBI_ID" value="18408.0"/>
            <data id="KeGG_ID" value="C00194"/>
          </listOfKeyValueData>
        </annotation>
      </species>
      <species metaid="meta_M_COBCO_e" id="M_COBCO_e" name="Cobamide coenzyme" compartment="e" initialConcentration="0">
        <notes>
          <html xmlns="http://www.w3.org/1999/xhtml">
            <p>FORMULA: C72H100CoN18O17P</p>
          </html>
        </notes>
        <annotation>
          <listOfKeyValueData xmlns="http://pysces.sourceforge.net/KeyValueData">
            <data id="SMILES" value="[H][C@]12[C@H](CC(N)=O)[C@@]3(C)CCC(=O)NC[C@@H](C)OP([O-])(=O)O[C@@H]4[C@@H](CO)O[C@@H]([C@@H]4O)n4c[n+](c5cc(C)c(C)cc45)[Co-3]456(C[C@H]7O[C@H]([C@H](O)[C@@H]7O)n7cnc8c(N)ncnc78)N1C3=C(C)C1=[N+]4C(=CC3=[N+]5C(=C(C)C4=[N+]6[C@]2(C)[C@@](C)(CC(N)=O)[C@@H]3CCC(N)=O)C(C)(C)[C@@H]1CCC(N)=O"/>
            <data id="PubChem_ID" value="3494.0"/>
            <data id="ChEBI_ID" value="18408.0"/>
            <data id="KeGG_ID" value="C00194"/>
          </listOfKeyValueData>
        </annotation>
      </species>
      <species metaid="meta_M_COBIII_c" id="M_COBIII_c" name="Aquacob(III)alamin" compartment="c" initialConcentration="0">
        <notes>
          <html xmlns="http://www.w3.org/1999/xhtml">
            <p>FORMULA: C62H90CoN13O15P</p>
          </html>
        </notes>
        <annotation>
          <listOfKeyValueData xmlns="http://pysces.sourceforge.net/KeyValueData">
            <data id="SMILES" value="[H][O+]([H])[Co-3]1234N5C6=C(C)C7=[N+]1C(=CC1=[N+]2C(=C(C)C2=[N+]3[C@@](C)([C@@]5([H])[C@H](CC(N)=O)[C@@]6(C)CCC(=O)NC[C@@H](C)OP([O-])(=O)O[C@@H]3[C@@H](CO)O[C@@H]([C@@H]3O)n3c[n+]4c4cc(C)c(C)cc34)[C@@](C)(CC(N)=O)[C@@H]2CCC(N)=O)[C@@](C)(CC(N)=O)[C@@H]1CCC(N)=O)C(C)(C)[C@@H]7CCC(N)=O"/>
            <data id="PubChem_ID" value="4238.0"/>
            <data id="ChEBI_ID" value="15852.0"/>
            <data id="KeGG_ID" value="C00992"/>
          </listOfKeyValueData>
        </annotation>
      </species>
      <species metaid="meta_M_COBIIRINICACIDACDIAMIDE_c" id="M_COBIIRINICACIDACDIAMIDE_c" name="Cob(II)yrinate a,c diamide" compartment="c" initialConcentration="0">
        <notes>
          <html xmlns="http://www.w3.org/1999/xhtml">
            <p>FORMULA: C45H61CoN6O12</p>
          </html>
        </notes>
        <annotation>
          <listOfKeyValueData xmlns="http://pysces.sourceforge.net/KeyValueData">
            <data id="SMILES" value="[H][C@]12[C@H](CC(O)=O)[C@@](C)(CCC(O)=O)\C(N1[Co+])=C(C)\C1=N\C(=C/C3=N/C(=C(C)\C4=N[C@]2(C)[C@@](C)(CC(N)=O)[C@@H]4CCC(O)=O)[C@@](C)(CC(N)=O)[C@@H]3CCC(O)=O)C(C)(C)[C@@H]1CCC(O)=O"/>
            <data id="PubChem_ID" value="8735.0"/>
            <data id="ChEBI_ID" value="27937.0"/>
            <data id="KeGG_ID" value="C06504"/>
          </listOfKeyValueData>
        </annotation>
      </species>
      <species metaid="meta_M_COBII_c" id="M_COBII_c" name="Cob(II)alamin" compartment="c" initialConcentration="0">
        <notes>
          <html xmlns="http://www.w3.org/1999/xhtml">
            <p>FORMULA: C62H88CoN13O14P</p>
          </html>
        </notes>
        <annotation>
          <listOfKeyValueData xmlns="http://pysces.sourceforge.net/KeyValueData">
            <data id="SMILES" value="[H][C@]12[C@H](CC(N)=O)[C@@]3(C)CCC(=O)NC[C@@H](C)OP([O-])(=O)O[C@H]4[C@@H](O)[C@H](O[C@@H]4CO)n4c[n+](c5cc(C)c(C)cc45)[Co-3]456N1C3=C(C)C1=[N+]4C(=CC3=[N+]5C(=C(C)C4=[N+]6[C@]2(C)[C@@](C)(CC(N)=O)[C@@H]4CCC(N)=O)[C@@](C)(CC(N)=O)[C@@H]3CCC(N)=O)C(C)(C)[C@@H]1CCC(N)=O"/>
            <data id="PubChem_ID" value="3822.0"/>
            <data id="ChEBI_ID" value="16304.0"/>
            <data id="KeGG_ID" value="C00541"/>
          </listOfKeyValueData>
        </annotation>
      </species>
      <species metaid="meta_M_COBIRINICACIDACDIAMIDE_c" id="M_COBIRINICACIDACDIAMIDE_c" name="Cob(I)yrinate a,c diamide" compartment="c" initialConcentration="0">
        <notes>
          <html xmlns="http://www.w3.org/1999/xhtml">
            <p>FORMULA: C45H61CoN6O12</p>
          </html>
        </notes>
        <annotation>
          <listOfKeyValueData xmlns="http://pysces.sourceforge.net/KeyValueData">
            <data id="SMILES" value="[H][C@]12[C@H](CC(O)=O)[C@@](C)(CCC(O)=O)\C(N1[Co])=C(C)\C1=N\C(=C/C3=N/C(=C(C)\C4=N[C@]2(C)[C@@](C)(CC(N)=O)[C@@H]4CCC(O)=O)[C@@](C)(CC(N)=O)[C@@H]3CCC(O)=O)C(C)(C)[C@@H]1CCC(O)=O"/>
            <data id="PubChem_ID" value="8736.0"/>
            <data id="ChEBI_ID" value="28531.0"/>
            <data id="KeGG_ID" value="C06505"/>
          </listOfKeyValueData>
        </annotation>
      </species>
      <species metaid="meta_M_COBI_c" id="M_COBI_c" name="Cob(I)alamin" compartment="c" initialConcentration="0">
        <notes>
          <html xmlns="http://www.w3.org/1999/xhtml">
            <p>FORMULA: C62H89CoN13O14P</p>
          </html>
        </notes>
        <annotation>
          <listOfKeyValueData xmlns="http://pysces.sourceforge.net/KeyValueData">
            <data id="SMILES" value="[H][C@]12[C@H](CC(N)=O)[C@@]3(C)CCC(=O)NC[C@@H](C)OP(O)(=O)O[C@@H]4[C@@H](CO)O[C@@H]([C@@H]4O)n4c[n+](c5cc(C)c(C)cc45)[Co-4]456N1C3=C(C)C1=[N+]4C(=CC3=[N+]5C(=C(C)C4=[N+]6[C@]2(C)[C@@](C)(CC(N)=O)[C@@H]4CCC(N)=O)[C@@](C)(CC(N)=O)[C@@H]3CCC(N)=O)C(C)(C)[C@@H]1CCC(N)=O"/>
            <data id="PubChem_ID" value="4110.0"/>
            <data id="ChEBI_ID" value="15982.0"/>
            <data id="KeGG_ID" value="C00853"/>
          </listOfKeyValueData>
        </annotation>
      </species>
      <species metaid="meta_M_COII_c" id="M_COII_c" name="Cobalt ion" compartment="c" initialConcentration="0">
        <notes>
          <html xmlns="http://www.w3.org/1999/xhtml">
            <p>FORMULA: Co</p>
          </html>
        </notes>
        <annotation>
          <listOfKeyValueData xmlns="http://pysces.sourceforge.net/KeyValueData">
            <data id="SMILES" value="[Co]"/>
            <data id="PubChem_ID" value="3475.0"/>
            <data id="ChEBI_ID" value="27638.0"/>
            <data id="KeGG_ID" value="C00175"/>
          </listOfKeyValueData>
        </annotation>
      </species>
      <species metaid="meta_M_COII_e" id="M_COII_e" name="Cobalt ion" compartment="e" initialConcentration="0">
        <notes>
          <html xmlns="http://www.w3.org/1999/xhtml">
            <p>FORMULA: Co</p>
          </html>
        </notes>
        <annotation>
          <listOfKeyValueData xmlns="http://pysces.sourceforge.net/KeyValueData">
            <data id="SMILES" value="[Co]"/>
            <data id="PubChem_ID" value="3475.0"/>
            <data id="ChEBI_ID" value="27638.0"/>
            <data id="KeGG_ID" value="C00175"/>
          </listOfKeyValueData>
        </annotation>
      </species>
      <species metaid="meta_M_COPROPORPHYRINOGENIII_c" id="M_COPROPORPHYRINOGENIII_c" name="Coproporphyrinogen III" compartment="c" initialConcentration="0">
        <notes>
          <html xmlns="http://www.w3.org/1999/xhtml">
            <p>FORMULA: C36H44N4O8</p>
          </html>
        </notes>
        <annotation>
          <listOfKeyValueData xmlns="http://pysces.sourceforge.net/KeyValueData">
            <data id="SMILES" value="Cc1c2Cc3[nH]c(Cc4[nH]c(Cc5[nH]c(Cc([nH]2)c1CCC(O)=O)c(C)c5CCC(O)=O)c(C)c4CCC(O)=O)c(CCC(O)=O)c3C"/>
            <data id="PubChem_ID" value="6127.0"/>
            <data id="ChEBI_ID" value="15439.0"/>
            <data id="KeGG_ID" value="C03263"/>
          </listOfKeyValueData>
        </annotation>
      </species>
      <species metaid="meta_M_CO_c" id="M_CO_c" name="CO" compartment="c" initialConcentration="0">
        <notes>
          <html xmlns="http://www.w3.org/1999/xhtml">
            <p>FORMULA: CO</p>
          </html>
        </notes>
        <annotation>
          <listOfKeyValueData xmlns="http://pysces.sourceforge.net/KeyValueData">
            <data id="SMILES" value="[C-]#[O+]"/>
            <data id="PubChem_ID" value="3536.0"/>
            <data id="ChEBI_ID" value="17245.0"/>
            <data id="KeGG_ID" value="C00237"/>
          </listOfKeyValueData>
        </annotation>
      </species>
      <species metaid="meta_M_CO_e" id="M_CO_e" name="CO" compartment="e" initialConcentration="0">
        <notes>
          <html xmlns="http://www.w3.org/1999/xhtml">
            <p>FORMULA: CO</p>
          </html>
        </notes>
        <annotation>
          <listOfKeyValueData xmlns="http://pysces.sourceforge.net/KeyValueData">
            <data id="SMILES" value="[C-]#[O+]"/>
            <data id="PubChem_ID" value="3536.0"/>
            <data id="ChEBI_ID" value="17245.0"/>
            <data id="KeGG_ID" value="C00237"/>
          </listOfKeyValueData>
        </annotation>
      </species>
      <species metaid="meta_M_CPAD5P_c" id="M_CPAD5P_c" name="1-(2-Carboxyphenylamino)-1-deoxy-D-ribulose 5-phosphate" compartment="c" initialConcentration="0">
        <notes>
          <html xmlns="http://www.w3.org/1999/xhtml">
            <p>FORMULA: C12H16NO9P</p>
          </html>
        </notes>
        <annotation>
          <listOfKeyValueData xmlns="http://pysces.sourceforge.net/KeyValueData">
            <data id="SMILES" value="O[C@H](COP(O)(O)=O)[C@@H](O)C(=O)CNc1ccccc1C(O)=O"/>
            <data id="PubChem_ID" value="4520.0"/>
            <data id="ChEBI_ID" value="29112.0"/>
            <data id="KeGG_ID" value="C01302"/>
          </listOfKeyValueData>
        </annotation>
      </species>
      <species metaid="meta_M_CTFPP_c" id="M_CTFPP_c" name="2-cis,6-trans-Farnesyl diphosphate" compartment="c" initialConcentration="0">
        <notes>
          <html xmlns="http://www.w3.org/1999/xhtml">
            <p>FORMULA: C15H28O7P2</p>
          </html>
        </notes>
        <annotation>
          <listOfKeyValueData xmlns="http://pysces.sourceforge.net/KeyValueData">
            <data id="SMILES" value="CC(C)=CCCC(C)=CCCC(C)=CCOP(=O)(O)OP(=O)(O)O"/>
            <data id="PubChem_ID" value="96023350.0"/>
            <data id="ChEBI_ID" value="none"/>
            <data id="KeGG_ID" value="C16826"/>
          </listOfKeyValueData>
        </annotation>
      </species>
      <species metaid="meta_M_CTP_c" id="M_CTP_c" name="CTP" compartment="c" initialConcentration="0">
        <notes>
          <html xmlns="http://www.w3.org/1999/xhtml">
            <p>FORMULA: C9H16N3O14P3</p>
          </html>
        </notes>
        <annotation>
          <listOfKeyValueData xmlns="http://pysces.sourceforge.net/KeyValueData">
            <data id="SMILES" value="Nc1ccn([C@@H]2O[C@H](COP(O)(=O)OP(O)(=O)OP(O)(O)=O)[C@@H](O)[C@H]2O)c(=O)n1"/>
            <data id="PubChem_ID" value="3363.0"/>
            <data id="ChEBI_ID" value="17677.0"/>
            <data id="KeGG_ID" value="C00063"/>
          </listOfKeyValueData>
        </annotation>
      </species>
      <species metaid="meta_M_CU_c" id="M_CU_c" name="Copper cation" compartment="c" initialConcentration="0">
        <notes>
          <html xmlns="http://www.w3.org/1999/xhtml">
            <p>FORMULA: Cu</p>
          </html>
        </notes>
        <annotation>
          <listOfKeyValueData xmlns="http://pysces.sourceforge.net/KeyValueData">
            <data id="SMILES" value="[Cu]"/>
            <data id="PubChem_ID" value="3370.0"/>
            <data id="ChEBI_ID" value="28694.0"/>
            <data id="KeGG_ID" value="C00070"/>
          </listOfKeyValueData>
        </annotation>
      </species>
      <species metaid="meta_M_CU_e" id="M_CU_e" name="Copper cation" compartment="e" initialConcentration="0">
        <notes>
          <html xmlns="http://www.w3.org/1999/xhtml">
            <p>FORMULA: Cu</p>
          </html>
        </notes>
        <annotation>
          <listOfKeyValueData xmlns="http://pysces.sourceforge.net/KeyValueData">
            <data id="SMILES" value="[Cu]"/>
            <data id="PubChem_ID" value="3370.0"/>
            <data id="ChEBI_ID" value="28694.0"/>
            <data id="KeGG_ID" value="C00070"/>
          </listOfKeyValueData>
        </annotation>
      </species>
      <species metaid="meta_M_CYSGLY_c" id="M_CYSGLY_c" name="L-Cysteinylglycine" compartment="c" initialConcentration="0">
        <notes>
          <html xmlns="http://www.w3.org/1999/xhtml">
            <p>FORMULA: C5H10N2O3S</p>
          </html>
        </notes>
        <annotation>
          <listOfKeyValueData xmlns="http://pysces.sourceforge.net/KeyValueData">
            <data id="SMILES" value="N[C@@H](CS)C(=O)NCC(O)=O"/>
            <data id="PubChem_ID" value="4606.0"/>
            <data id="ChEBI_ID" value="4047.0"/>
            <data id="KeGG_ID" value="C01419"/>
          </listOfKeyValueData>
        </annotation>
      </species>
      <species metaid="meta_M_CYSNGINS_c" id="M_CYSNGINS_c" name="1-O-[2-(L-Cysteinamido)-2-deoxy-alpha-D-glucopyranosyl]-1D-myo-inositol" compartment="c" initialConcentration="0">
        <notes>
          <html xmlns="http://www.w3.org/1999/xhtml">
            <p>FORMULA: C15H28N2O11S</p>
          </html>
        </notes>
        <annotation>
          <listOfKeyValueData xmlns="http://pysces.sourceforge.net/KeyValueData">
            <data id="SMILES" value="SC[C@@H](N)C(=O)N[C@H]1[C@H](O)[C@@H](O)[C@H](CO)O[C@@H]1O[C@@H]2[C@@H](O)[C@H](O)[C@@H](O)[C@H](O)[C@H]2O"/>
            <data id="PubChem_ID" value="135626171.0"/>
            <data id="ChEBI_ID" value="none"/>
            <data id="KeGG_ID" value="C19703"/>
          </listOfKeyValueData>
        </annotation>
      </species>
      <species metaid="meta_M_CYS_c" id="M_CYS_c" name="L-Cysteine" compartment="c" initialConcentration="0">
        <notes>
          <html xmlns="http://www.w3.org/1999/xhtml">
            <p>FORMULA: C3H7NO2S</p>
          </html>
        </notes>
        <annotation>
          <listOfKeyValueData xmlns="http://pysces.sourceforge.net/KeyValueData">
            <data id="SMILES" value="N[C@@H](CS)C(O)=O"/>
            <data id="PubChem_ID" value="3397.0"/>
            <data id="ChEBI_ID" value="17561.0"/>
            <data id="KeGG_ID" value="C00097"/>
          </listOfKeyValueData>
        </annotation>
      </species>
      <species metaid="meta_M_CYS_e" id="M_CYS_e" name="L-Cysteine" compartment="e" initialConcentration="0">
        <notes>
          <html xmlns="http://www.w3.org/1999/xhtml">
            <p>FORMULA: C3H7NO2S</p>
          </html>
        </notes>
        <annotation>
          <listOfKeyValueData xmlns="http://pysces.sourceforge.net/KeyValueData">
            <data id="SMILES" value="N[C@@H](CS)C(O)=O"/>
            <data id="PubChem_ID" value="3397.0"/>
            <data id="ChEBI_ID" value="17561.0"/>
            <data id="KeGG_ID" value="C00097"/>
          </listOfKeyValueData>
        </annotation>
      </species>
      <species metaid="meta_M_CYT_c" id="M_CYT_c" name="Cytidine" compartment="c" initialConcentration="0">
        <notes>
          <html xmlns="http://www.w3.org/1999/xhtml">
            <p>FORMULA: C9H13N3O5</p>
          </html>
        </notes>
        <annotation>
          <listOfKeyValueData xmlns="http://pysces.sourceforge.net/KeyValueData">
            <data id="SMILES" value="Nc1ccn([C@@H]2O[C@H](CO)[C@@H](O)[C@H]2O)c(=O)n1"/>
            <data id="PubChem_ID" value="3758.0"/>
            <data id="ChEBI_ID" value="17562.0"/>
            <data id="KeGG_ID" value="C00475"/>
          </listOfKeyValueData>
        </annotation>
      </species>
      <species metaid="meta_M_D6PGC_c" id="M_D6PGC_c" name="6-Phospho-D-gluconate" compartment="c" initialConcentration="0">
        <notes>
          <html xmlns="http://www.w3.org/1999/xhtml">
            <p>FORMULA: C6H13O10P</p>
          </html>
        </notes>
        <annotation>
          <listOfKeyValueData xmlns="http://pysces.sourceforge.net/KeyValueData">
            <data id="SMILES" value="O[C@H](COP(O)(O)=O)[C@@H](O)[C@H](O)[C@@H](O)C(O)=O"/>
            <data id="PubChem_ID" value="3638.0"/>
            <data id="ChEBI_ID" value="48928.0"/>
            <data id="KeGG_ID" value="C00345"/>
          </listOfKeyValueData>
        </annotation>
      </species>
      <species metaid="meta_M_D6PGL_c" id="M_D6PGL_c" name="D-Glucono-1,5-lactone 6-phosphate" compartment="c" initialConcentration="0">
        <notes>
          <html xmlns="http://www.w3.org/1999/xhtml">
            <p>FORMULA: C6H11O9P</p>
          </html>
        </notes>
        <annotation>
          <listOfKeyValueData xmlns="http://pysces.sourceforge.net/KeyValueData">
            <data id="SMILES" value="O[C@H]1[C@H](O)[C@@H](COP(O)(O)=O)OC(=O)[C@@H]1O"/>
            <data id="PubChem_ID" value="4457.0"/>
            <data id="ChEBI_ID" value="16938.0"/>
            <data id="KeGG_ID" value="C01236"/>
          </listOfKeyValueData>
        </annotation>
      </species>
      <species metaid="meta_M_D6RP5P_c" id="M_D6RP5P_c" name="2,5-Diamino-6-(5-phospho-D-ribosylamino)pyrimidin-4(3H)-one" compartment="c" initialConcentration="0">
        <notes>
          <html xmlns="http://www.w3.org/1999/xhtml">
            <p>FORMULA: C9H16N5O8P</p>
          </html>
        </notes>
        <annotation>
          <listOfKeyValueData xmlns="http://pysces.sourceforge.net/KeyValueData">
            <data id="SMILES" value="Nc1nc(O)c(N)c(N[C@@H]2O[C@H](COP(O)(O)=O)[C@@H](O)[C@H]2O)n1"/>
            <data id="PubChem_ID" value="4522.0"/>
            <data id="ChEBI_ID" value="29114.0"/>
            <data id="KeGG_ID" value="C01304"/>
          </listOfKeyValueData>
        </annotation>
      </species>
      <species metaid="meta_M_D8RL_c" id="M_D8RL_c" name="6,7-Dimethyl-8-(D-ribityl)lumazine" compartment="c" initialConcentration="0">
        <notes>
          <html xmlns="http://www.w3.org/1999/xhtml">
            <p>FORMULA: C13H18N4O6</p>
          </html>
        </notes>
        <annotation>
          <listOfKeyValueData xmlns="http://pysces.sourceforge.net/KeyValueData">
            <data id="SMILES" value="Cc1nc2c(nc(=O)[nH]c2=O)n(C[C@H](O)[C@H](O)[C@H](O)CO)c1C"/>
            <data id="PubChem_ID" value="6983.0"/>
            <data id="ChEBI_ID" value="17601.0"/>
            <data id="KeGG_ID" value="C04332"/>
          </listOfKeyValueData>
        </annotation>
      </species>
      <species metaid="meta_M_DADP_c" id="M_DADP_c" name="dADP" compartment="c" initialConcentration="0">
        <notes>
          <html xmlns="http://www.w3.org/1999/xhtml">
            <p>FORMULA: C10H15N5O9P2</p>
          </html>
        </notes>
        <annotation>
          <listOfKeyValueData xmlns="http://pysces.sourceforge.net/KeyValueData">
            <data id="SMILES" value="Nc1ncnc2n(cnc12)[C@H]1C[C@H](O)[C@@H](COP(O)(=O)OP(O)(O)=O)O1"/>
            <data id="PubChem_ID" value="3506.0"/>
            <data id="ChEBI_ID" value="16174.0"/>
            <data id="KeGG_ID" value="C00206"/>
          </listOfKeyValueData>
        </annotation>
      </species>
      <species metaid="meta_M_DAG_c" id="M_DAG_c" name="1,2-Diacyl-sn-glycerol" compartment="c" initialConcentration="0">
        <notes>
          <html xmlns="http://www.w3.org/1999/xhtml">
            <p>FORMULA: C41H80O5</p>
          </html>
        </notes>
        <annotation>
          <listOfKeyValueData xmlns="http://pysces.sourceforge.net/KeyValueData">
            <data id="SMILES" value="CCCCCCCCCCCCCCCCCCC(=O)OC(CO)COC(=O)CCCCCCCCCCCCCCCCCC"/>
            <data id="PubChem_ID" value="none"/>
            <data id="ChEBI_ID" value="none"/>
            <data id="KeGG_ID" value="none"/>
          </listOfKeyValueData>
        </annotation>
      </species>
      <species metaid="meta_M_DAG_e" id="M_DAG_e" name="1,2-Diacyl-sn-glycerol" compartment="e" initialConcentration="0">
        <notes>
          <html xmlns="http://www.w3.org/1999/xhtml">
            <p>FORMULA: C41H80O5</p>
          </html>
        </notes>
        <annotation>
          <listOfKeyValueData xmlns="http://pysces.sourceforge.net/KeyValueData">
            <data id="SMILES" value="CCCCCCCCCCCCCCCCCCC(=O)OC(CO)COC(=O)CCCCCCCCCCCCCCCCCC"/>
            <data id="PubChem_ID" value="none"/>
            <data id="ChEBI_ID" value="none"/>
            <data id="KeGG_ID" value="none"/>
          </listOfKeyValueData>
        </annotation>
      </species>
      <species metaid="meta_M_DALA_c" id="M_DALA_c" name="D-Alanine" compartment="c" initialConcentration="0">
        <notes>
          <html xmlns="http://www.w3.org/1999/xhtml">
            <p>FORMULA: C3H7NO2</p>
          </html>
        </notes>
        <annotation>
          <listOfKeyValueData xmlns="http://pysces.sourceforge.net/KeyValueData">
            <data id="SMILES" value="N[C@H](C)C(=O)O"/>
            <data id="PubChem_ID" value="3433.0"/>
            <data id="ChEBI_ID" value="15570.0"/>
            <data id="KeGG_ID" value="C00133"/>
          </listOfKeyValueData>
        </annotation>
      </species>
      <species metaid="meta_M_DALA_e" id="M_DALA_e" name="D-Alanine" compartment="e" initialConcentration="0">
        <notes>
          <html xmlns="http://www.w3.org/1999/xhtml">
            <p>FORMULA: C3H7NO2</p>
          </html>
        </notes>
        <annotation>
          <listOfKeyValueData xmlns="http://pysces.sourceforge.net/KeyValueData">
            <data id="SMILES" value="N[C@H](C)C(=O)O"/>
            <data id="PubChem_ID" value="3433.0"/>
            <data id="ChEBI_ID" value="15570.0"/>
            <data id="KeGG_ID" value="C00133"/>
          </listOfKeyValueData>
        </annotation>
      </species>
      <species metaid="meta_M_DAPIM_c" id="M_DAPIM_c" name="LL-2,6-Diaminoheptanedioate" compartment="c" initialConcentration="0">
        <notes>
          <html xmlns="http://www.w3.org/1999/xhtml">
            <p>FORMULA: C7H14N2O4</p>
          </html>
        </notes>
        <annotation>
          <listOfKeyValueData xmlns="http://pysces.sourceforge.net/KeyValueData">
            <data id="SMILES" value="N[C@@H](CCC[C@H](N)C(O)=O)C(O)=O"/>
            <data id="PubChem_ID" value="3935.0"/>
            <data id="ChEBI_ID" value="16026.0"/>
            <data id="KeGG_ID" value="C00666"/>
          </listOfKeyValueData>
        </annotation>
      </species>
      <species metaid="meta_M_DAPIM_e" id="M_DAPIM_e" name="LL-2,6-Diaminoheptanedioate" compartment="e" initialConcentration="0">
        <notes>
          <html xmlns="http://www.w3.org/1999/xhtml">
            <p>FORMULA: C7H14N2O4</p>
          </html>
        </notes>
        <annotation>
          <listOfKeyValueData xmlns="http://pysces.sourceforge.net/KeyValueData">
            <data id="SMILES" value="N[C@@H](CCC[C@H](N)C(O)=O)C(O)=O"/>
            <data id="PubChem_ID" value="3935.0"/>
            <data id="ChEBI_ID" value="16026.0"/>
            <data id="KeGG_ID" value="C00666"/>
          </listOfKeyValueData>
        </annotation>
      </species>
      <species metaid="meta_M_DATP_c" id="M_DATP_c" name="dATP" compartment="c" initialConcentration="0">
        <notes>
          <html xmlns="http://www.w3.org/1999/xhtml">
            <p>FORMULA: C10H16N5O12P3</p>
          </html>
        </notes>
        <annotation>
          <listOfKeyValueData xmlns="http://pysces.sourceforge.net/KeyValueData">
            <data id="SMILES" value="Nc1ncnc2n(cnc12)[C@H]1C[C@H](O)[C@@H](COP(O)(=O)OP(O)(=O)OP(O)(O)=O)O1"/>
            <data id="PubChem_ID" value="3431.0"/>
            <data id="ChEBI_ID" value="16284.0"/>
            <data id="KeGG_ID" value="C00131"/>
          </listOfKeyValueData>
        </annotation>
      </species>
      <species metaid="meta_M_DA_c" id="M_DA_c" name="Deoxyadenosine" compartment="c" initialConcentration="0">
        <notes>
          <html xmlns="http://www.w3.org/1999/xhtml">
            <p>FORMULA: C10H13N5O3</p>
          </html>
        </notes>
        <annotation>
          <listOfKeyValueData xmlns="http://pysces.sourceforge.net/KeyValueData">
            <data id="SMILES" value="Nc1ncnc2n(cnc12)[C@H]1C[C@H](O)[C@@H](CO)O1"/>
            <data id="PubChem_ID" value="3839.0"/>
            <data id="ChEBI_ID" value="17256.0"/>
            <data id="KeGG_ID" value="C00559"/>
          </listOfKeyValueData>
        </annotation>
      </species>
      <species metaid="meta_M_DA_e" id="M_DA_e" name="Deoxyadenosine" compartment="e" initialConcentration="0">
        <notes>
          <html xmlns="http://www.w3.org/1999/xhtml">
            <p>FORMULA: C10H13N5O3</p>
          </html>
        </notes>
        <annotation>
          <listOfKeyValueData xmlns="http://pysces.sourceforge.net/KeyValueData">
            <data id="SMILES" value="Nc1ncnc2n(cnc12)[C@H]1C[C@H](O)[C@@H](CO)O1"/>
            <data id="PubChem_ID" value="3839.0"/>
            <data id="ChEBI_ID" value="17256.0"/>
            <data id="KeGG_ID" value="C00559"/>
          </listOfKeyValueData>
        </annotation>
      </species>
      <species metaid="meta_M_DB4P_c" id="M_DB4P_c" name="L-3,4-Dihydroxybutan-2-one 4-phosphate" compartment="c" initialConcentration="0">
        <notes>
          <html xmlns="http://www.w3.org/1999/xhtml">
            <p>FORMULA: C4H9O6P</p>
          </html>
        </notes>
        <annotation>
          <listOfKeyValueData xmlns="http://pysces.sourceforge.net/KeyValueData">
            <data id="SMILES" value="CC(=O)C(O)COP(O)(O)=O"/>
            <data id="PubChem_ID" value="17396548.0"/>
            <data id="ChEBI_ID" value="50606.0"/>
            <data id="KeGG_ID" value="C15556"/>
          </listOfKeyValueData>
        </annotation>
      </species>
      <species metaid="meta_M_DCDP_c" id="M_DCDP_c" name="dCDP" compartment="c" initialConcentration="0">
        <notes>
          <html xmlns="http://www.w3.org/1999/xhtml">
            <p>FORMULA: C9H15N3O10P2</p>
          </html>
        </notes>
        <annotation>
          <listOfKeyValueData xmlns="http://pysces.sourceforge.net/KeyValueData">
            <data id="SMILES" value="O=C1N=C(N)C=CN1[C@@H](O2)C[C@@H](O)[C@@H]2COP(=O)(O)OP(=O)(O)O"/>
            <data id="PubChem_ID" value="3972.0"/>
            <data id="ChEBI_ID" value="none"/>
            <data id="KeGG_ID" value="C00705"/>
          </listOfKeyValueData>
        </annotation>
      </species>
      <species metaid="meta_M_DCMP_c" id="M_DCMP_c" name="dCMP" compartment="c" initialConcentration="0">
        <notes>
          <html xmlns="http://www.w3.org/1999/xhtml">
            <p>FORMULA: C9H14N3O7P</p>
          </html>
        </notes>
        <annotation>
          <listOfKeyValueData xmlns="http://pysces.sourceforge.net/KeyValueData">
            <data id="SMILES" value="Nc1ccn([C@H]2C[C@H](O)[C@@H](COP(O)(O)=O)O2)c(=O)n1"/>
            <data id="PubChem_ID" value="3538.0"/>
            <data id="ChEBI_ID" value="15918.0"/>
            <data id="KeGG_ID" value="C00239"/>
          </listOfKeyValueData>
        </annotation>
      </species>
      <species metaid="meta_M_DCTP_c" id="M_DCTP_c" name="dCTP" compartment="c" initialConcentration="0">
        <notes>
          <html xmlns="http://www.w3.org/1999/xhtml">
            <p>FORMULA: C9H16N3O13P3</p>
          </html>
        </notes>
        <annotation>
          <listOfKeyValueData xmlns="http://pysces.sourceforge.net/KeyValueData">
            <data id="SMILES" value="Nc1ccn([C@H]2C[C@H](O)[C@@H](COP(O)(=O)OP(O)(=O)OP(O)(O)=O)O2)c(=O)n1"/>
            <data id="PubChem_ID" value="3742.0"/>
            <data id="ChEBI_ID" value="16311.0"/>
            <data id="KeGG_ID" value="C00458"/>
          </listOfKeyValueData>
        </annotation>
      </species>
      <species metaid="meta_M_DECANOATE_c" id="M_DECANOATE_c" name="Decanoic acid" compartment="c" initialConcentration="0">
        <notes>
          <html xmlns="http://www.w3.org/1999/xhtml">
            <p>FORMULA: C10H20O2</p>
          </html>
        </notes>
        <annotation>
          <listOfKeyValueData xmlns="http://pysces.sourceforge.net/KeyValueData">
            <data id="SMILES" value="CCCCCCCCCC(O)=O"/>
            <data id="PubChem_ID" value="4728.0"/>
            <data id="ChEBI_ID" value="30813.0"/>
            <data id="KeGG_ID" value="C01571"/>
          </listOfKeyValueData>
        </annotation>
      </species>
      <species metaid="meta_M_DECANOATE_e" id="M_DECANOATE_e" name="Decanoic acid" compartment="e" initialConcentration="0">
        <notes>
          <html xmlns="http://www.w3.org/1999/xhtml">
            <p>FORMULA: C10H20O2</p>
          </html>
        </notes>
        <annotation>
          <listOfKeyValueData xmlns="http://pysces.sourceforge.net/KeyValueData">
            <data id="SMILES" value="CCCCCCCCCC(O)=O"/>
            <data id="PubChem_ID" value="4728.0"/>
            <data id="ChEBI_ID" value="30813.0"/>
            <data id="KeGG_ID" value="C01571"/>
          </listOfKeyValueData>
        </annotation>
      </species>
      <species metaid="meta_M_DECANOYLCOA_c" id="M_DECANOYLCOA_c" name="Decanoyl-CoA" compartment="c" initialConcentration="0">
        <notes>
          <html xmlns="http://www.w3.org/1999/xhtml">
            <p>FORMULA: C31H54N7O17P3S</p>
          </html>
        </notes>
        <annotation>
          <listOfKeyValueData xmlns="http://pysces.sourceforge.net/KeyValueData">
            <data id="SMILES" value="CCCCCCCCCC(=O)SCCNC(=O)CCNC(=O)[C@H](O)C(C)(C)COP(O)(=O)OP(O)(=O)OC[C@H]1O[C@H]([C@H](O)[C@@H]1OP(O)(O)=O)n1cnc2c(N)ncnc12"/>
            <data id="PubChem_ID" value="7661.0"/>
            <data id="ChEBI_ID" value="28493.0"/>
            <data id="KeGG_ID" value="C05274"/>
          </listOfKeyValueData>
        </annotation>
      </species>
      <species metaid="meta_M_DETHIOBIOTIN_c" id="M_DETHIOBIOTIN_c" name="Dethiobiotin" compartment="c" initialConcentration="0">
        <notes>
          <html xmlns="http://www.w3.org/1999/xhtml">
            <p>FORMULA: C10H18N2O3</p>
          </html>
        </notes>
        <annotation>
          <listOfKeyValueData xmlns="http://pysces.sourceforge.net/KeyValueData">
            <data id="SMILES" value="CC1NC(=O)NC1CCCCCC(O)=O"/>
            <data id="PubChem_ID" value="5017.0"/>
            <data id="ChEBI_ID" value="16691.0"/>
            <data id="KeGG_ID" value="C01909"/>
          </listOfKeyValueData>
        </annotation>
      </species>
      <species metaid="meta_M_DGDP_c" id="M_DGDP_c" name="dGDP" compartment="c" initialConcentration="0">
        <notes>
          <html xmlns="http://www.w3.org/1999/xhtml">
            <p>FORMULA: C10H15N5O10P2</p>
          </html>
        </notes>
        <annotation>
          <listOfKeyValueData xmlns="http://pysces.sourceforge.net/KeyValueData">
            <data id="SMILES" value="Nc1nc2n(cnc2c(=O)[nH]1)[C@H]1C[C@H](O)[C@@H](COP(O)(=O)OP(O)(O)=O)O1"/>
            <data id="PubChem_ID" value="3652.0"/>
            <data id="ChEBI_ID" value="28862.0"/>
            <data id="KeGG_ID" value="C00361"/>
          </listOfKeyValueData>
        </annotation>
      </species>
      <species metaid="meta_M_DGLU_c" id="M_DGLU_c" name="D-Glutamate" compartment="c" initialConcentration="0">
        <notes>
          <html xmlns="http://www.w3.org/1999/xhtml">
            <p>FORMULA: C5H9NO4</p>
          </html>
        </notes>
        <annotation>
          <listOfKeyValueData xmlns="http://pysces.sourceforge.net/KeyValueData">
            <data id="SMILES" value="N[C@H](CCC(O)=O)C(O)=O"/>
            <data id="PubChem_ID" value="3517.0"/>
            <data id="ChEBI_ID" value="15966.0"/>
            <data id="KeGG_ID" value="C00217"/>
          </listOfKeyValueData>
        </annotation>
      </species>
      <species metaid="meta_M_DGLU_e" id="M_DGLU_e" name="D-Glutamate" compartment="e" initialConcentration="0">
        <notes>
          <html xmlns="http://www.w3.org/1999/xhtml">
            <p>FORMULA: C5H9NO4</p>
          </html>
        </notes>
        <annotation>
          <listOfKeyValueData xmlns="http://pysces.sourceforge.net/KeyValueData">
            <data id="SMILES" value="N[C@H](CCC(O)=O)C(O)=O"/>
            <data id="PubChem_ID" value="3517.0"/>
            <data id="ChEBI_ID" value="15966.0"/>
            <data id="KeGG_ID" value="C00217"/>
          </listOfKeyValueData>
        </annotation>
      </species>
      <species metaid="meta_M_DGLYCERATE_c" id="M_DGLYCERATE_c" name="D-Glycerate" compartment="c" initialConcentration="0">
        <notes>
          <html xmlns="http://www.w3.org/1999/xhtml">
            <p>FORMULA: C3H6O4</p>
          </html>
        </notes>
        <annotation>
          <listOfKeyValueData xmlns="http://pysces.sourceforge.net/KeyValueData">
            <data id="SMILES" value="OC[C@@H](O)C(O)=O"/>
            <data id="PubChem_ID" value="3557.0"/>
            <data id="ChEBI_ID" value="32398.0"/>
            <data id="KeGG_ID" value="C00258"/>
          </listOfKeyValueData>
        </annotation>
      </species>
      <species metaid="meta_M_DGMP_c" id="M_DGMP_c" name="dGMP" compartment="c" initialConcentration="0">
        <notes>
          <html xmlns="http://www.w3.org/1999/xhtml">
            <p>FORMULA: C10H14N5O7P</p>
          </html>
        </notes>
        <annotation>
          <listOfKeyValueData xmlns="http://pysces.sourceforge.net/KeyValueData">
            <data id="SMILES" value="Nc1nc2n(cnc2c(=O)[nH]1)[C@H]1C[C@H](O)[C@@H](COP(O)(O)=O)O1"/>
            <data id="PubChem_ID" value="3653.0"/>
            <data id="ChEBI_ID" value="16192.0"/>
            <data id="KeGG_ID" value="C00362"/>
          </listOfKeyValueData>
        </annotation>
      </species>
      <species metaid="meta_M_DGTP_c" id="M_DGTP_c" name="dGTP" compartment="c" initialConcentration="0">
        <notes>
          <html xmlns="http://www.w3.org/1999/xhtml">
            <p>FORMULA: C10H16N5O13P3</p>
          </html>
        </notes>
        <annotation>
          <listOfKeyValueData xmlns="http://pysces.sourceforge.net/KeyValueData">
            <data id="SMILES" value="Nc1nc2n(cnc2c(=O)[nH]1)[C@H]1C[C@H](O)[C@@H](COP(O)(=O)OP(O)(=O)OP(O)(O)=O)O1"/>
            <data id="PubChem_ID" value="3581.0"/>
            <data id="ChEBI_ID" value="16497.0"/>
            <data id="KeGG_ID" value="C00286"/>
          </listOfKeyValueData>
        </annotation>
      </species>
      <species metaid="meta_M_DG_c" id="M_DG_c" name="Deoxyguanosine" compartment="c" initialConcentration="0">
        <notes>
          <html xmlns="http://www.w3.org/1999/xhtml">
            <p>FORMULA: C10H13N5O4</p>
          </html>
        </notes>
        <annotation>
          <listOfKeyValueData xmlns="http://pysces.sourceforge.net/KeyValueData">
            <data id="SMILES" value="Nc1nc2n(cnc2c(=O)[nH]1)[C@H]1C[C@H](O)[C@@H](CO)O1"/>
            <data id="PubChem_ID" value="3624.0"/>
            <data id="ChEBI_ID" value="17172.0"/>
            <data id="KeGG_ID" value="C00330"/>
          </listOfKeyValueData>
        </annotation>
      </species>
      <species metaid="meta_M_DHAP_c" id="M_DHAP_c" name="Glycerone phosphate" compartment="c" initialConcentration="0">
        <notes>
          <html xmlns="http://www.w3.org/1999/xhtml">
            <p>FORMULA: C3H7O6P</p>
          </html>
        </notes>
        <annotation>
          <listOfKeyValueData xmlns="http://pysces.sourceforge.net/KeyValueData">
            <data id="SMILES" value="OCC(=O)COP(O)(O)=O"/>
            <data id="PubChem_ID" value="3411.0"/>
            <data id="ChEBI_ID" value="16108.0"/>
            <data id="KeGG_ID" value="C00111"/>
          </listOfKeyValueData>
        </annotation>
      </species>
      <species metaid="meta_M_DHA_c" id="M_DHA_c" name="Glycerone" compartment="c" initialConcentration="0">
        <notes>
          <html xmlns="http://www.w3.org/1999/xhtml">
            <p>FORMULA: C3H6O3</p>
          </html>
        </notes>
        <annotation>
          <listOfKeyValueData xmlns="http://pysces.sourceforge.net/KeyValueData">
            <data id="SMILES" value="OCC(=O)CO"/>
            <data id="PubChem_ID" value="3484.0"/>
            <data id="ChEBI_ID" value="16016.0"/>
            <data id="KeGG_ID" value="C00184"/>
          </listOfKeyValueData>
        </annotation>
      </species>
      <species metaid="meta_M_DHF_c" id="M_DHF_c" name="Dihydrofolate" compartment="c" initialConcentration="0">
        <notes>
          <html xmlns="http://www.w3.org/1999/xhtml">
            <p>FORMULA: C19H21N7O6</p>
          </html>
        </notes>
        <annotation>
          <listOfKeyValueData xmlns="http://pysces.sourceforge.net/KeyValueData">
            <data id="SMILES" value="Nc1nc2NCC(CNc3ccc(cc3)C(=O)N[C@@H](CCC(O)=O)C(O)=O)=Nc2c(=O)[nH]1"/>
            <data id="PubChem_ID" value="3705.0"/>
            <data id="ChEBI_ID" value="15633.0"/>
            <data id="KeGG_ID" value="C00415"/>
          </listOfKeyValueData>
        </annotation>
      </species>
      <species metaid="meta_M_DHLIPOYLPROTEIN_c" id="M_DHLIPOYLPROTEIN_c" name="Dihydrolipoylprotein" compartment="c" initialConcentration="0">
        <notes>
          <html xmlns="http://www.w3.org/1999/xhtml">
            <p>FORMULA: C8H16NOS2R</p>
          </html>
        </notes>
        <annotation>
          <listOfKeyValueData xmlns="http://pysces.sourceforge.net/KeyValueData">
            <data id="SMILES" value="SCCC(S)CCCCC(=O)N*"/>
            <data id="PubChem_ID" value="5884.0"/>
            <data id="ChEBI_ID" value="16194.0"/>
            <data id="KeGG_ID" value="C02972"/>
          </listOfKeyValueData>
        </annotation>
      </species>
      <species metaid="meta_M_DHMP_c" id="M_DHMP_c" name="7,8-dihydromonapterin" compartment="c" initialConcentration="0">
        <notes>
          <html xmlns="http://www.w3.org/1999/xhtml">
            <p>FORMULA: C9H13N5O4</p>
          </html>
        </notes>
        <annotation>
          <listOfKeyValueData xmlns="http://pysces.sourceforge.net/KeyValueData">
            <data id="SMILES" value="Nc1nc2NCC(=Nc2c(=O)[nH]1)[C@H](O)[C@@H](O)CO"/>
            <data id="PubChem_ID" value="none"/>
            <data id="ChEBI_ID" value="71175.0"/>
            <data id="KeGG_ID" value="none"/>
          </listOfKeyValueData>
        </annotation>
      </species>
      <species metaid="meta_M_DHMVA_c" id="M_DHMVA_c" name="2,3-Dihydroxy-3-methylbutanoate" compartment="c" initialConcentration="0">
        <notes>
          <html xmlns="http://www.w3.org/1999/xhtml">
            <p>FORMULA: C5H10O4</p>
          </html>
        </notes>
        <annotation>
          <listOfKeyValueData xmlns="http://pysces.sourceforge.net/KeyValueData">
            <data id="SMILES" value="CC(C)(O)C(O)C(O)=O"/>
            <data id="PubChem_ID" value="6741.0"/>
            <data id="ChEBI_ID" value="15689.0"/>
            <data id="KeGG_ID" value="C04039"/>
          </listOfKeyValueData>
        </annotation>
      </species>
      <species metaid="meta_M_DHNP_c" id="M_DHNP_c" name="2-Amino-4-hydroxy-6-(D-erythro-1,2,3-trihydroxypropyl)-7,8-dihydropteridine" compartment="c" initialConcentration="0">
        <notes>
          <html xmlns="http://www.w3.org/1999/xhtml">
            <p>FORMULA: C9H13N5O4</p>
          </html>
        </notes>
        <annotation>
          <listOfKeyValueData xmlns="http://pysces.sourceforge.net/KeyValueData">
            <data id="SMILES" value="Nc1nc2NCC(=Nc2c(=O)[nH]1)[C@H](O)[C@H](O)CO"/>
            <data id="PubChem_ID" value="7426.0"/>
            <data id="ChEBI_ID" value="17001.0"/>
            <data id="KeGG_ID" value="C04874"/>
          </listOfKeyValueData>
        </annotation>
      </species>
      <species metaid="meta_M_DHN_c" id="M_DHN_c" name="1,4-Dihydroxy-2-naphthoate" compartment="c" initialConcentration="0">
        <notes>
          <html xmlns="http://www.w3.org/1999/xhtml">
            <p>FORMULA: C11H8O4</p>
          </html>
        </notes>
        <annotation>
          <listOfKeyValueData xmlns="http://pysces.sourceforge.net/KeyValueData">
            <data id="SMILES" value="OC(=O)c1cc(O)c2ccccc2c1O"/>
            <data id="PubChem_ID" value="6435.0"/>
            <data id="ChEBI_ID" value="18094.0"/>
            <data id="KeGG_ID" value="C03657"/>
          </listOfKeyValueData>
        </annotation>
      </species>
      <species metaid="meta_M_DHPT_c" id="M_DHPT_c" name="Dihydropteroate" compartment="c" initialConcentration="0">
        <notes>
          <html xmlns="http://www.w3.org/1999/xhtml">
            <p>FORMULA: C14H14N6O3</p>
          </html>
        </notes>
        <annotation>
          <listOfKeyValueData xmlns="http://pysces.sourceforge.net/KeyValueData">
            <data id="SMILES" value="Nc1nc2NCC(CNc3ccc(cc3)C(O)=O)=Nc2c(=O)[nH]1"/>
            <data id="PubChem_ID" value="4175.0"/>
            <data id="ChEBI_ID" value="4581.0"/>
            <data id="KeGG_ID" value="C00921"/>
          </listOfKeyValueData>
        </annotation>
      </species>
      <species metaid="meta_M_DHSK_c" id="M_DHSK_c" name="3-Dehydroshikimate" compartment="c" initialConcentration="0">
        <notes>
          <html xmlns="http://www.w3.org/1999/xhtml">
            <p>FORMULA: C7H8O5</p>
          </html>
        </notes>
        <annotation>
          <listOfKeyValueData xmlns="http://pysces.sourceforge.net/KeyValueData">
            <data id="SMILES" value="O[C@@H]1CC(=CC(=O)[C@H]1O)C(O)=O"/>
            <data id="PubChem_ID" value="5617.0"/>
            <data id="ChEBI_ID" value="30918.0"/>
            <data id="KeGG_ID" value="C02637"/>
          </listOfKeyValueData>
        </annotation>
      </species>
      <species metaid="meta_M_DHXP_c" id="M_DHXP_c" name="7,8-dihydroxanthopterin" compartment="c" initialConcentration="0">
        <notes>
          <html xmlns="http://www.w3.org/1999/xhtml">
            <p>FORMULA: C6H7N5O2</p>
          </html>
        </notes>
        <annotation>
          <listOfKeyValueData xmlns="http://pysces.sourceforge.net/KeyValueData">
            <data id="SMILES" value="NC1=NC(=O)C2C(=N1)NCC(=O)[NH]2"/>
            <data id="PubChem_ID" value="none"/>
            <data id="ChEBI_ID" value="none"/>
            <data id="KeGG_ID" value="none"/>
          </listOfKeyValueData>
        </annotation>
      </species>
      <species metaid="meta_M_DIHYDRODIPICOLINATE_c" id="M_DIHYDRODIPICOLINATE_c" name="L-2,3-Dihydrodipicolinate" compartment="c" initialConcentration="0">
        <notes>
          <html xmlns="http://www.w3.org/1999/xhtml">
            <p>FORMULA: C7H7NO4</p>
          </html>
        </notes>
        <annotation>
          <listOfKeyValueData xmlns="http://pysces.sourceforge.net/KeyValueData">
            <data id="SMILES" value="OC(=O)[C@@H]1CC=CC(=N1)C(O)=O"/>
            <data id="PubChem_ID" value="6183.0"/>
            <data id="ChEBI_ID" value="18042.0"/>
            <data id="KeGG_ID" value="C03340"/>
          </listOfKeyValueData>
        </annotation>
      </species>
      <species metaid="meta_M_DIHYDROXYMETHYLPENTANOATE_c" id="M_DIHYDROXYMETHYLPENTANOATE_c" name="(R)-2,3-Dihydroxy-3-methylpentanoate" compartment="c" initialConcentration="0">
        <notes>
          <html xmlns="http://www.w3.org/1999/xhtml">
            <p>FORMULA: C6H12O4</p>
          </html>
        </notes>
        <annotation>
          <listOfKeyValueData xmlns="http://pysces.sourceforge.net/KeyValueData">
            <data id="SMILES" value="CC[C@@](C)(O)[C@@H](O)C(O)=O"/>
            <data id="PubChem_ID" value="8280.0"/>
            <data id="ChEBI_ID" value="27512.0"/>
            <data id="KeGG_ID" value="C06007"/>
          </listOfKeyValueData>
        </annotation>
      </species>
      <species metaid="meta_M_DIMAM_c" id="M_DIMAM_c" name="phthiodiocerol dimycocerosate DIMA membrane associated" compartment="c" initialConcentration="0">
        <notes>
          <html xmlns="http://www.w3.org/1999/xhtml">
            <p>FORMULA: C95H188O5</p>
          </html>
        </notes>
        <annotation>
          <listOfKeyValueData xmlns="http://pysces.sourceforge.net/KeyValueData">
            <data id="SMILES" value="CC(OC)C(C)CCCCC(OC(=O)C(C)CC(C)CC(C)CC(C)CCCCCCCCCCCCCCCCCC)CC(OC(=O)C(C)CC(C)CC(C)CC(C)CCCCCCCCCCCCCCCCCC)CCCCCCCCCCCCCCCCCCCCCCC"/>
            <data id="PubChem_ID" value="none"/>
            <data id="ChEBI_ID" value="none"/>
            <data id="KeGG_ID" value="none"/>
          </listOfKeyValueData>
        </annotation>
      </species>
      <species metaid="meta_M_DIMA_c" id="M_DIMA_c" name="phthiodiocerol dimycocerosate DIMA" compartment="c" initialConcentration="0">
        <notes>
          <html xmlns="http://www.w3.org/1999/xhtml">
            <p>FORMULA: C95H188O5</p>
          </html>
        </notes>
        <annotation>
          <listOfKeyValueData xmlns="http://pysces.sourceforge.net/KeyValueData">
            <data id="SMILES" value="CC(OC)C(C)CCCCC(OC(=O)C(C)CC(C)CC(C)CC(C)CCCCCCCCCCCCCCCCCC)CC(OC(=O)C(C)CC(C)CC(C)CC(C)CCCCCCCCCCCCCCCCCC)CCCCCCCCCCCCCCCCCCCCCCC"/>
            <data id="PubChem_ID" value="none"/>
            <data id="ChEBI_ID" value="none"/>
            <data id="KeGG_ID" value="none"/>
          </listOfKeyValueData>
        </annotation>
      </species>
      <species metaid="meta_M_DIMBM_c" id="M_DIMBM_c" name="phthiodiolone dimycocerosate DIMB membrane associated" compartment="c" initialConcentration="0">
        <notes>
          <html xmlns="http://www.w3.org/1999/xhtml">
            <p>FORMULA: C94H184O5</p>
          </html>
        </notes>
        <annotation>
          <listOfKeyValueData xmlns="http://pysces.sourceforge.net/KeyValueData">
            <data id="SMILES" value="CC(=O)C(C)CCCCC(OC(=O)C(C)CC(C)CC(C)CC(C)CCCCCCCCCCCCCCCCCC)CC(OC(=O)C(C)CC(C)CC(C)CC(C)CCCCCCCCCCCCCCCCCC)CCCCCCCCCCCCCCCCCCCCCCC"/>
            <data id="PubChem_ID" value="none"/>
            <data id="ChEBI_ID" value="none"/>
            <data id="KeGG_ID" value="none"/>
          </listOfKeyValueData>
        </annotation>
      </species>
      <species metaid="meta_M_DIMB_c" id="M_DIMB_c" name="phthiodiolone dimycocerosate DIMB" compartment="c" initialConcentration="0">
        <notes>
          <html xmlns="http://www.w3.org/1999/xhtml">
            <p>FORMULA: C94H184O5</p>
          </html>
        </notes>
        <annotation>
          <listOfKeyValueData xmlns="http://pysces.sourceforge.net/KeyValueData">
            <data id="SMILES" value="CC(=O)C(C)CCCCC(OC(=O)C(C)CC(C)CC(C)CC(C)CCCCCCCCCCCCCCCCCC)CC(OC(=O)C(C)CC(C)CC(C)CC(C)CCCCCCCCCCCCCCCCCC)CCCCCCCCCCCCCCCCCCCCCCC"/>
            <data id="PubChem_ID" value="none"/>
            <data id="ChEBI_ID" value="none"/>
            <data id="KeGG_ID" value="none"/>
          </listOfKeyValueData>
        </annotation>
      </species>
      <species metaid="meta_M_DIMGP_c" id="M_DIMGP_c" name="D-erythro-1-(Imidazol-4-yl)glycerol 3-phosphate" compartment="c" initialConcentration="0">
        <notes>
          <html xmlns="http://www.w3.org/1999/xhtml">
            <p>FORMULA: C6H11N2O6P</p>
          </html>
        </notes>
        <annotation>
          <listOfKeyValueData xmlns="http://pysces.sourceforge.net/KeyValueData">
            <data id="SMILES" value="O[C@H](COP(O)(O)=O)[C@@H](O)c1c[nH]cn1"/>
            <data id="PubChem_ID" value="7249.0"/>
            <data id="ChEBI_ID" value="17805.0"/>
            <data id="KeGG_ID" value="C04666"/>
          </listOfKeyValueData>
        </annotation>
      </species>
      <species metaid="meta_M_DIN_c" id="M_DIN_c" name="Deoxyinosine" compartment="c" initialConcentration="0">
        <notes>
          <html xmlns="http://www.w3.org/1999/xhtml">
            <p>FORMULA: C10H12N4O4</p>
          </html>
        </notes>
        <annotation>
          <listOfKeyValueData xmlns="http://pysces.sourceforge.net/KeyValueData">
            <data id="SMILES" value="OC[C@H]1O[C@H](C[C@@H]1O)n1cnc2c1nc[nH]c2=O"/>
            <data id="PubChem_ID" value="7859.0"/>
            <data id="ChEBI_ID" value="28997.0"/>
            <data id="KeGG_ID" value="C05512"/>
          </listOfKeyValueData>
        </annotation>
      </species>
      <species metaid="meta_M_DIN_e" id="M_DIN_e" name="Deoxyinosine" compartment="e" initialConcentration="0">
        <notes>
          <html xmlns="http://www.w3.org/1999/xhtml">
            <p>FORMULA: C10H12N4O4</p>
          </html>
        </notes>
        <annotation>
          <listOfKeyValueData xmlns="http://pysces.sourceforge.net/KeyValueData">
            <data id="SMILES" value="OC[C@H]1O[C@H](C[C@@H]1O)n1cnc2c1nc[nH]c2=O"/>
            <data id="PubChem_ID" value="7859.0"/>
            <data id="ChEBI_ID" value="28997.0"/>
            <data id="KeGG_ID" value="C05512"/>
          </listOfKeyValueData>
        </annotation>
      </species>
      <species metaid="meta_M_DLIPO_c" id="M_DLIPO_c" name="Dihydrolipoamide" compartment="c" initialConcentration="0">
        <notes>
          <html xmlns="http://www.w3.org/1999/xhtml">
            <p>FORMULA: C8H17NOS2</p>
          </html>
        </notes>
        <annotation>
          <listOfKeyValueData xmlns="http://pysces.sourceforge.net/KeyValueData">
            <data id="SMILES" value="NC(=O)CCCCC(S)CCS"/>
            <data id="PubChem_ID" value="3858.0"/>
            <data id="ChEBI_ID" value="17694.0"/>
            <data id="KeGG_ID" value="C00579"/>
          </listOfKeyValueData>
        </annotation>
      </species>
      <species metaid="meta_M_DMBI_c" id="M_DMBI_c" name="Dimethylbenzimidazole" compartment="c" initialConcentration="0">
        <notes>
          <html xmlns="http://www.w3.org/1999/xhtml">
            <p>FORMULA: C9H10N2</p>
          </html>
        </notes>
        <annotation>
          <listOfKeyValueData xmlns="http://pysces.sourceforge.net/KeyValueData">
            <data id="SMILES" value="Cc1cc2nc[nH]c2cc1C"/>
            <data id="PubChem_ID" value="6009.0"/>
            <data id="ChEBI_ID" value="15890.0"/>
            <data id="KeGG_ID" value="C03114"/>
          </listOfKeyValueData>
        </annotation>
      </species>
      <species metaid="meta_M_DMPP_c" id="M_DMPP_c" name="Dimethylallyl diphosphate" compartment="c" initialConcentration="0">
        <notes>
          <html xmlns="http://www.w3.org/1999/xhtml">
            <p>FORMULA: C5H12O7P2</p>
          </html>
        </notes>
        <annotation>
          <listOfKeyValueData xmlns="http://pysces.sourceforge.net/KeyValueData">
            <data id="SMILES" value="CC(C)=CCOP(O)(=O)OP(O)(O)=O"/>
            <data id="PubChem_ID" value="3534.0"/>
            <data id="ChEBI_ID" value="16057.0"/>
            <data id="KeGG_ID" value="C00235"/>
          </listOfKeyValueData>
        </annotation>
      </species>
      <species metaid="meta_M_DMQ_c" id="M_DMQ_c" name="2-Demethylmenaquinone (n=7)" compartment="c" initialConcentration="0">
        <notes>
          <html xmlns="http://www.w3.org/1999/xhtml">
            <p>FORMULA: C50H70O2</p>
          </html>
        </notes>
        <annotation>
          <listOfKeyValueData xmlns="http://pysces.sourceforge.net/KeyValueData">
            <data id="SMILES" value="CC(C)=CCCC(C)=CCCC(C)=CCCC(C)=CCCC(C)=CCCC(C)=CCCC(C)=CCCC(C)=CCC1=CC(=O)c2ccccc2C1(=O)"/>
            <data id="PubChem_ID" value="8113.0"/>
            <data id="ChEBI_ID" value="28192.0"/>
            <data id="KeGG_ID" value="C05818"/>
          </listOfKeyValueData>
        </annotation>
      </species>
      <species metaid="meta_M_DOCOSANOATE_c" id="M_DOCOSANOATE_c" name="Docosanoic acid" compartment="c" initialConcentration="0">
        <notes>
          <html xmlns="http://www.w3.org/1999/xhtml">
            <p>FORMULA: C22H44O2</p>
          </html>
        </notes>
        <annotation>
          <listOfKeyValueData xmlns="http://pysces.sourceforge.net/KeyValueData">
            <data id="SMILES" value="CCCCCCCCCCCCCCCCCCCCCC(O)=O"/>
            <data id="PubChem_ID" value="10479.0"/>
            <data id="ChEBI_ID" value="28941.0"/>
            <data id="KeGG_ID" value="C08281"/>
          </listOfKeyValueData>
        </annotation>
      </species>
      <species metaid="meta_M_DOCOSANOYLACP_c" id="M_DOCOSANOYLACP_c" name="docosanoyl-ACP" compartment="c" initialConcentration="0">
        <notes>
          <html xmlns="http://www.w3.org/1999/xhtml">
            <p>FORMULA: C22H43OSR</p>
          </html>
        </notes>
        <annotation>
          <listOfKeyValueData xmlns="http://pysces.sourceforge.net/KeyValueData">
            <data id="SMILES" value="CCCCCCCCCCCCCCCCCCCCCC(=O)SR"/>
            <data id="PubChem_ID" value="none"/>
            <data id="ChEBI_ID" value="none"/>
            <data id="KeGG_ID" value="none"/>
          </listOfKeyValueData>
        </annotation>
      </species>
      <species metaid="meta_M_DOCOSANOYLAMP_c" id="M_DOCOSANOYLAMP_c" name="docosanoyl AMP" compartment="c" initialConcentration="0">
        <notes>
          <html xmlns="http://www.w3.org/1999/xhtml">
            <p>FORMULA: C32H56N5O8P</p>
          </html>
        </notes>
        <annotation>
          <listOfKeyValueData xmlns="http://pysces.sourceforge.net/KeyValueData">
            <data id="SMILES" value="Nc1ncnc2n(cnc12)[C@@H]1O[C@H](COP(O)(OC(=O)CCCCCCCCCCCCCCCCCCCCC)=O)[C@@H](O)[C@H]1O"/>
            <data id="PubChem_ID" value="none"/>
            <data id="ChEBI_ID" value="none"/>
            <data id="KeGG_ID" value="none"/>
          </listOfKeyValueData>
        </annotation>
      </species>
      <species metaid="meta_M_DOCOSANOYLCOA_c" id="M_DOCOSANOYLCOA_c" name="Docosanoyl-CoA" compartment="c" initialConcentration="0">
        <notes>
          <html xmlns="http://www.w3.org/1999/xhtml">
            <p>FORMULA: C43H78N7O17P3S</p>
          </html>
        </notes>
        <annotation>
          <listOfKeyValueData xmlns="http://pysces.sourceforge.net/KeyValueData">
            <data id="SMILES" value="CCCCCCCCCCCCCCCCCCCCCC(=O)SCCNC(=O)CCNC(=O)[C@H](O)C(C)(C)COP(O)(=O)OP(O)(=O)OC[C@H]1O[C@H]([C@H](O)[C@@H]1OP(O)(O)=O)n1cnc2c(N)ncnc12"/>
            <data id="PubChem_ID" value="51090857.0"/>
            <data id="ChEBI_ID" value="none"/>
            <data id="KeGG_ID" value="C16528"/>
          </listOfKeyValueData>
        </annotation>
      </species>
      <species metaid="meta_M_DODECANOATE_c" id="M_DODECANOATE_c" name="Dodecanoic acid" compartment="c" initialConcentration="0">
        <notes>
          <html xmlns="http://www.w3.org/1999/xhtml">
            <p>FORMULA: C12H24O2</p>
          </html>
        </notes>
        <annotation>
          <listOfKeyValueData xmlns="http://pysces.sourceforge.net/KeyValueData">
            <data id="SMILES" value="CCCCCCCCCCCC(O)=O"/>
            <data id="PubChem_ID" value="5649.0"/>
            <data id="ChEBI_ID" value="30805.0"/>
            <data id="KeGG_ID" value="C02679"/>
          </listOfKeyValueData>
        </annotation>
      </species>
      <species metaid="meta_M_DODECANOATE_e" id="M_DODECANOATE_e" name="Dodecanoic acid" compartment="e" initialConcentration="0">
        <notes>
          <html xmlns="http://www.w3.org/1999/xhtml">
            <p>FORMULA: C12H24O2</p>
          </html>
        </notes>
        <annotation>
          <listOfKeyValueData xmlns="http://pysces.sourceforge.net/KeyValueData">
            <data id="SMILES" value="CCCCCCCCCCCC(O)=O"/>
            <data id="PubChem_ID" value="5649.0"/>
            <data id="ChEBI_ID" value="30805.0"/>
            <data id="KeGG_ID" value="C02679"/>
          </listOfKeyValueData>
        </annotation>
      </species>
      <species metaid="meta_M_DODECANOYLCOA_c" id="M_DODECANOYLCOA_c" name="Lauroyl-CoA" compartment="c" initialConcentration="0">
        <notes>
          <html xmlns="http://www.w3.org/1999/xhtml">
            <p>FORMULA: C33H58N7O17P3S</p>
          </html>
        </notes>
        <annotation>
          <listOfKeyValueData xmlns="http://pysces.sourceforge.net/KeyValueData">
            <data id="SMILES" value="CCCCCCCCCCCC(=O)SCCNC(=O)CCNC(=O)[C@H](O)C(C)(C)COP(O)(=O)OP(O)(=O)OC[C@H]1O[C@H]([C@H](O)[C@@H]1OP(O)(O)=O)n1cnc2c(N)ncnc12"/>
            <data id="PubChem_ID" value="4951.0"/>
            <data id="ChEBI_ID" value="15521.0"/>
            <data id="KeGG_ID" value="C01832"/>
          </listOfKeyValueData>
        </annotation>
      </species>
      <species metaid="meta_M_DOPENTACONTANOYLACP_c" id="M_DOPENTACONTANOYLACP_c" name="C52-acyl-ACP" compartment="c" initialConcentration="0">
        <notes>
          <html xmlns="http://www.w3.org/1999/xhtml">
            <p>FORMULA: C52H103OSR</p>
          </html>
        </notes>
        <annotation>
          <listOfKeyValueData xmlns="http://pysces.sourceforge.net/KeyValueData">
            <data id="SMILES" value="CCCCCCCCCCCCCCCCCCCCCCCCCCCCCCCCCCCCCCCCCCCCCCCCCCCC(=O)S*"/>
            <data id="PubChem_ID" value="none"/>
            <data id="ChEBI_ID" value="none"/>
            <data id="KeGG_ID" value="none"/>
          </listOfKeyValueData>
        </annotation>
      </species>
      <species metaid="meta_M_DORIB_c" id="M_DORIB_c" name="Deoxyribose" compartment="c" initialConcentration="0">
        <notes>
          <html xmlns="http://www.w3.org/1999/xhtml">
            <p>FORMULA: C5H10O4</p>
          </html>
        </notes>
        <annotation>
          <listOfKeyValueData xmlns="http://pysces.sourceforge.net/KeyValueData">
            <data id="SMILES" value="OC[C@@H](O)[C@@H](O)CC=O"/>
            <data id="PubChem_ID" value="4927.0"/>
            <data id="ChEBI_ID" value="28816.0"/>
            <data id="KeGG_ID" value="C01801"/>
          </listOfKeyValueData>
        </annotation>
      </species>
      <species metaid="meta_M_DOROA_c" id="M_DOROA_c" name="(S)-Dihydroorotate" compartment="c" initialConcentration="0">
        <notes>
          <html xmlns="http://www.w3.org/1999/xhtml">
            <p>FORMULA: C5H6N2O4</p>
          </html>
        </notes>
        <annotation>
          <listOfKeyValueData xmlns="http://pysces.sourceforge.net/KeyValueData">
            <data id="SMILES" value="OC(=O)[C@@H]1CC(=O)NC(=O)N1"/>
            <data id="PubChem_ID" value="3630.0"/>
            <data id="ChEBI_ID" value="17025.0"/>
            <data id="KeGG_ID" value="C00337"/>
          </listOfKeyValueData>
        </annotation>
      </species>
      <species metaid="meta_M_DOTETRACONTANOYLACP_c" id="M_DOTETRACONTANOYLACP_c" name="C42-acyl-ACP" compartment="c" initialConcentration="0">
        <notes>
          <html xmlns="http://www.w3.org/1999/xhtml">
            <p>FORMULA: C42H83OSR</p>
          </html>
        </notes>
        <annotation>
          <listOfKeyValueData xmlns="http://pysces.sourceforge.net/KeyValueData">
            <data id="SMILES" value="CCCCCCCCCCCCCCCCCCCCCCCCCCCCCCCCCCCCCCCCCC(=O)S*"/>
            <data id="PubChem_ID" value="none"/>
            <data id="ChEBI_ID" value="none"/>
            <data id="KeGG_ID" value="none"/>
          </listOfKeyValueData>
        </annotation>
      </species>
      <species metaid="meta_M_DOTRIACONTANOYLACP_c" id="M_DOTRIACONTANOYLACP_c" name="C32-acyl-ACP" compartment="c" initialConcentration="0">
        <notes>
          <html xmlns="http://www.w3.org/1999/xhtml">
            <p>FORMULA: C32H63OSR</p>
          </html>
        </notes>
        <annotation>
          <listOfKeyValueData xmlns="http://pysces.sourceforge.net/KeyValueData">
            <data id="SMILES" value="CCCCCCCCCCCCCCCCCCCCCCCCCCCCCCCC(=O)S*"/>
            <data id="PubChem_ID" value="none"/>
            <data id="ChEBI_ID" value="none"/>
            <data id="KeGG_ID" value="none"/>
          </listOfKeyValueData>
        </annotation>
      </species>
      <species metaid="meta_M_DPCOA_c" id="M_DPCOA_c" name="Dephospho-CoA" compartment="c" initialConcentration="0">
        <notes>
          <html xmlns="http://www.w3.org/1999/xhtml">
            <p>FORMULA: C21H35N7O13P2S</p>
          </html>
        </notes>
        <annotation>
          <listOfKeyValueData xmlns="http://pysces.sourceforge.net/KeyValueData">
            <data id="SMILES" value="CC(C)(COP(O)(=O)OP(O)(=O)OC[C@H]1O[C@H]([C@H](O)[C@@H]1O)n1cnc2c(N)ncnc12)[C@@H](O)C(=O)NCCC(=O)NCCS"/>
            <data id="PubChem_ID" value="4138.0"/>
            <data id="ChEBI_ID" value="15468.0"/>
            <data id="KeGG_ID" value="C00882"/>
          </listOfKeyValueData>
        </annotation>
      </species>
      <species metaid="meta_M_DPPP_c" id="M_DPPP_c" name="(2Z,6Z,10Z,14Z,18Z,22Z,26Z,30Z,34E)-Decaprenyl diphosphate" compartment="c" initialConcentration="0">
        <notes>
          <html xmlns="http://www.w3.org/1999/xhtml">
            <p>FORMULA: C50H84O7P2</p>
          </html>
        </notes>
        <annotation>
          <listOfKeyValueData xmlns="http://pysces.sourceforge.net/KeyValueData">
            <data id="SMILES" value="OP(=O)(O)OP(=O)(O)OCC=C(C)CCC=C(C)CCC=C(C)CCC=C(C)CCC=C(C)CCC=C(C)CCC=C(C)CCC=C(C)CCC=C(C)CCC=C(C)C"/>
            <data id="PubChem_ID" value="103061503.0"/>
            <data id="ChEBI_ID" value="none"/>
            <data id="KeGG_ID" value="C18321"/>
          </listOfKeyValueData>
        </annotation>
      </species>
      <species metaid="meta_M_DPPR_c" id="M_DPPR_c" name="decaprenylphoshoryl-5-phosphoribose" compartment="c" initialConcentration="0">
        <notes>
          <html xmlns="http://www.w3.org/1999/xhtml">
            <p>FORMULA: C55H92P2O11</p>
          </html>
        </notes>
        <annotation>
          <listOfKeyValueData xmlns="http://pysces.sourceforge.net/KeyValueData">
            <data id="SMILES" value="CC(C)=CCC\C(C)=C\CC\C(C)=C/CC\C(C)=C/CC\C(C)=C/CC\C(C)=C/CC\C(C)=C/CC\C(C)=C/CC\C(C)=C/CC\C(C)=C/COP(O)(=O)O[C@@H]1O[C@H](COP(O)(O)=O)[C@@H](O)[C@H]1O"/>
            <data id="PubChem_ID" value="none"/>
            <data id="ChEBI_ID" value="67117.0"/>
            <data id="KeGG_ID" value="none"/>
          </listOfKeyValueData>
        </annotation>
      </species>
      <species metaid="meta_M_DPP_c" id="M_DPP_c" name="decaprenyl phosphate" compartment="c" initialConcentration="0">
        <notes>
          <html xmlns="http://www.w3.org/1999/xhtml">
            <p>FORMULA: C50H83O4P</p>
          </html>
        </notes>
        <annotation>
          <listOfKeyValueData xmlns="http://pysces.sourceforge.net/KeyValueData">
            <data id="SMILES" value="CC(C)=CCC\C(C)=C\CC\C(C)=C/CC\C(C)=C/CC\C(C)=C/CC\C(C)=C/CC\C(C)=C/CC\C(C)=C/CC\C(C)=C/CC\C(C)=C/COP(O)(O)=O"/>
            <data id="PubChem_ID" value="45479679.0"/>
            <data id="ChEBI_ID" value="65079.0"/>
            <data id="KeGG_ID" value="none"/>
          </listOfKeyValueData>
        </annotation>
      </species>
      <species metaid="meta_M_DQT_c" id="M_DQT_c" name="3-Dehydroquinate" compartment="c" initialConcentration="0">
        <notes>
          <html xmlns="http://www.w3.org/1999/xhtml">
            <p>FORMULA: C7H10O6</p>
          </html>
        </notes>
        <annotation>
          <listOfKeyValueData xmlns="http://pysces.sourceforge.net/KeyValueData">
            <data id="SMILES" value="O[C@@H]1C[C@@](O)(CC(=O)[C@H]1O)C(O)=O"/>
            <data id="PubChem_ID" value="4196.0"/>
            <data id="ChEBI_ID" value="17947.0"/>
            <data id="KeGG_ID" value="C00944"/>
          </listOfKeyValueData>
        </annotation>
      </species>
      <species metaid="meta_M_DR1P_c" id="M_DR1P_c" name="2-Deoxy-D-ribose 1-phosphate" compartment="c" initialConcentration="0">
        <notes>
          <html xmlns="http://www.w3.org/1999/xhtml">
            <p>FORMULA: C5H11O7P</p>
          </html>
        </notes>
        <annotation>
          <listOfKeyValueData xmlns="http://pysces.sourceforge.net/KeyValueData">
            <data id="SMILES" value="OC[C@H]1OC(C[C@@H]1O)OP(O)(O)=O"/>
            <data id="PubChem_ID" value="3941.0"/>
            <data id="ChEBI_ID" value="28542.0"/>
            <data id="KeGG_ID" value="C00672"/>
          </listOfKeyValueData>
        </annotation>
      </species>
      <species metaid="meta_M_DR5P_c" id="M_DR5P_c" name="2-Deoxy-D-ribose 5-phosphate" compartment="c" initialConcentration="0">
        <notes>
          <html xmlns="http://www.w3.org/1999/xhtml">
            <p>FORMULA: C5H11O7P</p>
          </html>
        </notes>
        <annotation>
          <listOfKeyValueData xmlns="http://pysces.sourceforge.net/KeyValueData">
            <data id="SMILES" value="O[C@H](COP(O)(O)=O)[C@@H](O)CC=O"/>
            <data id="PubChem_ID" value="3942.0"/>
            <data id="ChEBI_ID" value="16132.0"/>
            <data id="KeGG_ID" value="C00673"/>
          </listOfKeyValueData>
        </annotation>
      </species>
      <species metaid="meta_M_DTDP4DH6DGLC_c" id="M_DTDP4DH6DGLC_c" name="4,6-Dideoxy-4-oxo-dTDP-D-glucose" compartment="c" initialConcentration="0">
        <notes>
          <html xmlns="http://www.w3.org/1999/xhtml">
            <p>FORMULA: C16H24N2O15P2</p>
          </html>
        </notes>
        <annotation>
          <listOfKeyValueData xmlns="http://pysces.sourceforge.net/KeyValueData">
            <data id="SMILES" value="C1=C(C)C(=O)NC(=O)N1[C@@H](O2)C[C@@H](O)[C@@H]2COP(=O)(O)OP(=O)(O)O[C@H]3[C@@H](O)[C@H](O)C(=O)[C@H](C)O3"/>
            <data id="PubChem_ID" value="14069.0"/>
            <data id="ChEBI_ID" value="none"/>
            <data id="KeGG_ID" value="C11907"/>
          </listOfKeyValueData>
        </annotation>
      </species>
      <species metaid="meta_M_DTDP4DH6DMAN_c" id="M_DTDP4DH6DMAN_c" name="dTDP-4-dehydro-6-deoxy-L-mannose" compartment="c" initialConcentration="0">
        <notes>
          <html xmlns="http://www.w3.org/1999/xhtml">
            <p>FORMULA: C16H24N2O15P2</p>
          </html>
        </notes>
        <annotation>
          <listOfKeyValueData xmlns="http://pysces.sourceforge.net/KeyValueData">
            <data id="SMILES" value="C[C@@H]1OC(OP(O)(=O)OP(O)(=O)OC[C@H]2O[C@H](C[C@@H]2O)n2cc(C)c(=O)[nH]c2=O)[C@H](O)[C@H](O)C1=O"/>
            <data id="PubChem_ID" value="3957.0"/>
            <data id="ChEBI_ID" value="15744.0"/>
            <data id="KeGG_ID" value="C00688"/>
          </listOfKeyValueData>
        </annotation>
      </species>
      <species metaid="meta_M_DTDPGLC_c" id="M_DTDPGLC_c" name="dTDP-glucose" compartment="c" initialConcentration="0">
        <notes>
          <html xmlns="http://www.w3.org/1999/xhtml">
            <p>FORMULA: C16H26N2O16P2</p>
          </html>
        </notes>
        <annotation>
          <listOfKeyValueData xmlns="http://pysces.sourceforge.net/KeyValueData">
            <data id="SMILES" value="Cc1cn([C@H]2C[C@H](O)[C@@H](COP(O)(=O)OP(O)(=O)O[C@H]3O[C@H](CO)[C@@H](O)[C@H](O)[C@H]3O)O2)c(=O)[nH]c1=O"/>
            <data id="PubChem_ID" value="4099.0"/>
            <data id="ChEBI_ID" value="15700.0"/>
            <data id="KeGG_ID" value="C00842"/>
          </listOfKeyValueData>
        </annotation>
      </species>
      <species metaid="meta_M_DTDPRHAM_c" id="M_DTDPRHAM_c" name="dTDP-6-deoxy-L-mannose" compartment="c" initialConcentration="0">
        <notes>
          <html xmlns="http://www.w3.org/1999/xhtml">
            <p>FORMULA: C16H26N2O15P2</p>
          </html>
        </notes>
        <annotation>
          <listOfKeyValueData xmlns="http://pysces.sourceforge.net/KeyValueData">
            <data id="SMILES" value="C[C@@H]1O[C@H](OP(O)(=O)OP(O)(=O)OC[C@H]2O[C@H](C[C@@H]2O)n2cc(C)c(=O)[nH]c2=O)[C@H](O)[C@H](O)[C@H]1O"/>
            <data id="PubChem_ID" value="6171.0"/>
            <data id="ChEBI_ID" value="15774.0"/>
            <data id="KeGG_ID" value="C03319"/>
          </listOfKeyValueData>
        </annotation>
      </species>
      <species metaid="meta_M_DTDP_c" id="M_DTDP_c" name="dTDP" compartment="c" initialConcentration="0">
        <notes>
          <html xmlns="http://www.w3.org/1999/xhtml">
            <p>FORMULA: C10H16N2O11P2</p>
          </html>
        </notes>
        <annotation>
          <listOfKeyValueData xmlns="http://pysces.sourceforge.net/KeyValueData">
            <data id="SMILES" value="Cc1cn([C@H]2C[C@H](O)[C@@H](COP(O)(=O)OP(O)(O)=O)O2)c(=O)[nH]c1=O"/>
            <data id="PubChem_ID" value="3654.0"/>
            <data id="ChEBI_ID" value="18075.0"/>
            <data id="KeGG_ID" value="C00363"/>
          </listOfKeyValueData>
        </annotation>
      </species>
      <species metaid="meta_M_DTHY_c" id="M_DTHY_c" name="Thymidine" compartment="c" initialConcentration="0">
        <notes>
          <html xmlns="http://www.w3.org/1999/xhtml">
            <p>FORMULA: C10H14N2O5</p>
          </html>
        </notes>
        <annotation>
          <listOfKeyValueData xmlns="http://pysces.sourceforge.net/KeyValueData">
            <data id="SMILES" value="Cc1cn([C@H]2C[C@H](O)[C@@H](CO)O2)c(=O)[nH]c1=O"/>
            <data id="PubChem_ID" value="3514.0"/>
            <data id="ChEBI_ID" value="17748.0"/>
            <data id="KeGG_ID" value="C00214"/>
          </listOfKeyValueData>
        </annotation>
      </species>
      <species metaid="meta_M_DTMP_c" id="M_DTMP_c" name="dTMP" compartment="c" initialConcentration="0">
        <notes>
          <html xmlns="http://www.w3.org/1999/xhtml">
            <p>FORMULA: C10H15N2O8P</p>
          </html>
        </notes>
        <annotation>
          <listOfKeyValueData xmlns="http://pysces.sourceforge.net/KeyValueData">
            <data id="SMILES" value="Cc1cn([C@H]2C[C@H](O)[C@@H](COP(O)(O)=O)O2)c(=O)[nH]c1=O"/>
            <data id="PubChem_ID" value="3655.0"/>
            <data id="ChEBI_ID" value="17013.0"/>
            <data id="KeGG_ID" value="C00364"/>
          </listOfKeyValueData>
        </annotation>
      </species>
      <species metaid="meta_M_DTTP_c" id="M_DTTP_c" name="dTTP" compartment="c" initialConcentration="0">
        <notes>
          <html xmlns="http://www.w3.org/1999/xhtml">
            <p>FORMULA: C10H17N2O14P3</p>
          </html>
        </notes>
        <annotation>
          <listOfKeyValueData xmlns="http://pysces.sourceforge.net/KeyValueData">
            <data id="SMILES" value="Cc1cn([C@H]2C[C@H](O)[C@@H](COP(O)(=O)OP(O)(=O)OP(O)(O)=O)O2)c(=O)[nH]c1=O"/>
            <data id="PubChem_ID" value="3743.0"/>
            <data id="ChEBI_ID" value="18077.0"/>
            <data id="KeGG_ID" value="C00459"/>
          </listOfKeyValueData>
        </annotation>
      </species>
      <species metaid="meta_M_DUDP_c" id="M_DUDP_c" name="dUDP" compartment="c" initialConcentration="0">
        <notes>
          <html xmlns="http://www.w3.org/1999/xhtml">
            <p>FORMULA: C9H14N2O11P2</p>
          </html>
        </notes>
        <annotation>
          <listOfKeyValueData xmlns="http://pysces.sourceforge.net/KeyValueData">
            <data id="SMILES" value="O[C@H]1C[C@@H](O[C@@H]1COP(O)(=O)OP(O)(O)=O)n1ccc(=O)[nH]c1=O"/>
            <data id="PubChem_ID" value="4551.0"/>
            <data id="ChEBI_ID" value="28850.0"/>
            <data id="KeGG_ID" value="C01346"/>
          </listOfKeyValueData>
        </annotation>
      </species>
      <species metaid="meta_M_DUMP_c" id="M_DUMP_c" name="dUMP" compartment="c" initialConcentration="0">
        <notes>
          <html xmlns="http://www.w3.org/1999/xhtml">
            <p>FORMULA: C9H13N2O8P</p>
          </html>
        </notes>
        <annotation>
          <listOfKeyValueData xmlns="http://pysces.sourceforge.net/KeyValueData">
            <data id="SMILES" value="O[C@H]1C[C@@H](O[C@@H]1COP(O)(O)=O)n1ccc(=O)[nH]c1=O"/>
            <data id="PubChem_ID" value="3656.0"/>
            <data id="ChEBI_ID" value="17622.0"/>
            <data id="KeGG_ID" value="C00365"/>
          </listOfKeyValueData>
        </annotation>
      </species>
      <species metaid="meta_M_DUTP_c" id="M_DUTP_c" name="dUTP" compartment="c" initialConcentration="0">
        <notes>
          <html xmlns="http://www.w3.org/1999/xhtml">
            <p>FORMULA: C9H15N2O14P3</p>
          </html>
        </notes>
        <annotation>
          <listOfKeyValueData xmlns="http://pysces.sourceforge.net/KeyValueData">
            <data id="SMILES" value="O[C@H]1C[C@@H](O[C@@H]1COP(O)(=O)OP(O)(=O)OP(O)(O)=O)n1ccc(=O)[nH]c1=O"/>
            <data id="PubChem_ID" value="3744.0"/>
            <data id="ChEBI_ID" value="17625.0"/>
            <data id="KeGG_ID" value="C00460"/>
          </listOfKeyValueData>
        </annotation>
      </species>
      <species metaid="meta_M_DX5P_c" id="M_DX5P_c" name="1-Deoxy-D-xylulose 5-phosphate" compartment="c" initialConcentration="0">
        <notes>
          <html xmlns="http://www.w3.org/1999/xhtml">
            <p>FORMULA: C5H11O7P</p>
          </html>
        </notes>
        <annotation>
          <listOfKeyValueData xmlns="http://pysces.sourceforge.net/KeyValueData">
            <data id="SMILES" value="CC(=O)[C@@H](O)[C@H](O)COP(O)(O)=O"/>
            <data id="PubChem_ID" value="13609.0"/>
            <data id="ChEBI_ID" value="16493.0"/>
            <data id="KeGG_ID" value="C11437"/>
          </listOfKeyValueData>
        </annotation>
      </species>
      <species metaid="meta_M_E4P_c" id="M_E4P_c" name="D-Erythrose 4-phosphate" compartment="c" initialConcentration="0">
        <notes>
          <html xmlns="http://www.w3.org/1999/xhtml">
            <p>FORMULA: C4H9O7P</p>
          </html>
        </notes>
        <annotation>
          <listOfKeyValueData xmlns="http://pysces.sourceforge.net/KeyValueData">
            <data id="SMILES" value="[H]C(=O)[C@H](O)[C@H](O)COP(O)(O)=O"/>
            <data id="PubChem_ID" value="3574.0"/>
            <data id="ChEBI_ID" value="48153.0"/>
            <data id="KeGG_ID" value="C00279"/>
          </listOfKeyValueData>
        </annotation>
      </species>
      <species metaid="meta_M_ECSCOA_c" id="M_ECSCOA_c" name="Eicosanoyl-CoA" compartment="c" initialConcentration="0">
        <notes>
          <html xmlns="http://www.w3.org/1999/xhtml">
            <p>FORMULA: C41H74N7O17P3S</p>
          </html>
        </notes>
        <annotation>
          <listOfKeyValueData xmlns="http://pysces.sourceforge.net/KeyValueData">
            <data id="SMILES" value="CCCCCCCCCCCCCCCCCCCC(=O)SCCNC(=O)CCNC(=O)[C@H](O)C(C)(C)COP(O)(=O)OP(O)(=O)OC[C@H]1O[C@H]([C@H](O)[C@@H]1OP(O)(O)=O)n1cnc2c(N)ncnc12"/>
            <data id="PubChem_ID" value="5132.0"/>
            <data id="ChEBI_ID" value="15527.0"/>
            <data id="KeGG_ID" value="C02041"/>
          </listOfKeyValueData>
        </annotation>
      </species>
      <species metaid="meta_M_EICOSANOATE_c" id="M_EICOSANOATE_c" name="Icosanoic acid" compartment="c" initialConcentration="0">
        <notes>
          <html xmlns="http://www.w3.org/1999/xhtml">
            <p>FORMULA: C20H40O2</p>
          </html>
        </notes>
        <annotation>
          <listOfKeyValueData xmlns="http://pysces.sourceforge.net/KeyValueData">
            <data id="SMILES" value="CCCCCCCCCCCCCCCCCCCC(O)=O"/>
            <data id="PubChem_ID" value="8660.0"/>
            <data id="ChEBI_ID" value="28822.0"/>
            <data id="KeGG_ID" value="C06425"/>
          </listOfKeyValueData>
        </annotation>
      </species>
      <species metaid="meta_M_EICOSANOATE_e" id="M_EICOSANOATE_e" name="Icosanoic acid" compartment="e" initialConcentration="0">
        <notes>
          <html xmlns="http://www.w3.org/1999/xhtml">
            <p>FORMULA: C20H40O2</p>
          </html>
        </notes>
        <annotation>
          <listOfKeyValueData xmlns="http://pysces.sourceforge.net/KeyValueData">
            <data id="SMILES" value="CCCCCCCCCCCCCCCCCCCC(O)=O"/>
            <data id="PubChem_ID" value="8660.0"/>
            <data id="ChEBI_ID" value="28822.0"/>
            <data id="KeGG_ID" value="C06425"/>
          </listOfKeyValueData>
        </annotation>
      </species>
      <species metaid="meta_M_EICOSANOYLACP_c" id="M_EICOSANOYLACP_c" name="eicosanoyl-ACP" compartment="c" initialConcentration="0">
        <notes>
          <html xmlns="http://www.w3.org/1999/xhtml">
            <p>FORMULA: C20H39OSR</p>
          </html>
        </notes>
        <annotation>
          <listOfKeyValueData xmlns="http://pysces.sourceforge.net/KeyValueData">
            <data id="SMILES" value="CCCCCCCCCCCCCCCCCC=CC(S*)=O"/>
            <data id="PubChem_ID" value="none"/>
            <data id="ChEBI_ID" value="none"/>
            <data id="KeGG_ID" value="none"/>
          </listOfKeyValueData>
        </annotation>
      </species>
      <species metaid="meta_M_EICOSANOYLAMP_c" id="M_EICOSANOYLAMP_c" name="icosanoyl AMP" compartment="c" initialConcentration="0">
        <notes>
          <html xmlns="http://www.w3.org/1999/xhtml">
            <p>FORMULA: C30H52N5O8P</p>
          </html>
        </notes>
        <annotation>
          <listOfKeyValueData xmlns="http://pysces.sourceforge.net/KeyValueData">
            <data id="SMILES" value="Nc1ncnc2n(cnc12)[C@@H]1O[C@H](COP(OC(=O)CCCCCCCCCCCCCCCCCCC)(O)=O)[C@@H](O)[C@H]1O"/>
            <data id="PubChem_ID" value="none"/>
            <data id="ChEBI_ID" value="none"/>
            <data id="KeGG_ID" value="none"/>
          </listOfKeyValueData>
        </annotation>
      </species>
      <species metaid="meta_M_EPSHCHC_c" id="M_EPSHCHC_c" name="2-Succinyl-5-enolpyruvyl-6-hydroxy-3-cyclohexene-1-carboxylate" compartment="c" initialConcentration="0">
        <notes>
          <html xmlns="http://www.w3.org/1999/xhtml">
            <p>FORMULA: C14H16O9</p>
          </html>
        </notes>
        <annotation>
          <listOfKeyValueData xmlns="http://pysces.sourceforge.net/KeyValueData">
            <data id="SMILES" value="O=C(O)C(=C)O[C@@H]1[C@@H](O)[C@H](C(O)=O)[C@H](C=C1)C(=O)CCC(O)=O"/>
            <data id="PubChem_ID" value="51090848.0"/>
            <data id="ChEBI_ID" value="none"/>
            <data id="KeGG_ID" value="C16519"/>
          </listOfKeyValueData>
        </annotation>
      </species>
      <species metaid="meta_M_ETHA_c" id="M_ETHA_c" name="Ethanolamine" compartment="c" initialConcentration="0">
        <notes>
          <html xmlns="http://www.w3.org/1999/xhtml">
            <p>FORMULA: C2H7NO</p>
          </html>
        </notes>
        <annotation>
          <listOfKeyValueData xmlns="http://pysces.sourceforge.net/KeyValueData">
            <data id="SMILES" value="NCCO"/>
            <data id="PubChem_ID" value="3489.0"/>
            <data id="ChEBI_ID" value="16000.0"/>
            <data id="KeGG_ID" value="C00189"/>
          </listOfKeyValueData>
        </annotation>
      </species>
      <species metaid="meta_M_ETH_c" id="M_ETH_c" name="Ethanol" compartment="c" initialConcentration="0">
        <notes>
          <html xmlns="http://www.w3.org/1999/xhtml">
            <p>FORMULA: C2H6O</p>
          </html>
        </notes>
        <annotation>
          <listOfKeyValueData xmlns="http://pysces.sourceforge.net/KeyValueData">
            <data id="SMILES" value="CCO"/>
            <data id="PubChem_ID" value="3752.0"/>
            <data id="ChEBI_ID" value="16236.0"/>
            <data id="KeGG_ID" value="C00469"/>
          </listOfKeyValueData>
        </annotation>
      </species>
      <species metaid="meta_M_ETH_e" id="M_ETH_e" name="Ethanol" compartment="e" initialConcentration="0">
        <notes>
          <html xmlns="http://www.w3.org/1999/xhtml">
            <p>FORMULA: C2H6O</p>
          </html>
        </notes>
        <annotation>
          <listOfKeyValueData xmlns="http://pysces.sourceforge.net/KeyValueData">
            <data id="SMILES" value="CCO"/>
            <data id="PubChem_ID" value="3752.0"/>
            <data id="ChEBI_ID" value="16236.0"/>
            <data id="KeGG_ID" value="C00469"/>
          </listOfKeyValueData>
        </annotation>
      </species>
      <species metaid="meta_M_F1P_c" id="M_F1P_c" name="D-Fructose 1-phosphate" compartment="c" initialConcentration="0">
        <notes>
          <html xmlns="http://www.w3.org/1999/xhtml">
            <p>FORMULA: C6H13O9P</p>
          </html>
        </notes>
        <annotation>
          <listOfKeyValueData xmlns="http://pysces.sourceforge.net/KeyValueData">
            <data id="SMILES" value="[H][C@@](O)(CO)[C@@]([H])(O)[C@]([H])(O)C(=O)COP(O)(O)=O"/>
            <data id="PubChem_ID" value="4329.0"/>
            <data id="ChEBI_ID" value="18105.0"/>
            <data id="KeGG_ID" value="C01094"/>
          </listOfKeyValueData>
        </annotation>
      </species>
      <species metaid="meta_M_F4200_c" id="M_F4200_c" name="Coenzyme F420-0" compartment="c" initialConcentration="0">
        <notes>
          <html xmlns="http://www.w3.org/1999/xhtml">
            <p>FORMULA: C19H22N3O12P</p>
          </html>
        </notes>
        <annotation>
          <listOfKeyValueData xmlns="http://pysces.sourceforge.net/KeyValueData">
            <data id="SMILES" value="OC(=O)[C@H](C)OP(=O)(O)OC[C@@H](O)[C@H](O)[C@@H](O)CN1C2=NC(=O)NC(=O)C2=CC3=C1C=C(O)C=C3"/>
            <data id="PubChem_ID" value="124489825.0"/>
            <data id="ChEBI_ID" value="none"/>
            <data id="KeGG_ID" value="C19153"/>
          </listOfKeyValueData>
        </annotation>
      </species>
      <species metaid="meta_M_F4201_c" id="M_F4201_c" name="Coenzyme F420-1" compartment="c" initialConcentration="0">
        <notes>
          <html xmlns="http://www.w3.org/1999/xhtml">
            <p>FORMULA: C24H29N4O15P</p>
          </html>
        </notes>
        <annotation>
          <listOfKeyValueData xmlns="http://pysces.sourceforge.net/KeyValueData">
            <data id="SMILES" value="OC(=O)CC[C@H](C(O)=O)NC(=O)[C@H](C)OP(=O)(O)OC[C@@H](O)[C@H](O)[C@@H](O)CN1C2=NC(=O)NC(=O)C2=CC3=C1C=C(O)C=C3"/>
            <data id="PubChem_ID" value="124489824.0"/>
            <data id="ChEBI_ID" value="none"/>
            <data id="KeGG_ID" value="C19152"/>
          </listOfKeyValueData>
        </annotation>
      </species>
      <species metaid="meta_M_F420_c" id="M_F420_c" name="Coenzyme F420" compartment="c" initialConcentration="0">
        <notes>
          <html xmlns="http://www.w3.org/1999/xhtml">
            <p>FORMULA: C29H36N5O18P</p>
          </html>
        </notes>
        <annotation>
          <listOfKeyValueData xmlns="http://pysces.sourceforge.net/KeyValueData">
            <data id="SMILES" value="C[C@H](OP(O)(=O)OC[C@@H](O)[C@@H](O)[C@@H](O)Cn1c2cc(O)ccc2cc2c1nc(=O)[nH]c2=O)C(=O)N[C@@H](CCC(=O)N[C@@H](CCC(O)=O)C(O)=O)C(O)=O"/>
            <data id="PubChem_ID" value="4132.0"/>
            <data id="ChEBI_ID" value="16848.0"/>
            <data id="KeGG_ID" value="C00876"/>
          </listOfKeyValueData>
        </annotation>
      </species>
      <species metaid="meta_M_F6P_c" id="M_F6P_c" name="D-Fructose 6-phosphate" compartment="c" initialConcentration="0">
        <notes>
          <html xmlns="http://www.w3.org/1999/xhtml">
            <p>FORMULA: C6H13O9P</p>
          </html>
        </notes>
        <annotation>
          <listOfKeyValueData xmlns="http://pysces.sourceforge.net/KeyValueData">
            <data id="SMILES" value="OCC1(O)O[C@H](COP(O)(O)=O)[C@@H](O)[C@@H]1O"/>
            <data id="PubChem_ID" value="3385.0"/>
            <data id="ChEBI_ID" value="61553.0"/>
            <data id="KeGG_ID" value="C00085"/>
          </listOfKeyValueData>
        </annotation>
      </species>
      <species metaid="meta_M_FADH2_c" id="M_FADH2_c" name="FADH2" compartment="c" initialConcentration="0">
        <notes>
          <html xmlns="http://www.w3.org/1999/xhtml">
            <p>FORMULA: C27H35N9O15P2</p>
          </html>
        </notes>
        <annotation>
          <listOfKeyValueData xmlns="http://pysces.sourceforge.net/KeyValueData">
            <data id="SMILES" value="Cc1cc2Nc3c([nH]c(=O)[nH]c3=O)N(C[C@H](O)[C@H](O)[C@H](O)COP(O)(=O)OP(O)(=O)OC[C@H]3O[C@H]([C@H](O)[C@@H]3O)n3cnc4c(N)ncnc34)c2cc1C"/>
            <data id="PubChem_ID" value="4556.0"/>
            <data id="ChEBI_ID" value="17877.0"/>
            <data id="KeGG_ID" value="C01352"/>
          </listOfKeyValueData>
        </annotation>
      </species>
      <species metaid="meta_M_FAD_c" id="M_FAD_c" name="FAD" compartment="c" initialConcentration="0">
        <notes>
          <html xmlns="http://www.w3.org/1999/xhtml">
            <p>FORMULA: C27H33N9O15P2</p>
          </html>
        </notes>
        <annotation>
          <listOfKeyValueData xmlns="http://pysces.sourceforge.net/KeyValueData">
            <data id="SMILES" value="Cc1cc2nc3c(nc(=O)[nH]c3=O)n(C[C@H](O)[C@H](O)[C@H](O)COP(O)(=O)OP(O)(=O)OC[C@H]3O[C@H]([C@H](O)[C@@H]3O)n3cnc4c(N)ncnc34)c2cc1C"/>
            <data id="PubChem_ID" value="3318.0"/>
            <data id="ChEBI_ID" value="16238.0"/>
            <data id="KeGG_ID" value="C00016"/>
          </listOfKeyValueData>
        </annotation>
      </species>
      <species metaid="meta_M_FDP_c" id="M_FDP_c" name="D-Fructose 1,6-bisphosphate" compartment="c" initialConcentration="0">
        <notes>
          <html xmlns="http://www.w3.org/1999/xhtml">
            <p>FORMULA: C6H14O12P2</p>
          </html>
        </notes>
        <annotation>
          <listOfKeyValueData xmlns="http://pysces.sourceforge.net/KeyValueData">
            <data id="SMILES" value="[H][C@@](O)(COP(O)(O)=O)[C@@]([H])(O)[C@]([H])(O)C(=O)COP(O)(O)=O"/>
            <data id="PubChem_ID" value="3647.0"/>
            <data id="ChEBI_ID" value="16905.0"/>
            <data id="KeGG_ID" value="C00354"/>
          </listOfKeyValueData>
        </annotation>
      </species>
      <species metaid="meta_M_FE2_c" id="M_FE2_c" name="Fe2+" compartment="c" initialConcentration="0">
        <notes>
          <html xmlns="http://www.w3.org/1999/xhtml">
            <p>FORMULA: Fe</p>
          </html>
        </notes>
        <annotation>
          <listOfKeyValueData xmlns="http://pysces.sourceforge.net/KeyValueData">
            <data id="SMILES" value="[Fe++]"/>
            <data id="PubChem_ID" value="17395816.0"/>
            <data id="ChEBI_ID" value="29033.0"/>
            <data id="KeGG_ID" value="C14818"/>
          </listOfKeyValueData>
        </annotation>
      </species>
      <species metaid="meta_M_FE2_e" id="M_FE2_e" name="Fe2+" compartment="e" initialConcentration="0">
        <notes>
          <html xmlns="http://www.w3.org/1999/xhtml">
            <p>FORMULA: Fe</p>
          </html>
        </notes>
        <annotation>
          <listOfKeyValueData xmlns="http://pysces.sourceforge.net/KeyValueData">
            <data id="SMILES" value="[Fe++]"/>
            <data id="PubChem_ID" value="17395816.0"/>
            <data id="ChEBI_ID" value="29033.0"/>
            <data id="KeGG_ID" value="C14818"/>
          </listOfKeyValueData>
        </annotation>
      </species>
      <species metaid="meta_M_FE3_c" id="M_FE3_c" name="Fe3+" compartment="c" initialConcentration="0">
        <notes>
          <html xmlns="http://www.w3.org/1999/xhtml">
            <p>FORMULA: Fe</p>
          </html>
        </notes>
        <annotation>
          <listOfKeyValueData xmlns="http://pysces.sourceforge.net/KeyValueData">
            <data id="SMILES" value="[Fe+3]"/>
            <data id="PubChem_ID" value="17395817.0"/>
            <data id="ChEBI_ID" value="29034.0"/>
            <data id="KeGG_ID" value="C14819"/>
          </listOfKeyValueData>
        </annotation>
      </species>
      <species metaid="meta_M_FE3_e" id="M_FE3_e" name="Fe3+" compartment="e" initialConcentration="0">
        <notes>
          <html xmlns="http://www.w3.org/1999/xhtml">
            <p>FORMULA: Fe</p>
          </html>
        </notes>
        <annotation>
          <listOfKeyValueData xmlns="http://pysces.sourceforge.net/KeyValueData">
            <data id="SMILES" value="[Fe+3]"/>
            <data id="PubChem_ID" value="17395817.0"/>
            <data id="ChEBI_ID" value="29034.0"/>
            <data id="KeGG_ID" value="C14819"/>
          </listOfKeyValueData>
        </annotation>
      </species>
      <species metaid="meta_M_FERI_c" id="M_FERI_c" name="Reduced ferredoxin" compartment="c" initialConcentration="0">
        <notes>
          <html:p>SMILES: [Fe]S</html:p>
          <html:p>PubChem ID: 3438.0</html:p>
          <html:p>ChEBI ID: 17513.0</html:p>
          <html:p>KeGG ID: C00138</html:p>
        </notes>
        <annotation>
          <listOfKeyValueData xmlns="http://pysces.sourceforge.net/KeyValueData">
            <data id="SMILES" value="[Fe]S"/>
            <data id="PubChem_ID" value="3438.0"/>
            <data id="ChEBI_ID" value="17513.0"/>
            <data id="KeGG_ID" value="C00138"/>
          </listOfKeyValueData>
        </annotation>
      </species>
      <species metaid="meta_M_FERO_c" id="M_FERO_c" name="Oxidized ferredoxin" compartment="c" initialConcentration="0">
        <notes>
          <html:p>SMILES: [Fe]S</html:p>
          <html:p>PubChem ID: 3439.0</html:p>
          <html:p>ChEBI ID: 17908.0</html:p>
          <html:p>KeGG ID: C00139</html:p>
        </notes>
        <annotation>
          <listOfKeyValueData xmlns="http://pysces.sourceforge.net/KeyValueData">
            <data id="SMILES" value="[Fe]S"/>
            <data id="PubChem_ID" value="3439.0"/>
            <data id="ChEBI_ID" value="17908.0"/>
            <data id="KeGG_ID" value="C00139"/>
          </listOfKeyValueData>
        </annotation>
      </species>
      <species metaid="meta_M_FGAM_c" id="M_FGAM_c" name="2-(Formamido)-N1-(5-phosphoribosyl)acetamidine" compartment="c" initialConcentration="0">
        <notes>
          <html xmlns="http://www.w3.org/1999/xhtml">
            <p>FORMULA: C8H16N3O8P</p>
          </html>
        </notes>
        <annotation>
          <listOfKeyValueData xmlns="http://pysces.sourceforge.net/KeyValueData">
            <data id="SMILES" value="O[C@H]1[C@@H](O)C(NC(=N)CNC=O)O[C@@H]1COP(O)(O)=O"/>
            <data id="PubChem_ID" value="7229.0"/>
            <data id="ChEBI_ID" value="18413.0"/>
            <data id="KeGG_ID" value="C04640"/>
          </listOfKeyValueData>
        </annotation>
      </species>
      <species metaid="meta_M_FGAR_c" id="M_FGAR_c" name="5-Phosphoribosyl-N-formylglycinamide" compartment="c" initialConcentration="0">
        <notes>
          <html xmlns="http://www.w3.org/1999/xhtml">
            <p>FORMULA: C8H15N2O9P</p>
          </html>
        </notes>
        <annotation>
          <listOfKeyValueData xmlns="http://pysces.sourceforge.net/KeyValueData">
            <data id="SMILES" value="O[C@H]1[C@@H](O)C(NC(=O)CNC=O)O[C@@H]1COP(O)(O)=O"/>
            <data id="PubChem_ID" value="7017.0"/>
            <data id="ChEBI_ID" value="18272.0"/>
            <data id="KeGG_ID" value="C04376"/>
          </listOfKeyValueData>
        </annotation>
      </species>
      <species metaid="meta_M_FMNH2_c" id="M_FMNH2_c" name="Reduced FMN" compartment="c" initialConcentration="0">
        <notes>
          <html xmlns="http://www.w3.org/1999/xhtml">
            <p>FORMULA: C17H23N4O9P</p>
          </html>
        </notes>
        <annotation>
          <listOfKeyValueData xmlns="http://pysces.sourceforge.net/KeyValueData">
            <data id="SMILES" value="Cc1cc2Nc3c([nH]c(=O)[nH]c3=O)N(C[C@H](O)[C@H](O)[C@H](O)COP(O)(O)=O)c2cc1C"/>
            <data id="PubChem_ID" value="4964.0"/>
            <data id="ChEBI_ID" value="16048.0"/>
            <data id="KeGG_ID" value="C01847"/>
          </listOfKeyValueData>
        </annotation>
      </species>
      <species metaid="meta_M_FMN_c" id="M_FMN_c" name="FMN" compartment="c" initialConcentration="0">
        <notes>
          <html xmlns="http://www.w3.org/1999/xhtml">
            <p>FORMULA: C17H21N4O9P</p>
          </html>
        </notes>
        <annotation>
          <listOfKeyValueData xmlns="http://pysces.sourceforge.net/KeyValueData">
            <data id="SMILES" value="Cc1cc2nc3c(nc(=O)[nH]c3=O)n(C[C@H](O)[C@H](O)[C@H](O)COP(O)(O)=O)c2cc1C"/>
            <data id="PubChem_ID" value="3361.0"/>
            <data id="ChEBI_ID" value="17621.0"/>
            <data id="KeGG_ID" value="C00061"/>
          </listOfKeyValueData>
        </annotation>
      </species>
      <species metaid="meta_M_FOCOA_c" id="M_FOCOA_c" name="Formyl-CoA" compartment="c" initialConcentration="0">
        <notes>
          <html xmlns="http://www.w3.org/1999/xhtml">
            <p>FORMULA: C22H36N7O17P3S</p>
          </html>
        </notes>
        <annotation>
          <listOfKeyValueData xmlns="http://pysces.sourceforge.net/KeyValueData">
            <data id="SMILES" value="[H]C(=O)SCCNC(=O)CCNC(=O)[C@H](O)C(C)(C)COP(O)(=O)OP(O)(=O)OC[C@H]1O[C@H]([C@H](O)[C@@H]1OP(O)(O)=O)n1cnc2c(N)ncnc12"/>
            <data id="PubChem_ID" value="4056.0"/>
            <data id="ChEBI_ID" value="15522.0"/>
            <data id="KeGG_ID" value="C00798"/>
          </listOfKeyValueData>
        </annotation>
      </species>
      <species metaid="meta_M_FOL_c" id="M_FOL_c" name="Folate" compartment="c" initialConcentration="0">
        <notes>
          <html xmlns="http://www.w3.org/1999/xhtml">
            <p>FORMULA: C19H19N7O6</p>
          </html>
        </notes>
        <annotation>
          <listOfKeyValueData xmlns="http://pysces.sourceforge.net/KeyValueData">
            <data id="SMILES" value="Nc1nc2ncc(CNc3ccc(cc3)C(=O)N[C@@H](CCC(O)=O)C(O)=O)nc2c(=O)[nH]1"/>
            <data id="PubChem_ID" value="3787.0"/>
            <data id="ChEBI_ID" value="27470.0"/>
            <data id="KeGG_ID" value="C00504"/>
          </listOfKeyValueData>
        </annotation>
      </species>
      <species metaid="meta_M_FOL_e" id="M_FOL_e" name="Folate" compartment="e" initialConcentration="0">
        <notes>
          <html xmlns="http://www.w3.org/1999/xhtml">
            <p>FORMULA: C19H19N7O6</p>
          </html>
        </notes>
        <annotation>
          <listOfKeyValueData xmlns="http://pysces.sourceforge.net/KeyValueData">
            <data id="SMILES" value="Nc1nc2ncc(CNc3ccc(cc3)C(=O)N[C@@H](CCC(O)=O)C(O)=O)nc2c(=O)[nH]1"/>
            <data id="PubChem_ID" value="3787.0"/>
            <data id="ChEBI_ID" value="27470.0"/>
            <data id="KeGG_ID" value="C00504"/>
          </listOfKeyValueData>
        </annotation>
      </species>
      <species metaid="meta_M_FOR_c" id="M_FOR_c" name="Formate" compartment="c" initialConcentration="0">
        <notes>
          <html xmlns="http://www.w3.org/1999/xhtml">
            <p>FORMULA: CH2O2</p>
          </html>
        </notes>
        <annotation>
          <listOfKeyValueData xmlns="http://pysces.sourceforge.net/KeyValueData">
            <data id="SMILES" value="[H]C(O)=O"/>
            <data id="PubChem_ID" value="3358.0"/>
            <data id="ChEBI_ID" value="30751.0"/>
            <data id="KeGG_ID" value="C00058"/>
          </listOfKeyValueData>
        </annotation>
      </species>
      <species metaid="meta_M_FOR_e" id="M_FOR_e" name="Formate" compartment="e" initialConcentration="0">
        <notes>
          <html xmlns="http://www.w3.org/1999/xhtml">
            <p>FORMULA: CH2O2</p>
          </html>
        </notes>
        <annotation>
          <listOfKeyValueData xmlns="http://pysces.sourceforge.net/KeyValueData">
            <data id="SMILES" value="[H]C(O)=O"/>
            <data id="PubChem_ID" value="3358.0"/>
            <data id="ChEBI_ID" value="30751.0"/>
            <data id="KeGG_ID" value="C00058"/>
          </listOfKeyValueData>
        </annotation>
      </species>
      <species metaid="meta_M_FO_c" id="M_FO_c" name="7,8-Didemethyl-8-hydroxy-5-deazariboflavin" compartment="c" initialConcentration="0">
        <notes>
          <html xmlns="http://www.w3.org/1999/xhtml">
            <p>FORMULA: C16H17N3O7</p>
          </html>
        </notes>
        <annotation>
          <listOfKeyValueData xmlns="http://pysces.sourceforge.net/KeyValueData">
            <data id="SMILES" value="OC[C@@H](O)[C@H](O)[C@@H](O)CN1C2=NC(=O)NC(=O)C2=CC3=C1C=C(O)C=C3"/>
            <data id="PubChem_ID" value="124489826.0"/>
            <data id="ChEBI_ID" value="none"/>
            <data id="KeGG_ID" value="C19154"/>
          </listOfKeyValueData>
        </annotation>
      </species>
      <species metaid="meta_M_FPP_c" id="M_FPP_c" name="trans,trans-Farnesyl diphosphate" compartment="c" initialConcentration="0">
        <notes>
          <html xmlns="http://www.w3.org/1999/xhtml">
            <p>FORMULA: C15H28O7P2</p>
          </html>
        </notes>
        <annotation>
          <listOfKeyValueData xmlns="http://pysces.sourceforge.net/KeyValueData">
            <data id="SMILES" value="CC(C)=CCC\C(C)=C\CC\C(C)=C\COP(O)(=O)OP(O)(O)=O"/>
            <data id="PubChem_ID" value="3736.0"/>
            <data id="ChEBI_ID" value="17407.0"/>
            <data id="KeGG_ID" value="C00448"/>
          </listOfKeyValueData>
        </annotation>
      </species>
      <species metaid="meta_M_FRU_c" id="M_FRU_c" name="D-Fructose" compartment="c" initialConcentration="0">
        <notes>
          <html xmlns="http://www.w3.org/1999/xhtml">
            <p>FORMULA: C6H12O6</p>
          </html>
        </notes>
        <annotation>
          <listOfKeyValueData xmlns="http://pysces.sourceforge.net/KeyValueData">
            <data id="SMILES" value="OC[C@@H](O1)[C@@H](O)[C@H](O)C1(O)O"/>
            <data id="PubChem_ID" value="3395.0"/>
            <data id="ChEBI_ID" value="15824.0"/>
            <data id="KeGG_ID" value="C00095"/>
          </listOfKeyValueData>
        </annotation>
      </species>
      <species metaid="meta_M_FRU_e" id="M_FRU_e" name="D-Fructose" compartment="e" initialConcentration="0">
        <notes>
          <html xmlns="http://www.w3.org/1999/xhtml">
            <p>FORMULA: C6H12O6</p>
          </html>
        </notes>
        <annotation>
          <listOfKeyValueData xmlns="http://pysces.sourceforge.net/KeyValueData">
            <data id="SMILES" value="OC[C@@H](O1)[C@@H](O)[C@H](O)C1(O)O"/>
            <data id="PubChem_ID" value="3395.0"/>
            <data id="ChEBI_ID" value="15824.0"/>
            <data id="KeGG_ID" value="C00095"/>
          </listOfKeyValueData>
        </annotation>
      </species>
      <species metaid="meta_M_FTHF_c" id="M_FTHF_c" name="10-Formyltetrahydrofolate" compartment="c" initialConcentration="0">
        <notes>
          <html xmlns="http://www.w3.org/1999/xhtml">
            <p>FORMULA: C20H23N7O7</p>
          </html>
        </notes>
        <annotation>
          <listOfKeyValueData xmlns="http://pysces.sourceforge.net/KeyValueData">
            <data id="SMILES" value="[H]C(=O)N(C[C@H]1CNc2nc(N)[nH]c(=O)c2N1)c1ccc(cc1)C(=O)N[C@@H](CCC(O)=O)C(O)=O"/>
            <data id="PubChem_ID" value="3533.0"/>
            <data id="ChEBI_ID" value="15637.0"/>
            <data id="KeGG_ID" value="C00234"/>
          </listOfKeyValueData>
        </annotation>
      </species>
      <species metaid="meta_M_FU1P_c" id="M_FU1P_c" name="L-Fuculose 1-phosphate" compartment="c" initialConcentration="0">
        <notes>
          <html xmlns="http://www.w3.org/1999/xhtml">
            <p>FORMULA: C6H13O8P</p>
          </html>
        </notes>
        <annotation>
          <listOfKeyValueData xmlns="http://pysces.sourceforge.net/KeyValueData">
            <data id="SMILES" value="C[C@@H]1O[C@@H](OP(O)(O)=O)[C@@H](O)[C@H](O)[C@@H]1O"/>
            <data id="PubChem_ID" value="4333.0"/>
            <data id="ChEBI_ID" value="6220.0"/>
            <data id="KeGG_ID" value="C01099"/>
          </listOfKeyValueData>
        </annotation>
      </species>
      <species metaid="meta_M_FUACAC_c" id="M_FUACAC_c" name="4-Fumarylacetoacetate" compartment="c" initialConcentration="0">
        <notes>
          <html xmlns="http://www.w3.org/1999/xhtml">
            <p>FORMULA: C8H8O6</p>
          </html>
        </notes>
        <annotation>
          <listOfKeyValueData xmlns="http://pysces.sourceforge.net/KeyValueData">
            <data id="SMILES" value="OC(=O)CC(=O)CC(=O)\C=C\C(O)=O"/>
            <data id="PubChem_ID" value="4300.0"/>
            <data id="ChEBI_ID" value="30907.0"/>
            <data id="KeGG_ID" value="C01061"/>
          </listOfKeyValueData>
        </annotation>
      </species>
      <species metaid="meta_M_FUM_c" id="M_FUM_c" name="Fumarate" compartment="c" initialConcentration="0">
        <notes>
          <html xmlns="http://www.w3.org/1999/xhtml">
            <p>FORMULA: C4H4O4</p>
          </html>
        </notes>
        <annotation>
          <listOfKeyValueData xmlns="http://pysces.sourceforge.net/KeyValueData">
            <data id="SMILES" value="OC(=O)\C=C\C(O)=O"/>
            <data id="PubChem_ID" value="3422.0"/>
            <data id="ChEBI_ID" value="18012.0"/>
            <data id="KeGG_ID" value="C00122"/>
          </listOfKeyValueData>
        </annotation>
      </species>
      <species metaid="meta_M_FUM_e" id="M_FUM_e" name="Fumarate" compartment="e" initialConcentration="0">
        <notes>
          <html xmlns="http://www.w3.org/1999/xhtml">
            <p>FORMULA: C4H4O4</p>
          </html>
        </notes>
        <annotation>
          <listOfKeyValueData xmlns="http://pysces.sourceforge.net/KeyValueData">
            <data id="SMILES" value="OC(=O)\C=C\C(O)=O"/>
            <data id="PubChem_ID" value="3422.0"/>
            <data id="ChEBI_ID" value="18012.0"/>
            <data id="KeGG_ID" value="C00122"/>
          </listOfKeyValueData>
        </annotation>
      </species>
      <species metaid="meta_M_G1P_c" id="M_G1P_c" name="D-Glucose 1-phosphate" compartment="c" initialConcentration="0">
        <notes>
          <html xmlns="http://www.w3.org/1999/xhtml">
            <p>FORMULA: C6H13O9P</p>
          </html>
        </notes>
        <annotation>
          <listOfKeyValueData xmlns="http://pysces.sourceforge.net/KeyValueData">
            <data id="SMILES" value="OC[C@H]1OC(OP(O)(O)=O)[C@H](O)[C@@H](O)[C@@H]1O"/>
            <data id="PubChem_ID" value="3403.0"/>
            <data id="ChEBI_ID" value="16077.0"/>
            <data id="KeGG_ID" value="C00103"/>
          </listOfKeyValueData>
        </annotation>
      </species>
      <species metaid="meta_M_G3PE_c" id="M_G3PE_c" name="sn-glycero-3-Phospoethanolamine" compartment="c" initialConcentration="0">
        <notes>
          <html xmlns="http://www.w3.org/1999/xhtml">
            <p>FORMULA: C5H14NO6P</p>
          </html>
        </notes>
        <annotation>
          <listOfKeyValueData xmlns="http://pysces.sourceforge.net/KeyValueData">
            <data id="SMILES" value="[H][C@](O)(CO)COP(O)(=O)OCCN"/>
            <data id="PubChem_ID" value="4454.0"/>
            <data id="ChEBI_ID" value="16929.0"/>
            <data id="KeGG_ID" value="C01233"/>
          </listOfKeyValueData>
        </annotation>
      </species>
      <species metaid="meta_M_G3P_c" id="M_G3P_c" name="D-Glyceraldehyde 3-phosphate" compartment="c" initialConcentration="0">
        <notes>
          <html xmlns="http://www.w3.org/1999/xhtml">
            <p>FORMULA: C3H7O6P</p>
          </html>
        </notes>
        <annotation>
          <listOfKeyValueData xmlns="http://pysces.sourceforge.net/KeyValueData">
            <data id="SMILES" value="[H]C(=O)[C@H](O)COP(O)(O)=O"/>
            <data id="PubChem_ID" value="3418.0"/>
            <data id="ChEBI_ID" value="29052.0"/>
            <data id="KeGG_ID" value="C00118"/>
          </listOfKeyValueData>
        </annotation>
      </species>
      <species metaid="meta_M_G3P_e" id="M_G3P_e" name="D-Glyceraldehyde 3-phosphate" compartment="e" initialConcentration="0">
        <notes>
          <html xmlns="http://www.w3.org/1999/xhtml">
            <p>FORMULA: C3H7O6P</p>
          </html>
        </notes>
        <annotation>
          <listOfKeyValueData xmlns="http://pysces.sourceforge.net/KeyValueData">
            <data id="SMILES" value="[H]C(=O)[C@H](O)COP(O)(O)=O"/>
            <data id="PubChem_ID" value="3418.0"/>
            <data id="ChEBI_ID" value="29052.0"/>
            <data id="KeGG_ID" value="C00118"/>
          </listOfKeyValueData>
        </annotation>
      </species>
      <species metaid="meta_M_G6P_c" id="M_G6P_c" name="D-Glucose 6-phosphate" compartment="c" initialConcentration="0">
        <notes>
          <html xmlns="http://www.w3.org/1999/xhtml">
            <p>FORMULA: C6H13O9P</p>
          </html>
        </notes>
        <annotation>
          <listOfKeyValueData xmlns="http://pysces.sourceforge.net/KeyValueData">
            <data id="SMILES" value="OC1O[C@H](COP(O)(O)=O)[C@@H](O)[C@H](O)[C@H]1O"/>
            <data id="PubChem_ID" value="3392.0"/>
            <data id="ChEBI_ID" value="4170.0"/>
            <data id="KeGG_ID" value="C00092"/>
          </listOfKeyValueData>
        </annotation>
      </species>
      <species metaid="meta_M_GA1P_c" id="M_GA1P_c" name="alpha-D-Glucosamine 1-phosphate" compartment="c" initialConcentration="0">
        <notes>
          <html xmlns="http://www.w3.org/1999/xhtml">
            <p>FORMULA: C6H14NO8P</p>
          </html>
        </notes>
        <annotation>
          <listOfKeyValueData xmlns="http://pysces.sourceforge.net/KeyValueData">
            <data id="SMILES" value="N[C@@H]1[C@@H](O)[C@H](O)[C@@H](CO)O[C@@H]1OP(O)(O)=O"/>
            <data id="PubChem_ID" value="8412.0"/>
            <data id="ChEBI_ID" value="27625.0"/>
            <data id="KeGG_ID" value="C06156"/>
          </listOfKeyValueData>
        </annotation>
      </species>
      <species metaid="meta_M_GA6P_c" id="M_GA6P_c" name="D-Glucosamine 6-phosphate" compartment="c" initialConcentration="0">
        <notes>
          <html xmlns="http://www.w3.org/1999/xhtml">
            <p>FORMULA: C6H14NO8P</p>
          </html>
        </notes>
        <annotation>
          <listOfKeyValueData xmlns="http://pysces.sourceforge.net/KeyValueData">
            <data id="SMILES" value="N[C@H]1[C@@H](O)O[C@H](COP(O)(O)=O)[C@@H](O)[C@@H]1O"/>
            <data id="PubChem_ID" value="3645.0"/>
            <data id="ChEBI_ID" value="15873.0"/>
            <data id="KeGG_ID" value="C00352"/>
          </listOfKeyValueData>
        </annotation>
      </species>
      <species metaid="meta_M_GABA_c" id="M_GABA_c" name="4-Aminobytanoate" compartment="c" initialConcentration="0">
        <notes>
          <html xmlns="http://www.w3.org/1999/xhtml">
            <p>FORMULA: C4H9NO2</p>
          </html>
        </notes>
        <annotation>
          <listOfKeyValueData xmlns="http://pysces.sourceforge.net/KeyValueData">
            <data id="SMILES" value="NCCCC(O)=O"/>
            <data id="PubChem_ID" value="3628.0"/>
            <data id="ChEBI_ID" value="16865.0"/>
            <data id="KeGG_ID" value="C00334"/>
          </listOfKeyValueData>
        </annotation>
      </species>
      <species metaid="meta_M_GABA_e" id="M_GABA_e" name="4-Aminobytanoate" compartment="e" initialConcentration="0">
        <notes>
          <html xmlns="http://www.w3.org/1999/xhtml">
            <p>FORMULA: C4H9NO2</p>
          </html>
        </notes>
        <annotation>
          <listOfKeyValueData xmlns="http://pysces.sourceforge.net/KeyValueData">
            <data id="SMILES" value="NCCCC(O)=O"/>
            <data id="PubChem_ID" value="3628.0"/>
            <data id="ChEBI_ID" value="16865.0"/>
            <data id="KeGG_ID" value="C00334"/>
          </listOfKeyValueData>
        </annotation>
      </species>
      <species metaid="meta_M_GAL1P_c" id="M_GAL1P_c" name="alpha-D-Galactose 1-phosphate" compartment="c" initialConcentration="0">
        <notes>
          <html xmlns="http://www.w3.org/1999/xhtml">
            <p>FORMULA: C6H13O9P</p>
          </html>
        </notes>
        <annotation>
          <listOfKeyValueData xmlns="http://pysces.sourceforge.net/KeyValueData">
            <data id="SMILES" value="OC[C@H]1O[C@H](OP(O)(O)=O)[C@H](O)[C@@H](O)[C@H]1O"/>
            <data id="PubChem_ID" value="3734.0"/>
            <data id="ChEBI_ID" value="17973.0"/>
            <data id="KeGG_ID" value="C00446"/>
          </listOfKeyValueData>
        </annotation>
      </species>
      <species metaid="meta_M_GALACTANDPP_c" id="M_GALACTANDPP_c" name="galactan-decaprenylphosphate large complex" compartment="c" initialConcentration="0">
        <notes>
          <html xmlns="http://www.w3.org/1999/xhtml">
            <p>FORMULA: C249H415NO166P2</p>
          </html>
        </notes>
        <annotation>
          <listOfKeyValueData xmlns="http://pysces.sourceforge.net/KeyValueData">
            <data id="SMILES" value="*"/>
            <data id="PubChem_ID" value="none"/>
            <data id="ChEBI_ID" value="none"/>
            <data id="KeGG_ID" value="none"/>
          </listOfKeyValueData>
        </annotation>
      </species>
      <species metaid="meta_M_GAR_c" id="M_GAR_c" name="5-Phosphoribosylglycinamide" compartment="c" initialConcentration="0">
        <notes>
          <html xmlns="http://www.w3.org/1999/xhtml">
            <p>FORMULA: C7H15N2O8P</p>
          </html>
        </notes>
        <annotation>
          <listOfKeyValueData xmlns="http://pysces.sourceforge.net/KeyValueData">
            <data id="SMILES" value="NCC(=O)NC1O[C@H](COP(O)(O)=O)[C@@H](O)[C@H]1O"/>
            <data id="PubChem_ID" value="6578.0"/>
            <data id="ChEBI_ID" value="18349.0"/>
            <data id="KeGG_ID" value="C03838"/>
          </listOfKeyValueData>
        </annotation>
      </species>
      <species metaid="meta_M_GA_c" id="M_GA_c" name="D-Glyceraldehyde" compartment="c" initialConcentration="0">
        <notes>
          <html xmlns="http://www.w3.org/1999/xhtml">
            <p>FORMULA: C3H6O3</p>
          </html>
        </notes>
        <annotation>
          <listOfKeyValueData xmlns="http://pysces.sourceforge.net/KeyValueData">
            <data id="SMILES" value="[H]C(=O)[C@H](O)CO"/>
            <data id="PubChem_ID" value="3856.0"/>
            <data id="ChEBI_ID" value="17378.0"/>
            <data id="KeGG_ID" value="C00577"/>
          </listOfKeyValueData>
        </annotation>
      </species>
      <species metaid="meta_M_GDPDHDOGAL_c" id="M_GDPDHDOGAL_c" name="GDP-4-keto-6-L-deoxygalactose" compartment="c" initialConcentration="0">
        <notes>
          <html xmlns="http://www.w3.org/1999/xhtml">
            <p>FORMULA: C16H23N5O15P2</p>
          </html>
        </notes>
        <annotation>
          <listOfKeyValueData xmlns="http://pysces.sourceforge.net/KeyValueData">
            <data id="SMILES" value="O=C1NC(N)=NC2=C1N=CN2[C@@H](O3)[C@@H](O)[C@@H](O)[C@@H]3COP(=O)(O)OP(=O)(O)O[C@H]4[C@H](O)[C@@H](O)C(=O)[C@@H](C)O4"/>
            <data id="PubChem_ID" value="17395828.0"/>
            <data id="ChEBI_ID" value="none"/>
            <data id="KeGG_ID" value="C14830"/>
          </listOfKeyValueData>
        </annotation>
      </species>
      <species metaid="meta_M_GDPDHDOMAN_c" id="M_GDPDHDOMAN_c" name="GDP-4-dehydro-6-deoxy-D-mannose" compartment="c" initialConcentration="0">
        <notes>
          <html xmlns="http://www.w3.org/1999/xhtml">
            <p>FORMULA: C16H23N5O15P2</p>
          </html>
        </notes>
        <annotation>
          <listOfKeyValueData xmlns="http://pysces.sourceforge.net/KeyValueData">
            <data id="SMILES" value="C[C@H]1O[C@H](OP(O)(=O)OP(O)(=O)OC[C@H]2O[C@H]([C@H](O)[C@@H]2O)n2cnc3c2nc(N)[nH]c3=O)[C@@H](O)[C@@H](O)C1=O"/>
            <data id="PubChem_ID" value="4444.0"/>
            <data id="ChEBI_ID" value="16955.0"/>
            <data id="KeGG_ID" value="C01222"/>
          </listOfKeyValueData>
        </annotation>
      </species>
      <species metaid="meta_M_GDPFUC_c" id="M_GDPFUC_c" name="GDP-L-fucose" compartment="c" initialConcentration="0">
        <notes>
          <html xmlns="http://www.w3.org/1999/xhtml">
            <p>FORMULA: C16H25N5O15P2</p>
          </html>
        </notes>
        <annotation>
          <listOfKeyValueData xmlns="http://pysces.sourceforge.net/KeyValueData">
            <data id="SMILES" value="C[C@@H]1OC(OP(O)(=O)OP(O)(=O)OC[C@H]2O[C@H]([C@H](O)[C@@H]2O)n2cnc3c2nc(N)[nH]c3=O)[C@@H](O)[C@H](O)[C@@H]1O"/>
            <data id="PubChem_ID" value="3619.0"/>
            <data id="ChEBI_ID" value="17009.0"/>
            <data id="KeGG_ID" value="C00325"/>
          </listOfKeyValueData>
        </annotation>
      </species>
      <species metaid="meta_M_GDPMAN_c" id="M_GDPMAN_c" name="GDP-mannose" compartment="c" initialConcentration="0">
        <notes>
          <html xmlns="http://www.w3.org/1999/xhtml">
            <p>FORMULA: C16H25N5O16P2</p>
          </html>
        </notes>
        <annotation>
          <listOfKeyValueData xmlns="http://pysces.sourceforge.net/KeyValueData">
            <data id="SMILES" value="Nc1nc2n(cnc2c(=O)[nH]1)[C@@H]1O[C@H](COP(O)(=O)OP(O)(=O)O[C@H]2O[C@H](CO)[C@@H](O)[C@H](O)[C@@H]2O)[C@@H](O)[C@H]1O"/>
            <data id="PubChem_ID" value="3396.0"/>
            <data id="ChEBI_ID" value="15820.0"/>
            <data id="KeGG_ID" value="C00096"/>
          </listOfKeyValueData>
        </annotation>
      </species>
      <species metaid="meta_M_GDP_c" id="M_GDP_c" name="GDP" compartment="c" initialConcentration="0">
        <notes>
          <html xmlns="http://www.w3.org/1999/xhtml">
            <p>FORMULA: C10H15N5O11P2</p>
          </html>
        </notes>
        <annotation>
          <listOfKeyValueData xmlns="http://pysces.sourceforge.net/KeyValueData">
            <data id="SMILES" value="Nc1nc2n(cnc2c(=O)[nH]1)[C@@H]1O[C@H](COP(O)(=O)OP(O)(O)=O)[C@@H](O)[C@H]1O"/>
            <data id="PubChem_ID" value="3337.0"/>
            <data id="ChEBI_ID" value="17552.0"/>
            <data id="KeGG_ID" value="C00035"/>
          </listOfKeyValueData>
        </annotation>
      </species>
      <species metaid="meta_M_GGPP_c" id="M_GGPP_c" name="Geranylgeranyl diphosphate" compartment="c" initialConcentration="0">
        <notes>
          <html xmlns="http://www.w3.org/1999/xhtml">
            <p>FORMULA: C20H36O7P2</p>
          </html>
        </notes>
        <annotation>
          <listOfKeyValueData xmlns="http://pysces.sourceforge.net/KeyValueData">
            <data id="SMILES" value="CC(C)=CCC\C(C)=C\CC\C(C)=C\CC\C(C)=C\COP(O)(=O)OP(O)(O)=O"/>
            <data id="PubChem_ID" value="3646.0"/>
            <data id="ChEBI_ID" value="48861.0"/>
            <data id="KeGG_ID" value="C00353"/>
          </listOfKeyValueData>
        </annotation>
      </species>
      <species metaid="meta_M_GL3P_c" id="M_GL3P_c" name="sn-Glycerol 3-phosphate" compartment="c" initialConcentration="0">
        <notes>
          <html xmlns="http://www.w3.org/1999/xhtml">
            <p>FORMULA: C3H9O6P</p>
          </html>
        </notes>
        <annotation>
          <listOfKeyValueData xmlns="http://pysces.sourceforge.net/KeyValueData">
            <data id="SMILES" value="OC[C@@H](O)COP(O)(O)=O"/>
            <data id="PubChem_ID" value="3393.0"/>
            <data id="ChEBI_ID" value="15978.0"/>
            <data id="KeGG_ID" value="C00093"/>
          </listOfKeyValueData>
        </annotation>
      </species>
      <species metaid="meta_M_GL3P_e" id="M_GL3P_e" name="sn-Glycerol 3-phosphate" compartment="e" initialConcentration="0">
        <notes>
          <html xmlns="http://www.w3.org/1999/xhtml">
            <p>FORMULA: C3H9O6P</p>
          </html>
        </notes>
        <annotation>
          <listOfKeyValueData xmlns="http://pysces.sourceforge.net/KeyValueData">
            <data id="SMILES" value="OC[C@@H](O)COP(O)(O)=O"/>
            <data id="PubChem_ID" value="3393.0"/>
            <data id="ChEBI_ID" value="15978.0"/>
            <data id="KeGG_ID" value="C00093"/>
          </listOfKeyValueData>
        </annotation>
      </species>
      <species metaid="meta_M_GLAC_c" id="M_GLAC_c" name="alpha-D-Galactose" compartment="c" initialConcentration="0">
        <notes>
          <html xmlns="http://www.w3.org/1999/xhtml">
            <p>FORMULA: C6H12O6</p>
          </html>
        </notes>
        <annotation>
          <listOfKeyValueData xmlns="http://pysces.sourceforge.net/KeyValueData">
            <data id="SMILES" value="OC[C@H]1O[C@H](O)[C@H](O)[C@@H](O)[C@H]1O"/>
            <data id="PubChem_ID" value="4231.0"/>
            <data id="ChEBI_ID" value="28061.0"/>
            <data id="KeGG_ID" value="C00984"/>
          </listOfKeyValueData>
        </annotation>
      </species>
      <species metaid="meta_M_GLAC_e" id="M_GLAC_e" name="alpha-D-Galactose" compartment="e" initialConcentration="0">
        <notes>
          <html xmlns="http://www.w3.org/1999/xhtml">
            <p>FORMULA: C6H12O6</p>
          </html>
        </notes>
        <annotation>
          <listOfKeyValueData xmlns="http://pysces.sourceforge.net/KeyValueData">
            <data id="SMILES" value="OC[C@H]1O[C@H](O)[C@H](O)[C@@H](O)[C@H]1O"/>
            <data id="PubChem_ID" value="4231.0"/>
            <data id="ChEBI_ID" value="28061.0"/>
            <data id="KeGG_ID" value="C00984"/>
          </listOfKeyValueData>
        </annotation>
      </species>
      <species metaid="meta_M_GLAL_c" id="M_GLAL_c" name="Glycolaldehyde" compartment="c" initialConcentration="0">
        <notes>
          <html xmlns="http://www.w3.org/1999/xhtml">
            <p>FORMULA: C2H4O2</p>
          </html>
        </notes>
        <annotation>
          <listOfKeyValueData xmlns="http://pysces.sourceforge.net/KeyValueData">
            <data id="SMILES" value="[H]C(=O)CO"/>
            <data id="PubChem_ID" value="3564.0"/>
            <data id="ChEBI_ID" value="17071.0"/>
            <data id="KeGG_ID" value="C00266"/>
          </listOfKeyValueData>
        </annotation>
      </species>
      <species metaid="meta_M_GLC_c" id="M_GLC_c" name="D-Glucose" compartment="c" initialConcentration="0">
        <notes>
          <html xmlns="http://www.w3.org/1999/xhtml">
            <p>FORMULA: C6H12O6</p>
          </html>
        </notes>
        <annotation>
          <listOfKeyValueData xmlns="http://pysces.sourceforge.net/KeyValueData">
            <data id="SMILES" value="OC[C@H]1OC(O)[C@H](O)[C@@H](O)[C@@H]1O"/>
            <data id="PubChem_ID" value="3333.0"/>
            <data id="ChEBI_ID" value="4167.0"/>
            <data id="KeGG_ID" value="C00031"/>
          </listOfKeyValueData>
        </annotation>
      </species>
      <species metaid="meta_M_GLC_e" id="M_GLC_e" name="D-Glucose" compartment="e" initialConcentration="0">
        <notes>
          <html xmlns="http://www.w3.org/1999/xhtml">
            <p>FORMULA: C6H12O6</p>
          </html>
        </notes>
        <annotation>
          <listOfKeyValueData xmlns="http://pysces.sourceforge.net/KeyValueData">
            <data id="SMILES" value="OC[C@H]1OC(O)[C@H](O)[C@@H](O)[C@@H]1O"/>
            <data id="PubChem_ID" value="3333.0"/>
            <data id="ChEBI_ID" value="4167.0"/>
            <data id="KeGG_ID" value="C00031"/>
          </listOfKeyValueData>
        </annotation>
      </species>
      <species metaid="meta_M_GLN_c" id="M_GLN_c" name="L-Glutamine" compartment="c" initialConcentration="0">
        <notes>
          <html xmlns="http://www.w3.org/1999/xhtml">
            <p>FORMULA: C5H10N2O3</p>
          </html>
        </notes>
        <annotation>
          <listOfKeyValueData xmlns="http://pysces.sourceforge.net/KeyValueData">
            <data id="SMILES" value="N[C@@H](CCC(N)=O)C(O)=O"/>
            <data id="PubChem_ID" value="3364.0"/>
            <data id="ChEBI_ID" value="18050.0"/>
            <data id="KeGG_ID" value="C00064"/>
          </listOfKeyValueData>
        </annotation>
      </species>
      <species metaid="meta_M_GLN_e" id="M_GLN_e" name="L-Glutamine" compartment="e" initialConcentration="0">
        <notes>
          <html xmlns="http://www.w3.org/1999/xhtml">
            <p>FORMULA: C5H10N2O3</p>
          </html>
        </notes>
        <annotation>
          <listOfKeyValueData xmlns="http://pysces.sourceforge.net/KeyValueData">
            <data id="SMILES" value="N[C@@H](CCC(N)=O)C(O)=O"/>
            <data id="PubChem_ID" value="3364.0"/>
            <data id="ChEBI_ID" value="18050.0"/>
            <data id="KeGG_ID" value="C00064"/>
          </listOfKeyValueData>
        </annotation>
      </species>
      <species metaid="meta_M_GLU1SEMIALD_c" id="M_GLU1SEMIALD_c" name="(S)-4-Amino-5-oxopentanoate" compartment="c" initialConcentration="0">
        <notes>
          <html xmlns="http://www.w3.org/1999/xhtml">
            <p>FORMULA: C5H9NO3</p>
          </html>
        </notes>
        <annotation>
          <listOfKeyValueData xmlns="http://pysces.sourceforge.net/KeyValueData">
            <data id="SMILES" value="[H]C(=O)[C@@H](N)CCC(O)=O"/>
            <data id="PubChem_ID" value="6504.0"/>
            <data id="ChEBI_ID" value="15757.0"/>
            <data id="KeGG_ID" value="C03741"/>
          </listOfKeyValueData>
        </annotation>
      </species>
      <species metaid="meta_M_GLUCAN_c" id="M_GLUCAN_c" name="D-glucan monomer" compartment="c" initialConcentration="0">
        <notes>
          <html xmlns="http://www.w3.org/1999/xhtml">
            <p>FORMULA: C6H10O5</p>
          </html>
        </notes>
        <annotation>
          <listOfKeyValueData xmlns="http://pysces.sourceforge.net/KeyValueData">
            <data id="SMILES" value="OC[C@@H](O1)[C@@H](*)[C@H](O)[C@@H](O)[C@H]1O*"/>
            <data id="PubChem_ID" value="5319.0"/>
            <data id="ChEBI_ID" value="none"/>
            <data id="KeGG_ID" value="C02257"/>
          </listOfKeyValueData>
        </annotation>
      </species>
      <species metaid="meta_M_GLUGSAL_c" id="M_GLUGSAL_c" name="L-Glutamate 5-semialdehyde" compartment="c" initialConcentration="0">
        <notes>
          <html xmlns="http://www.w3.org/1999/xhtml">
            <p>FORMULA: C5H9NO3</p>
          </html>
        </notes>
        <annotation>
          <listOfKeyValueData xmlns="http://pysces.sourceforge.net/KeyValueData">
            <data id="SMILES" value="[H]C(=O)CC[C@H](N)C(O)=O"/>
            <data id="PubChem_ID" value="4392.0"/>
            <data id="ChEBI_ID" value="17232.0"/>
            <data id="KeGG_ID" value="C01165"/>
          </listOfKeyValueData>
        </annotation>
      </species>
      <species metaid="meta_M_GLUP_c" id="M_GLUP_c" name="L-Glutamyl 5-phosphate" compartment="c" initialConcentration="0">
        <notes>
          <html xmlns="http://www.w3.org/1999/xhtml">
            <p>FORMULA: C5H10NO7P</p>
          </html>
        </notes>
        <annotation>
          <listOfKeyValueData xmlns="http://pysces.sourceforge.net/KeyValueData">
            <data id="SMILES" value="N[C@@H](CCC(=O)OP(O)(O)=O)C(O)=O"/>
            <data id="PubChem_ID" value="6144.0"/>
            <data id="ChEBI_ID" value="17798.0"/>
            <data id="KeGG_ID" value="C03287"/>
          </listOfKeyValueData>
        </annotation>
      </species>
      <species metaid="meta_M_GLU_c" id="M_GLU_c" name="L-Glutamate" compartment="c" initialConcentration="0">
        <notes>
          <html xmlns="http://www.w3.org/1999/xhtml">
            <p>FORMULA: C5H9NO4</p>
          </html>
        </notes>
        <annotation>
          <listOfKeyValueData xmlns="http://pysces.sourceforge.net/KeyValueData">
            <data id="SMILES" value="N[C@@H](CCC(O)=O)C(O)=O"/>
            <data id="PubChem_ID" value="3327.0"/>
            <data id="ChEBI_ID" value="16015.0"/>
            <data id="KeGG_ID" value="C00025"/>
          </listOfKeyValueData>
        </annotation>
      </species>
      <species metaid="meta_M_GLU_e" id="M_GLU_e" name="L-Glutamate" compartment="e" initialConcentration="0">
        <notes>
          <html xmlns="http://www.w3.org/1999/xhtml">
            <p>FORMULA: C5H9NO4</p>
          </html>
        </notes>
        <annotation>
          <listOfKeyValueData xmlns="http://pysces.sourceforge.net/KeyValueData">
            <data id="SMILES" value="N[C@@H](CCC(O)=O)C(O)=O"/>
            <data id="PubChem_ID" value="3327.0"/>
            <data id="ChEBI_ID" value="16015.0"/>
            <data id="KeGG_ID" value="C00025"/>
          </listOfKeyValueData>
        </annotation>
      </species>
      <species metaid="meta_M_GLX_c" id="M_GLX_c" name="Glyoxylate" compartment="c" initialConcentration="0">
        <notes>
          <html xmlns="http://www.w3.org/1999/xhtml">
            <p>FORMULA: C2H2O3</p>
          </html>
        </notes>
        <annotation>
          <listOfKeyValueData xmlns="http://pysces.sourceforge.net/KeyValueData">
            <data id="SMILES" value="[H]C(=O)C(O)=O"/>
            <data id="PubChem_ID" value="3350.0"/>
            <data id="ChEBI_ID" value="16891.0"/>
            <data id="KeGG_ID" value="C00048"/>
          </listOfKeyValueData>
        </annotation>
      </species>
      <species metaid="meta_M_GLYCOLATE_c" id="M_GLYCOLATE_c" name="Glycolate" compartment="c" initialConcentration="0">
        <notes>
          <html xmlns="http://www.w3.org/1999/xhtml">
            <p>FORMULA: C2H4O3</p>
          </html>
        </notes>
        <annotation>
          <listOfKeyValueData xmlns="http://pysces.sourceforge.net/KeyValueData">
            <data id="SMILES" value="OCC(O)=O"/>
            <data id="PubChem_ID" value="3460.0"/>
            <data id="ChEBI_ID" value="17497.0"/>
            <data id="KeGG_ID" value="C00160"/>
          </listOfKeyValueData>
        </annotation>
      </species>
      <species metaid="meta_M_GLYCOLATE_e" id="M_GLYCOLATE_e" name="Glycolate" compartment="e" initialConcentration="0">
        <notes>
          <html xmlns="http://www.w3.org/1999/xhtml">
            <p>FORMULA: C2H4O3</p>
          </html>
        </notes>
        <annotation>
          <listOfKeyValueData xmlns="http://pysces.sourceforge.net/KeyValueData">
            <data id="SMILES" value="OCC(O)=O"/>
            <data id="PubChem_ID" value="3460.0"/>
            <data id="ChEBI_ID" value="17497.0"/>
            <data id="KeGG_ID" value="C00160"/>
          </listOfKeyValueData>
        </annotation>
      </species>
      <species metaid="meta_M_GLY_c" id="M_GLY_c" name="Glycine" compartment="c" initialConcentration="0">
        <notes>
          <html xmlns="http://www.w3.org/1999/xhtml">
            <p>FORMULA: C2H5NO2</p>
          </html>
        </notes>
        <annotation>
          <listOfKeyValueData xmlns="http://pysces.sourceforge.net/KeyValueData">
            <data id="SMILES" value="NCC(O)=O"/>
            <data id="PubChem_ID" value="3339.0"/>
            <data id="ChEBI_ID" value="15428.0"/>
            <data id="KeGG_ID" value="C00037"/>
          </listOfKeyValueData>
        </annotation>
      </species>
      <species metaid="meta_M_GLY_e" id="M_GLY_e" name="Glycine" compartment="e" initialConcentration="0">
        <notes>
          <html xmlns="http://www.w3.org/1999/xhtml">
            <p>FORMULA: C2H5NO2</p>
          </html>
        </notes>
        <annotation>
          <listOfKeyValueData xmlns="http://pysces.sourceforge.net/KeyValueData">
            <data id="SMILES" value="NCC(O)=O"/>
            <data id="PubChem_ID" value="3339.0"/>
            <data id="ChEBI_ID" value="15428.0"/>
            <data id="KeGG_ID" value="C00037"/>
          </listOfKeyValueData>
        </annotation>
      </species>
      <species metaid="meta_M_GL_c" id="M_GL_c" name="Glycerol" compartment="c" initialConcentration="0">
        <notes>
          <html xmlns="http://www.w3.org/1999/xhtml">
            <p>FORMULA: C3H8O3</p>
          </html>
        </notes>
        <annotation>
          <listOfKeyValueData xmlns="http://pysces.sourceforge.net/KeyValueData">
            <data id="SMILES" value="OCC(O)CO"/>
            <data id="PubChem_ID" value="3416.0"/>
            <data id="ChEBI_ID" value="17754.0"/>
            <data id="KeGG_ID" value="C00116"/>
          </listOfKeyValueData>
        </annotation>
      </species>
      <species metaid="meta_M_GL_e" id="M_GL_e" name="Glycerol" compartment="e" initialConcentration="0">
        <notes>
          <html xmlns="http://www.w3.org/1999/xhtml">
            <p>FORMULA: C3H8O3</p>
          </html>
        </notes>
        <annotation>
          <listOfKeyValueData xmlns="http://pysces.sourceforge.net/KeyValueData">
            <data id="SMILES" value="OCC(O)CO"/>
            <data id="PubChem_ID" value="3416.0"/>
            <data id="ChEBI_ID" value="17754.0"/>
            <data id="KeGG_ID" value="C00116"/>
          </listOfKeyValueData>
        </annotation>
      </species>
      <species metaid="meta_M_GMP_c" id="M_GMP_c" name="GMP" compartment="c" initialConcentration="0">
        <notes>
          <html xmlns="http://www.w3.org/1999/xhtml">
            <p>FORMULA: C10H14N5O8P</p>
          </html>
        </notes>
        <annotation>
          <listOfKeyValueData xmlns="http://pysces.sourceforge.net/KeyValueData">
            <data id="SMILES" value="Nc1nc2n(cnc2c(=O)[nH]1)[C@@H]1O[C@H](COP(O)(O)=O)[C@@H](O)[C@H]1O"/>
            <data id="PubChem_ID" value="3444.0"/>
            <data id="ChEBI_ID" value="17345.0"/>
            <data id="KeGG_ID" value="C00144"/>
          </listOfKeyValueData>
        </annotation>
      </species>
      <species metaid="meta_M_GN_c" id="M_GN_c" name="Guanine" compartment="c" initialConcentration="0">
        <notes>
          <html xmlns="http://www.w3.org/1999/xhtml">
            <p>FORMULA: C5H5N5O</p>
          </html>
        </notes>
        <annotation>
          <listOfKeyValueData xmlns="http://pysces.sourceforge.net/KeyValueData">
            <data id="SMILES" value="Nc1nc2[nH]cnc2c(=O)[nH]1"/>
            <data id="PubChem_ID" value="3541.0"/>
            <data id="ChEBI_ID" value="16235.0"/>
            <data id="KeGG_ID" value="C00242"/>
          </listOfKeyValueData>
        </annotation>
      </species>
      <species metaid="meta_M_GN_e" id="M_GN_e" name="Guanine" compartment="e" initialConcentration="0">
        <notes>
          <html xmlns="http://www.w3.org/1999/xhtml">
            <p>FORMULA: C5H5N5O</p>
          </html>
        </notes>
        <annotation>
          <listOfKeyValueData xmlns="http://pysces.sourceforge.net/KeyValueData">
            <data id="SMILES" value="Nc1nc2[nH]cnc2c(=O)[nH]1"/>
            <data id="PubChem_ID" value="3541.0"/>
            <data id="ChEBI_ID" value="16235.0"/>
            <data id="KeGG_ID" value="C00242"/>
          </listOfKeyValueData>
        </annotation>
      </species>
      <species metaid="meta_M_GPP_c" id="M_GPP_c" name="Geranyl diphosphate" compartment="c" initialConcentration="0">
        <notes>
          <html xmlns="http://www.w3.org/1999/xhtml">
            <p>FORMULA: C10H20O7P2</p>
          </html>
        </notes>
        <annotation>
          <listOfKeyValueData xmlns="http://pysces.sourceforge.net/KeyValueData">
            <data id="SMILES" value="CC(C)=CCC\C(C)=C\COP(O)(=O)OP(O)(O)=O"/>
            <data id="PubChem_ID" value="3634.0"/>
            <data id="ChEBI_ID" value="17211.0"/>
            <data id="KeGG_ID" value="C00341"/>
          </listOfKeyValueData>
        </annotation>
      </species>
      <species metaid="meta_M_GSH_c" id="M_GSH_c" name="Glutathione" compartment="c" initialConcentration="0">
        <notes>
          <html xmlns="http://www.w3.org/1999/xhtml">
            <p>FORMULA: C10H17N3O6S</p>
          </html>
        </notes>
        <annotation>
          <listOfKeyValueData xmlns="http://pysces.sourceforge.net/KeyValueData">
            <data id="SMILES" value="N[C@@H](CCC(=O)N[C@@H](CS)C(=O)NCC(O)=O)C(O)=O"/>
            <data id="PubChem_ID" value="3353.0"/>
            <data id="ChEBI_ID" value="16856.0"/>
            <data id="KeGG_ID" value="C00051"/>
          </listOfKeyValueData>
        </annotation>
      </species>
      <species metaid="meta_M_GSN_c" id="M_GSN_c" name="Guanosine" compartment="c" initialConcentration="0">
        <notes>
          <html xmlns="http://www.w3.org/1999/xhtml">
            <p>FORMULA: C10H13N5O5</p>
          </html>
        </notes>
        <annotation>
          <listOfKeyValueData xmlns="http://pysces.sourceforge.net/KeyValueData">
            <data id="SMILES" value="Nc1nc2n(cnc2c(=O)[nH]1)[C@@H]1O[C@H](CO)[C@@H](O)[C@H]1O"/>
            <data id="PubChem_ID" value="3677.0"/>
            <data id="ChEBI_ID" value="16750.0"/>
            <data id="KeGG_ID" value="C00387"/>
          </listOfKeyValueData>
        </annotation>
      </species>
      <species metaid="meta_M_GSN_e" id="M_GSN_e" name="Guanosine" compartment="e" initialConcentration="0">
        <notes>
          <html xmlns="http://www.w3.org/1999/xhtml">
            <p>FORMULA: C10H13N5O5</p>
          </html>
        </notes>
        <annotation>
          <listOfKeyValueData xmlns="http://pysces.sourceforge.net/KeyValueData">
            <data id="SMILES" value="Nc1nc2n(cnc2c(=O)[nH]1)[C@@H]1O[C@H](CO)[C@@H](O)[C@H]1O"/>
            <data id="PubChem_ID" value="3677.0"/>
            <data id="ChEBI_ID" value="16750.0"/>
            <data id="KeGG_ID" value="C00387"/>
          </listOfKeyValueData>
        </annotation>
      </species>
      <species metaid="meta_M_GSSG_c" id="M_GSSG_c" name="Glutathione disulfide" compartment="c" initialConcentration="0">
        <notes>
          <html xmlns="http://www.w3.org/1999/xhtml">
            <p>FORMULA: C20H32N6O12S2</p>
          </html>
        </notes>
        <annotation>
          <listOfKeyValueData xmlns="http://pysces.sourceforge.net/KeyValueData">
            <data id="SMILES" value="N[C@@H](CCC(=O)N[C@@H](CSSC[C@H](NC(=O)CC[C@H](N)C(O)=O)C(=O)NCC(O)=O)C(=O)NCC(O)=O)C(O)=O"/>
            <data id="PubChem_ID" value="3427.0"/>
            <data id="ChEBI_ID" value="17858.0"/>
            <data id="KeGG_ID" value="C00127"/>
          </listOfKeyValueData>
        </annotation>
      </species>
      <species metaid="meta_M_GTP_c" id="M_GTP_c" name="GTP" compartment="c" initialConcentration="0">
        <notes>
          <html xmlns="http://www.w3.org/1999/xhtml">
            <p>FORMULA: C10H16N5O14P3</p>
          </html>
        </notes>
        <annotation>
          <listOfKeyValueData xmlns="http://pysces.sourceforge.net/KeyValueData">
            <data id="SMILES" value="Nc1nc2n(cnc2c(=O)[nH]1)[C@@H]1O[C@H](COP(O)(=O)OP(O)(=O)OP(O)(O)=O)[C@@H](O)[C@H]1O"/>
            <data id="PubChem_ID" value="3346.0"/>
            <data id="ChEBI_ID" value="15996.0"/>
            <data id="KeGG_ID" value="C00044"/>
          </listOfKeyValueData>
        </annotation>
      </species>
      <species metaid="meta_M_H2_c" id="M_H2_c" name="Hydrogen" compartment="c" initialConcentration="0">
        <notes>
          <html xmlns="http://www.w3.org/1999/xhtml">
            <p>FORMULA: H2</p>
          </html>
        </notes>
        <annotation>
          <listOfKeyValueData xmlns="http://pysces.sourceforge.net/KeyValueData">
            <data id="SMILES" value="[H][H]"/>
            <data id="PubChem_ID" value="3577.0"/>
            <data id="ChEBI_ID" value="18276.0"/>
            <data id="KeGG_ID" value="C00282"/>
          </listOfKeyValueData>
        </annotation>
      </species>
      <species metaid="meta_M_H2_e" id="M_H2_e" name="Hydrogen" compartment="e" initialConcentration="0">
        <notes>
          <html xmlns="http://www.w3.org/1999/xhtml">
            <p>FORMULA: H2</p>
          </html>
        </notes>
        <annotation>
          <listOfKeyValueData xmlns="http://pysces.sourceforge.net/KeyValueData">
            <data id="SMILES" value="[H][H]"/>
            <data id="PubChem_ID" value="3577.0"/>
            <data id="ChEBI_ID" value="18276.0"/>
            <data id="KeGG_ID" value="C00282"/>
          </listOfKeyValueData>
        </annotation>
      </species>
      <species metaid="meta_M_H2CO3_c" id="M_H2CO3_c" name="Carbonic acid" compartment="c" initialConcentration="0">
        <notes>
          <html xmlns="http://www.w3.org/1999/xhtml">
            <p>FORMULA: H2CO3</p>
          </html>
        </notes>
        <annotation>
          <listOfKeyValueData xmlns="http://pysces.sourceforge.net/KeyValueData">
            <data id="SMILES" value="OC(O)=O"/>
            <data id="PubChem_ID" value="4557.0"/>
            <data id="ChEBI_ID" value="28976.0"/>
            <data id="KeGG_ID" value="C01353"/>
          </listOfKeyValueData>
        </annotation>
      </species>
      <species metaid="meta_M_H2O2_c" id="M_H2O2_c" name="Hydrogen peroxide" compartment="c" initialConcentration="0">
        <notes>
          <html xmlns="http://www.w3.org/1999/xhtml">
            <p>FORMULA: H2O2</p>
          </html>
        </notes>
        <annotation>
          <listOfKeyValueData xmlns="http://pysces.sourceforge.net/KeyValueData">
            <data id="SMILES" value="[H]OO[H]"/>
            <data id="PubChem_ID" value="3329.0"/>
            <data id="ChEBI_ID" value="16240.0"/>
            <data id="KeGG_ID" value="C00027"/>
          </listOfKeyValueData>
        </annotation>
      </species>
      <species metaid="meta_M_H2O_c" id="M_H2O_c" name="Water" compartment="c" initialConcentration="0">
        <notes>
          <html xmlns="http://www.w3.org/1999/xhtml">
            <p>FORMULA: H2O</p>
          </html>
        </notes>
        <annotation>
          <listOfKeyValueData xmlns="http://pysces.sourceforge.net/KeyValueData">
            <data id="SMILES" value="[H]O[H]"/>
            <data id="PubChem_ID" value="3303.0"/>
            <data id="ChEBI_ID" value="15377.0"/>
            <data id="KeGG_ID" value="C00001"/>
          </listOfKeyValueData>
        </annotation>
      </species>
      <species metaid="meta_M_H2O_e" id="M_H2O_e" name="Water" compartment="e" initialConcentration="0">
        <notes>
          <html xmlns="http://www.w3.org/1999/xhtml">
            <p>FORMULA: H2O</p>
          </html>
        </notes>
        <annotation>
          <listOfKeyValueData xmlns="http://pysces.sourceforge.net/KeyValueData">
            <data id="SMILES" value="[H]O[H]"/>
            <data id="PubChem_ID" value="3303.0"/>
            <data id="ChEBI_ID" value="15377.0"/>
            <data id="KeGG_ID" value="C00001"/>
          </listOfKeyValueData>
        </annotation>
      </species>
      <species metaid="meta_M_H2SO3_c" id="M_H2SO3_c" name="Sulfite" compartment="c" initialConcentration="0">
        <notes>
          <html xmlns="http://www.w3.org/1999/xhtml">
            <p>FORMULA: H2SO3</p>
          </html>
        </notes>
        <annotation>
          <listOfKeyValueData xmlns="http://pysces.sourceforge.net/KeyValueData">
            <data id="SMILES" value="OS(O)=O"/>
            <data id="PubChem_ID" value="3394.0"/>
            <data id="ChEBI_ID" value="48854.0"/>
            <data id="KeGG_ID" value="C00094"/>
          </listOfKeyValueData>
        </annotation>
      </species>
      <species metaid="meta_M_H2S_c" id="M_H2S_c" name="Hydrogen sulfide" compartment="c" initialConcentration="0">
        <notes>
          <html xmlns="http://www.w3.org/1999/xhtml">
            <p>FORMULA: H2S</p>
          </html>
        </notes>
        <annotation>
          <listOfKeyValueData xmlns="http://pysces.sourceforge.net/KeyValueData">
            <data id="SMILES" value="[H]S[H]"/>
            <data id="PubChem_ID" value="3578.0"/>
            <data id="ChEBI_ID" value="16136.0"/>
            <data id="KeGG_ID" value="C00283"/>
          </listOfKeyValueData>
        </annotation>
      </species>
      <species metaid="meta_M_HBARHAM_c" id="M_HBARHAM_c" name="Rhamnose-benzoic acid" compartment="c" initialConcentration="0">
        <notes>
          <html xmlns="http://www.w3.org/1999/xhtml">
            <p>FORMULA: C13H16O7</p>
          </html>
        </notes>
        <annotation>
          <listOfKeyValueData xmlns="http://pysces.sourceforge.net/KeyValueData">
            <data id="SMILES" value="C[C@@H]1OC(Oc2ccc(C(O)=O)cc2)[C@H](O)[C@H](O)[C@H]1O"/>
            <data id="PubChem_ID" value="none"/>
            <data id="ChEBI_ID" value="none"/>
            <data id="KeGG_ID" value="none"/>
          </listOfKeyValueData>
        </annotation>
      </species>
      <species metaid="meta_M_HBA_c" id="M_HBA_c" name="4-Hydroxybenzoate" compartment="c" initialConcentration="0">
        <notes>
          <html xmlns="http://www.w3.org/1999/xhtml">
            <p>FORMULA: C7H6O3</p>
          </html>
        </notes>
        <annotation>
          <listOfKeyValueData xmlns="http://pysces.sourceforge.net/KeyValueData">
            <data id="SMILES" value="OC(=O)c1ccc(O)cc1"/>
            <data id="PubChem_ID" value="3456.0"/>
            <data id="ChEBI_ID" value="30763.0"/>
            <data id="KeGG_ID" value="C00156"/>
          </listOfKeyValueData>
        </annotation>
      </species>
      <species metaid="meta_M_HBUTCOA_c" id="M_HBUTCOA_c" name="(S)-3-Hydroxybutanoyl-CoA" compartment="c" initialConcentration="0">
        <notes>
          <html xmlns="http://www.w3.org/1999/xhtml">
            <p>FORMULA: C25H42N7O18P3S</p>
          </html>
        </notes>
        <annotation>
          <listOfKeyValueData xmlns="http://pysces.sourceforge.net/KeyValueData">
            <data id="SMILES" value="C[C@H](O)CC(=O)SCCNC(=O)CCNC(=O)[C@H](O)C(C)(C)COP(O)(=O)OP(O)(=O)OC[C@H]1O[C@H]([C@H](O)[C@@H]1OP(O)(O)=O)n1cnc2c(N)ncnc12"/>
            <data id="PubChem_ID" value="4375.0"/>
            <data id="ChEBI_ID" value="15453.0"/>
            <data id="KeGG_ID" value="C01144"/>
          </listOfKeyValueData>
        </annotation>
      </species>
      <species metaid="meta_M_HCHOLC3COA_c" id="M_HCHOLC3COA_c" name="CoA-20-hydroxy-cholest-4-en-3-one C5 side chain" compartment="c" initialConcentration="0">
        <notes>
          <html xmlns="http://www.w3.org/1999/xhtml">
            <p>FORMULA: C43H66N7O19P3S</p>
          </html>
        </notes>
        <annotation>
          <listOfKeyValueData xmlns="http://pysces.sourceforge.net/KeyValueData">
            <data id="SMILES" value="[OH][C@@]1(CC[C@@]2([H])[C@]3([H])CCC4=CC(=O)CC[C@]4(C)[C@@]3([H])CC[C@]12C)[C@H](C)C(=O)SCCNC(=O)CCNC(=O)[C@H](O)C(C)(C)COP(O)(=O)OP(O)(=O)OC[C@H]1O[C@H]([C@H](O)[C@@H]1OP(O)(O)=O)n1cnc2c(N)ncnc12"/>
            <data id="PubChem_ID" value="none"/>
            <data id="ChEBI_ID" value="none"/>
            <data id="KeGG_ID" value="none"/>
          </listOfKeyValueData>
        </annotation>
      </species>
      <species metaid="meta_M_HCHOLC5COA_c" id="M_HCHOLC5COA_c" name="CoA-22-hydroxy-cholest-4-en-3-one C5 side chain" compartment="c" initialConcentration="0">
        <notes>
          <html xmlns="http://www.w3.org/1999/xhtml">
            <p>FORMULA: C45H70N7O19P3S</p>
          </html>
        </notes>
        <annotation>
          <listOfKeyValueData xmlns="http://pysces.sourceforge.net/KeyValueData">
            <data id="SMILES" value="[H][C@@]1(CC[C@@]2([H])[C@]3([H])CCC4=CC(=O)CC[C@]4(C)[C@@]3([H])CC[C@]12C)[C@H](C)C(O)CC(=O)SCCNC(=O)CCNC(=O)[C@H](O)C(C)(C)COP(O)(=O)OP(O)(=O)OC[C@H]1O[C@H]([C@H](O)[C@@H]1OP(O)(O)=O)n1cnc2c(N)ncnc12"/>
            <data id="PubChem_ID" value="none"/>
            <data id="ChEBI_ID" value="none"/>
            <data id="KeGG_ID" value="none"/>
          </listOfKeyValueData>
        </annotation>
      </species>
      <species metaid="meta_M_HCHOLC8COA_c" id="M_HCHOLC8COA_c" name="CoA-24-hydroxy-cholest-4-en-3-one C8 side chain" compartment="c" initialConcentration="0">
        <notes>
          <html xmlns="http://www.w3.org/1999/xhtml">
            <p>FORMULA: C48H76N7O19P3S</p>
          </html>
        </notes>
        <annotation>
          <listOfKeyValueData xmlns="http://pysces.sourceforge.net/KeyValueData">
            <data id="SMILES" value="[H][C@@]1(CC[C@@]2([H])[C@]3([H])CCC4=CC(=O)CC[C@]4(C)[C@@]3([H])CC[C@]12C)[C@H](C)CCC(O)C(C)C(=O)SCCNC(=O)CCNC(=O)[C@H](O)C(C)(C)COP(O)(=O)OP(O)(=O)OC[C@H]1O[C@H]([C@H](O)[C@@H]1OP(O)(O)=O)n1cnc2c(N)ncnc12"/>
            <data id="PubChem_ID" value="none"/>
            <data id="ChEBI_ID" value="none"/>
            <data id="KeGG_ID" value="none"/>
          </listOfKeyValueData>
        </annotation>
      </species>
      <species metaid="meta_M_HCHOL_c" id="M_HCHOL_c" name="26-Hydroxycholest-4-en-3-one" compartment="c" initialConcentration="0">
        <notes>
          <html xmlns="http://www.w3.org/1999/xhtml">
            <p>FORMULA: C27H44O2</p>
          </html>
        </notes>
        <annotation>
          <listOfKeyValueData xmlns="http://pysces.sourceforge.net/KeyValueData">
            <data id="SMILES" value="[H][C@@]1(CC[C@@]2([H])[C@]3([H])CCC4=CC(=O)CC[C@]4(C)[C@@]3([H])CC[C@]12C)[C@H](C)CCCC(C)CO"/>
            <data id="PubChem_ID" value="135626603.0"/>
            <data id="ChEBI_ID" value="none"/>
            <data id="KeGG_ID" value="C20143"/>
          </listOfKeyValueData>
        </annotation>
      </species>
      <species metaid="meta_M_HCO3_c" id="M_HCO3_c" name="HCO3-" compartment="c" initialConcentration="0">
        <notes>
          <html xmlns="http://www.w3.org/1999/xhtml">
            <p>FORMULA: HCO3</p>
          </html>
        </notes>
        <annotation>
          <listOfKeyValueData xmlns="http://pysces.sourceforge.net/KeyValueData">
            <data id="SMILES" value="OC([O-])=O"/>
            <data id="PubChem_ID" value="3583.0"/>
            <data id="ChEBI_ID" value="17544.0"/>
            <data id="KeGG_ID" value="C00288"/>
          </listOfKeyValueData>
        </annotation>
      </species>
      <species metaid="meta_M_HCSCOA_c" id="M_HCSCOA_c" name="hexacosanoyl-CoA" compartment="c" initialConcentration="0">
        <notes>
          <html xmlns="http://www.w3.org/1999/xhtml">
            <p>FORMULA: C47H86N7O17P3S</p>
          </html>
        </notes>
        <annotation>
          <listOfKeyValueData xmlns="http://pysces.sourceforge.net/KeyValueData">
            <data id="SMILES" value="CCCCCCCCCCCCCCCCCCCCCCCCCC(=O)SCCNC(=O)CCNC(=O)[C@H](O)C(C)(C)COP(O)(=O)OP(O)(=O)OC[C@H]1O[C@H]([C@H](O)[C@@H]1OP(O)(O)=O)n1cnc2c(N)ncnc12"/>
            <data id="PubChem_ID" value="none"/>
            <data id="ChEBI_ID" value="52966.0"/>
            <data id="KeGG_ID" value="none"/>
          </listOfKeyValueData>
        </annotation>
      </species>
      <species metaid="meta_M_HCYS_c" id="M_HCYS_c" name="L-Homocysteine" compartment="c" initialConcentration="0">
        <notes>
          <html xmlns="http://www.w3.org/1999/xhtml">
            <p>FORMULA: C4H9NO2S</p>
          </html>
        </notes>
        <annotation>
          <listOfKeyValueData xmlns="http://pysces.sourceforge.net/KeyValueData">
            <data id="SMILES" value="N[C@@H](CCS)C(O)=O"/>
            <data id="PubChem_ID" value="3455.0"/>
            <data id="ChEBI_ID" value="17588.0"/>
            <data id="KeGG_ID" value="C00155"/>
          </listOfKeyValueData>
        </annotation>
      </species>
      <species metaid="meta_M_HDCCOA_c" id="M_HDCCOA_c" name="Palmitoyl-CoA" compartment="c" initialConcentration="0">
        <notes>
          <html xmlns="http://www.w3.org/1999/xhtml">
            <p>FORMULA: C37H66N7O17P3S</p>
          </html>
        </notes>
        <annotation>
          <listOfKeyValueData xmlns="http://pysces.sourceforge.net/KeyValueData">
            <data id="SMILES" value="CCCCCCCCCCCCCCCC(=O)SCCNC(=O)CCNC(=O)[C@H](O)C(C)(C)COP(O)(=O)OP(O)(=O)OC[C@H]1O[C@H]([C@H](O)[C@@H]1OP(O)(O)=O)n1cnc2c(N)ncnc12"/>
            <data id="PubChem_ID" value="3454.0"/>
            <data id="ChEBI_ID" value="15525.0"/>
            <data id="KeGG_ID" value="C00154"/>
          </listOfKeyValueData>
        </annotation>
      </species>
      <species metaid="meta_M_HEMEFE2_c" id="M_HEMEFE2_c" name="Heme O" compartment="c" initialConcentration="0">
        <notes>
          <html xmlns="http://www.w3.org/1999/xhtml">
            <p>FORMULA: C49H58FeN4O5</p>
          </html>
        </notes>
        <annotation>
          <listOfKeyValueData xmlns="http://pysces.sourceforge.net/KeyValueData">
            <data id="SMILES" value="CC(C)=CCC\C(C)=C\CC\C(C)=C\CC[C@H](O)c1c(C)c2C=C3C(C)=C(CCC(O)=O)C4=[N+]3[Fe--]35n2c1C=C1C(C)=C(C=C)C(C=c2c(C)c(CCC(O)=O)c(=C4)n32)=[N+]51"/>
            <data id="PubChem_ID" value="47204998.0"/>
            <data id="ChEBI_ID" value="36301.0"/>
            <data id="KeGG_ID" value="C15672"/>
          </listOfKeyValueData>
        </annotation>
      </species>
      <species metaid="meta_M_HEMEFE3_c" id="M_HEMEFE3_c" name="Heme A" compartment="c" initialConcentration="0">
        <notes>
          <html xmlns="http://www.w3.org/1999/xhtml">
            <p>FORMULA: C49H56FeN4O6</p>
          </html>
        </notes>
        <annotation>
          <listOfKeyValueData xmlns="http://pysces.sourceforge.net/KeyValueData">
            <data id="SMILES" value="CC(C)=CCCC(C)=CCCC(C)=CCCC(O)C1=C2C=C3C(C)=C(C=C)C4=N3[Fe]78N5C(=C4)C(C)=C(CCC(O)=O)C5=CC6=N7C(C(C=O)=C6CCC(O)=O)=CC(N28)=C1C"/>
            <data id="PubChem_ID" value="47204997.0"/>
            <data id="ChEBI_ID" value="none"/>
            <data id="KeGG_ID" value="C15670"/>
          </listOfKeyValueData>
        </annotation>
      </species>
      <species metaid="meta_M_HEMT_c" id="M_HEMT_c" name="5-(2-Hydroxyethyl)-4-methylthiazole" compartment="c" initialConcentration="0">
        <notes>
          <html xmlns="http://www.w3.org/1999/xhtml">
            <p>FORMULA: C6H9NOS</p>
          </html>
        </notes>
        <annotation>
          <listOfKeyValueData xmlns="http://pysces.sourceforge.net/KeyValueData">
            <data id="SMILES" value="Cc1ncsc1CCO"/>
            <data id="PubChem_ID" value="6954.0"/>
            <data id="ChEBI_ID" value="17957.0"/>
            <data id="KeGG_ID" value="C04294"/>
          </listOfKeyValueData>
        </annotation>
      </species>
      <species metaid="meta_M_HEPPP_c" id="M_HEPPP_c" name="all-trans-Heptaprenyl diphosphate" compartment="c" initialConcentration="0">
        <notes>
          <html xmlns="http://www.w3.org/1999/xhtml">
            <p>FORMULA: C35H60O7P2</p>
          </html>
        </notes>
        <annotation>
          <listOfKeyValueData xmlns="http://pysces.sourceforge.net/KeyValueData">
            <data id="SMILES" value="CC(C)=CCC\C(C)=C\CC\C(C)=C\CC\C(C)=C\CC\C(C)=C\CC\C(C)=C\CC\C(C)=C\COP(O)(=O)OP(O)(O)=O"/>
            <data id="PubChem_ID" value="6889.0"/>
            <data id="ChEBI_ID" value="17613.0"/>
            <data id="KeGG_ID" value="C04216"/>
          </listOfKeyValueData>
        </annotation>
      </species>
      <species metaid="meta_M_HEPTADECANOATE_c" id="M_HEPTADECANOATE_c" name="heptadecanoate" compartment="c" initialConcentration="0">
        <notes>
          <html xmlns="http://www.w3.org/1999/xhtml">
            <p>FORMULA: C17H34O2</p>
          </html>
        </notes>
        <annotation>
          <listOfKeyValueData xmlns="http://pysces.sourceforge.net/KeyValueData">
            <data id="SMILES" value="CCCCCCCCCCCCCCCCC(O)=O"/>
            <data id="PubChem_ID" value="none"/>
            <data id="ChEBI_ID" value="32365.0"/>
            <data id="KeGG_ID" value="none"/>
          </listOfKeyValueData>
        </annotation>
      </species>
      <species metaid="meta_M_HEPTADECANOATE_e" id="M_HEPTADECANOATE_e" name="heptadecanoate" compartment="e" initialConcentration="0">
        <notes>
          <html xmlns="http://www.w3.org/1999/xhtml">
            <p>FORMULA: C17H34O2</p>
          </html>
        </notes>
        <annotation>
          <listOfKeyValueData xmlns="http://pysces.sourceforge.net/KeyValueData">
            <data id="SMILES" value="CCCCCCCCCCCCCCCCC(O)=O"/>
            <data id="PubChem_ID" value="none"/>
            <data id="ChEBI_ID" value="32365.0"/>
            <data id="KeGG_ID" value="none"/>
          </listOfKeyValueData>
        </annotation>
      </species>
      <species metaid="meta_M_HEPTADECANOYLACP_c" id="M_HEPTADECANOYLACP_c" name="heptadecanoyl-ACP" compartment="c" initialConcentration="0">
        <notes>
          <html xmlns="http://www.w3.org/1999/xhtml">
            <p>FORMULA: C17H33OSR</p>
          </html>
        </notes>
        <annotation>
          <listOfKeyValueData xmlns="http://pysces.sourceforge.net/KeyValueData">
            <data id="SMILES" value="CCCCCCCCCCCCCCCCC(=O)S*"/>
            <data id="PubChem_ID" value="none"/>
            <data id="ChEBI_ID" value="none"/>
            <data id="KeGG_ID" value="none"/>
          </listOfKeyValueData>
        </annotation>
      </species>
      <species metaid="meta_M_HEPTADECANOYLCOA_c" id="M_HEPTADECANOYLCOA_c" name="heptadecanoyl-CoA" compartment="c" initialConcentration="0">
        <notes>
          <html xmlns="http://www.w3.org/1999/xhtml">
            <p>FORMULA: C38H68N7O17P3S</p>
          </html>
        </notes>
        <annotation>
          <listOfKeyValueData xmlns="http://pysces.sourceforge.net/KeyValueData">
            <data id="SMILES" value="CCCCCCCCCCCCCCCCC(=O)SCCNC(=O)CCNC(=O)[C@H](O)C(C)(C)COP(O)(=O)OP(O)(=O)OC[C@H]1O[C@H]([C@H](O)[C@@H]1OP(O)(O)=O)n1cnc2c(N)ncnc12"/>
            <data id="PubChem_ID" value="none"/>
            <data id="ChEBI_ID" value="none"/>
            <data id="KeGG_ID" value="none"/>
          </listOfKeyValueData>
        </annotation>
      </species>
      <species metaid="meta_M_HEPTANOYLCOA_c" id="M_HEPTANOYLCOA_c" name="heptanoyl-CoA" compartment="c" initialConcentration="0">
        <notes>
          <html xmlns="http://www.w3.org/1999/xhtml">
            <p>FORMULA: C28H48N7O17P3S</p>
          </html>
        </notes>
        <annotation>
          <listOfKeyValueData xmlns="http://pysces.sourceforge.net/KeyValueData">
            <data id="SMILES" value="CCCCCCC(=O)SCCNC(=O)CCNC(=O)[C@H](O)C(C)(C)COP(O)(=O)OP(O)(=O)OC[C@H]1O[C@H]([C@H](O)[C@@H]1OP(O)(O)=O)n1cnc2c(N)ncnc12"/>
            <data id="PubChem_ID" value="none"/>
            <data id="ChEBI_ID" value="37283.0"/>
            <data id="KeGG_ID" value="none"/>
          </listOfKeyValueData>
        </annotation>
      </species>
      <species metaid="meta_M_HEXACOSANOATE_c" id="M_HEXACOSANOATE_c" name="hexacosanoate" compartment="c" initialConcentration="0">
        <notes>
          <html xmlns="http://www.w3.org/1999/xhtml">
            <p>FORMULA: C26H52O2</p>
          </html>
        </notes>
        <annotation>
          <listOfKeyValueData xmlns="http://pysces.sourceforge.net/KeyValueData">
            <data id="SMILES" value="CCCCCCCCCCCCCCCCCCCCCCCCCC(O)=O"/>
            <data id="PubChem_ID" value="none"/>
            <data id="ChEBI_ID" value="31009.0"/>
            <data id="KeGG_ID" value="none"/>
          </listOfKeyValueData>
        </annotation>
      </species>
      <species metaid="meta_M_HEXACOSANOATE_e" id="M_HEXACOSANOATE_e" name="hexacosanoate" compartment="e" initialConcentration="0">
        <notes>
          <html xmlns="http://www.w3.org/1999/xhtml">
            <p>FORMULA: C26H52O2</p>
          </html>
        </notes>
        <annotation>
          <listOfKeyValueData xmlns="http://pysces.sourceforge.net/KeyValueData">
            <data id="SMILES" value="CCCCCCCCCCCCCCCCCCCCCCCCCC(O)=O"/>
            <data id="PubChem_ID" value="none"/>
            <data id="ChEBI_ID" value="31009.0"/>
            <data id="KeGG_ID" value="none"/>
          </listOfKeyValueData>
        </annotation>
      </species>
      <species metaid="meta_M_HEXACOSANOYLACP_c" id="M_HEXACOSANOYLACP_c" name="hexacosanoyl-ACP" compartment="c" initialConcentration="0">
        <notes>
          <html xmlns="http://www.w3.org/1999/xhtml">
            <p>FORMULA: C26H51OSR</p>
          </html>
        </notes>
        <annotation>
          <listOfKeyValueData xmlns="http://pysces.sourceforge.net/KeyValueData">
            <data id="SMILES" value="CCCCCCCCCCCCCCCCCCCCCCCCCC(=O)S*"/>
            <data id="PubChem_ID" value="none"/>
            <data id="ChEBI_ID" value="none"/>
            <data id="KeGG_ID" value="none"/>
          </listOfKeyValueData>
        </annotation>
      </species>
      <species metaid="meta_M_HEXADECANOATE_c" id="M_HEXADECANOATE_c" name="Hexadecanoic acid" compartment="c" initialConcentration="0">
        <notes>
          <html xmlns="http://www.w3.org/1999/xhtml">
            <p>FORMULA: C16H32O2</p>
          </html>
        </notes>
        <annotation>
          <listOfKeyValueData xmlns="http://pysces.sourceforge.net/KeyValueData">
            <data id="SMILES" value="CCCCCCCCCCCCCCCC(O)=O"/>
            <data id="PubChem_ID" value="3548.0"/>
            <data id="ChEBI_ID" value="15756.0"/>
            <data id="KeGG_ID" value="C00249"/>
          </listOfKeyValueData>
        </annotation>
      </species>
      <species metaid="meta_M_HEXADECANOATE_e" id="M_HEXADECANOATE_e" name="Hexadecanoic acid" compartment="e" initialConcentration="0">
        <notes>
          <html xmlns="http://www.w3.org/1999/xhtml">
            <p>FORMULA: C16H32O2</p>
          </html>
        </notes>
        <annotation>
          <listOfKeyValueData xmlns="http://pysces.sourceforge.net/KeyValueData">
            <data id="SMILES" value="CCCCCCCCCCCCCCCC(O)=O"/>
            <data id="PubChem_ID" value="3548.0"/>
            <data id="ChEBI_ID" value="15756.0"/>
            <data id="KeGG_ID" value="C00249"/>
          </listOfKeyValueData>
        </annotation>
      </species>
      <species metaid="meta_M_HEXADECANOYLACP_c" id="M_HEXADECANOYLACP_c" name="Hexadecanoyl-[acp]" compartment="c" initialConcentration="0">
        <notes>
          <html xmlns="http://www.w3.org/1999/xhtml">
            <p>FORMULA: C16H31OSR</p>
          </html>
        </notes>
        <annotation>
          <listOfKeyValueData xmlns="http://pysces.sourceforge.net/KeyValueData">
            <data id="SMILES" value="CCCCCCCCCCCCCCCC(=O)S[*]"/>
            <data id="PubChem_ID" value="8059.0"/>
            <data id="ChEBI_ID" value="5697.0"/>
            <data id="KeGG_ID" value="C05764"/>
          </listOfKeyValueData>
        </annotation>
      </species>
      <species metaid="meta_M_HEXADECANOYLMAS_c" id="M_HEXADECANOYLMAS_c" name="hexadecanoyl-MAS" compartment="c" initialConcentration="0">
        <notes>
          <html xmlns="http://www.w3.org/1999/xhtml">
            <p>FORMULA: C16H31OSR</p>
          </html>
        </notes>
        <annotation>
          <listOfKeyValueData xmlns="http://pysces.sourceforge.net/KeyValueData">
            <data id="SMILES" value="CCCCCCCCCCCCCCCC(=O)S*"/>
            <data id="PubChem_ID" value="none"/>
            <data id="ChEBI_ID" value="none"/>
            <data id="KeGG_ID" value="none"/>
          </listOfKeyValueData>
        </annotation>
      </species>
      <species metaid="meta_M_HEXANOATE_c" id="M_HEXANOATE_c" name="Hexanoic acid" compartment="c" initialConcentration="0">
        <notes>
          <html xmlns="http://www.w3.org/1999/xhtml">
            <p>FORMULA: C6H12O2</p>
          </html>
        </notes>
        <annotation>
          <listOfKeyValueData xmlns="http://pysces.sourceforge.net/KeyValueData">
            <data id="SMILES" value="CCCCCC(O)=O"/>
            <data id="PubChem_ID" value="4740.0"/>
            <data id="ChEBI_ID" value="30776.0"/>
            <data id="KeGG_ID" value="C01585"/>
          </listOfKeyValueData>
        </annotation>
      </species>
      <species metaid="meta_M_HEXANOATE_e" id="M_HEXANOATE_e" name="Hexanoic acid" compartment="e" initialConcentration="0">
        <notes>
          <html xmlns="http://www.w3.org/1999/xhtml">
            <p>FORMULA: C6H12O2</p>
          </html>
        </notes>
        <annotation>
          <listOfKeyValueData xmlns="http://pysces.sourceforge.net/KeyValueData">
            <data id="SMILES" value="CCCCCC(O)=O"/>
            <data id="PubChem_ID" value="4740.0"/>
            <data id="ChEBI_ID" value="30776.0"/>
            <data id="KeGG_ID" value="C01585"/>
          </listOfKeyValueData>
        </annotation>
      </species>
      <species metaid="meta_M_HEXANOYLCOA_c" id="M_HEXANOYLCOA_c" name="Hexanoyl-CoA" compartment="c" initialConcentration="0">
        <notes>
          <html xmlns="http://www.w3.org/1999/xhtml">
            <p>FORMULA: C27H46N7O17P3S</p>
          </html>
        </notes>
        <annotation>
          <listOfKeyValueData xmlns="http://pysces.sourceforge.net/KeyValueData">
            <data id="SMILES" value="CCCCCC(=O)SCCNC(=O)CCNC(=O)[C@H](O)C(C)(C)COP(O)(=O)OP(O)(=O)OC[C@H]1O[C@H]([C@H](O)[C@@H]1OP(O)(O)=O)n1cnc2c(N)ncnc12"/>
            <data id="PubChem_ID" value="7657.0"/>
            <data id="ChEBI_ID" value="27540.0"/>
            <data id="KeGG_ID" value="C05270"/>
          </listOfKeyValueData>
        </annotation>
      </species>
      <species metaid="meta_M_HEXAPENTACONTANOYLACP_c" id="M_HEXAPENTACONTANOYLACP_c" name="C56-acyl-ACP" compartment="c" initialConcentration="0">
        <notes>
          <html xmlns="http://www.w3.org/1999/xhtml">
            <p>FORMULA: C56H111OSR</p>
          </html>
        </notes>
        <annotation>
          <listOfKeyValueData xmlns="http://pysces.sourceforge.net/KeyValueData">
            <data id="SMILES" value="CCCCCCCCCCCCCCCCCCCCCCCCCCCCCCCCCCCCCCCCCCCCCCCCCCCCCCCC(=O)S*"/>
            <data id="PubChem_ID" value="none"/>
            <data id="ChEBI_ID" value="none"/>
            <data id="KeGG_ID" value="none"/>
          </listOfKeyValueData>
        </annotation>
      </species>
      <species metaid="meta_M_HEXATETRACONTANOYLACP_c" id="M_HEXATETRACONTANOYLACP_c" name="C46-acyl-ACP" compartment="c" initialConcentration="0">
        <notes>
          <html xmlns="http://www.w3.org/1999/xhtml">
            <p>FORMULA: C46H91OSR</p>
          </html>
        </notes>
        <annotation>
          <listOfKeyValueData xmlns="http://pysces.sourceforge.net/KeyValueData">
            <data id="SMILES" value="CCCCCCCCCCCCCCCCCCCCCCCCCCCCCCCCCCCCCCCCCCCCCC(=O)S*"/>
            <data id="PubChem_ID" value="none"/>
            <data id="ChEBI_ID" value="none"/>
            <data id="KeGG_ID" value="none"/>
          </listOfKeyValueData>
        </annotation>
      </species>
      <species metaid="meta_M_HEXATRIACONTANOYLACP_c" id="M_HEXATRIACONTANOYLACP_c" name="C36-acyl-ACP" compartment="c" initialConcentration="0">
        <notes>
          <html xmlns="http://www.w3.org/1999/xhtml">
            <p>FORMULA: C36H71OSR</p>
          </html>
        </notes>
        <annotation>
          <listOfKeyValueData xmlns="http://pysces.sourceforge.net/KeyValueData">
            <data id="SMILES" value="CCCCCCCCCCCCCCCCCCCCCCCCCCCCCCCCCCCC(=O)S*"/>
            <data id="PubChem_ID" value="none"/>
            <data id="ChEBI_ID" value="none"/>
            <data id="KeGG_ID" value="none"/>
          </listOfKeyValueData>
        </annotation>
      </species>
      <species metaid="meta_M_HHD_c" id="M_HHD_c" name="(2Z,4Z)-2-Hydroxyhexa-2,4-dienoic acid" compartment="c" initialConcentration="0">
        <notes>
          <html xmlns="http://www.w3.org/1999/xhtml">
            <p>FORMULA: C6H8O3</p>
          </html>
        </notes>
        <annotation>
          <listOfKeyValueData xmlns="http://pysces.sourceforge.net/KeyValueData">
            <data id="SMILES" value="O=C(O)/C(O)=C/C=C\C"/>
            <data id="PubChem_ID" value="none"/>
            <data id="ChEBI_ID" value="none"/>
            <data id="KeGG_ID" value="C20240"/>
          </listOfKeyValueData>
        </annotation>
      </species>
      <species metaid="meta_M_HIA_c" id="M_HIA_c" name="3-[(3aS,4S,5R,7aS)-5-hydroxy-7a-methyl-1-oxo-octahydro-1H-indene-4-carboxylate" compartment="c" initialConcentration="0">
        <notes>
          <html xmlns="http://www.w3.org/1999/xhtml">
            <p>FORMULA: C11H16O4</p>
          </html>
        </notes>
        <annotation>
          <listOfKeyValueData xmlns="http://pysces.sourceforge.net/KeyValueData">
            <data id="SMILES" value="O=C(O)[C@]1([H])[C@H](O)CC[C@@]2(C)[C@@]1([H])CCC2(=O)"/>
            <data id="PubChem_ID" value="none"/>
            <data id="ChEBI_ID" value="none"/>
            <data id="KeGG_ID" value="none"/>
          </listOfKeyValueData>
        </annotation>
      </species>
      <species metaid="meta_M_HIA_e" id="M_HIA_e" name="3-[(3aS,4S,5R,7aS)-5-hydroxy-7a-methyl-1-oxo-octahydro-1H-indene-4-carboxylate" compartment="e" initialConcentration="0">
        <notes>
          <html xmlns="http://www.w3.org/1999/xhtml">
            <p>FORMULA: C11H16O4</p>
          </html>
        </notes>
        <annotation>
          <listOfKeyValueData xmlns="http://pysces.sourceforge.net/KeyValueData">
            <data id="SMILES" value="O=C(O)[C@]1([H])[C@H](O)CC[C@@]2(C)[C@@]1([H])CCC2(=O)"/>
            <data id="PubChem_ID" value="none"/>
            <data id="ChEBI_ID" value="none"/>
            <data id="KeGG_ID" value="none"/>
          </listOfKeyValueData>
        </annotation>
      </species>
      <species metaid="meta_M_HIBUTCOA_c" id="M_HIBUTCOA_c" name="(S)-3-Hydroxyisobutyryl-CoA" compartment="c" initialConcentration="0">
        <notes>
          <html xmlns="http://www.w3.org/1999/xhtml">
            <p>FORMULA: C25H42N7O18P3S</p>
          </html>
        </notes>
        <annotation>
          <listOfKeyValueData xmlns="http://pysces.sourceforge.net/KeyValueData">
            <data id="SMILES" value="C[C@@H](CO)C(=O)SCCNC(=O)CCNC(=O)[C@H](O)C(C)(C)COP(O)(=O)OP(O)(=O)OC[C@H]1O[C@H]([C@H](O)[C@@H]1OP(O)(O)=O)n1cnc2c(N)ncnc12"/>
            <data id="PubChem_ID" value="8274.0"/>
            <data id="ChEBI_ID" value="28259.0"/>
            <data id="KeGG_ID" value="C06000"/>
          </listOfKeyValueData>
        </annotation>
      </species>
      <species metaid="meta_M_HIBUT_c" id="M_HIBUT_c" name="(S)-3-Hydroxyisobutyrate" compartment="c" initialConcentration="0">
        <notes>
          <html xmlns="http://www.w3.org/1999/xhtml">
            <p>FORMULA: C4H8O3</p>
          </html>
        </notes>
        <annotation>
          <listOfKeyValueData xmlns="http://pysces.sourceforge.net/KeyValueData">
            <data id="SMILES" value="OCC(C)C(=O)O"/>
            <data id="PubChem_ID" value="8275.0"/>
            <data id="ChEBI_ID" value="none"/>
            <data id="KeGG_ID" value="C06001"/>
          </listOfKeyValueData>
        </annotation>
      </species>
      <species metaid="meta_M_HIPCOA_c" id="M_HIPCOA_c" name="3-[(3aS,4S,7aS)-7a-Methyl-1,5-dioxo-octahydro-1H-inden-4-yl]propanoyl-CoA;" compartment="c" initialConcentration="0">
        <notes>
          <html xmlns="http://www.w3.org/1999/xhtml">
            <p>FORMULA: C34H52N7O19P3S</p>
          </html>
        </notes>
        <annotation>
          <listOfKeyValueData xmlns="http://pysces.sourceforge.net/KeyValueData">
            <data id="SMILES" value="O=C(SCCNC(=O)CCNC(=O)[C@H](O)C(C)(C)COP(O)(=O)OP(O)(=O)OC[C@H]1O[C@H]([C@H](O)[C@@H]1OP(O)(O)=O)n1cnc2c(N)ncnc12)CC[C@]3([H])C(=O)CC[C@@]4(C)[C@@]3([H])CCC4(=O)"/>
            <data id="PubChem_ID" value="none"/>
            <data id="ChEBI_ID" value="none"/>
            <data id="KeGG_ID" value="none"/>
          </listOfKeyValueData>
        </annotation>
      </species>
      <species metaid="meta_M_HIPECOA_c" id="M_HIPECOA_c" name="(2E)-3-[(3aS,4S,5R,7aS)-5-hydroxy-7a-methyl-1-oxo-octahydro-1H-inden-4-yl]prop-2-enoyl-CoA" compartment="c" initialConcentration="0">
        <notes>
          <html xmlns="http://www.w3.org/1999/xhtml">
            <p>FORMULA: C34H52N7O19P3S</p>
          </html>
        </notes>
        <annotation>
          <listOfKeyValueData xmlns="http://pysces.sourceforge.net/KeyValueData">
            <data id="SMILES" value="O=C(SCCNC(=O)CCNC(=O)[C@H](O)C(C)(C)COP(O)(=O)OP(O)(=O)OC[C@H]1O[C@H]([C@H](O)[C@@H]1OP(O)(O)=O)n1cnc2c(N)ncnc12)C=C[C@]3([H])[C@H](O)CC[C@@]4(C)[C@@]3([H])CCC4(=O)"/>
            <data id="PubChem_ID" value="none"/>
            <data id="ChEBI_ID" value="none"/>
            <data id="KeGG_ID" value="none"/>
          </listOfKeyValueData>
        </annotation>
      </species>
      <species metaid="meta_M_HIPOCOA_c" id="M_HIPOCOA_c" name="3-[(3aS,4S,5R,7aS)-5-hydroxy-7a-methyl-1-oxo-octahydro-1H-inden-4-yl]-3-oxopropanoyl-CoA" compartment="c" initialConcentration="0">
        <notes>
          <html xmlns="http://www.w3.org/1999/xhtml">
            <p>FORMULA: C34H52N7O20P3S</p>
          </html>
        </notes>
        <annotation>
          <listOfKeyValueData xmlns="http://pysces.sourceforge.net/KeyValueData">
            <data id="SMILES" value="O=C(SCCNC(=O)CCNC(=O)[C@H](O)C(C)(C)COP(O)(=O)OP(O)(=O)OC[C@H]1O[C@H]([C@H](O)[C@@H]1OP(O)(O)=O)n1cnc2c(N)ncnc12)CC(=O)[C@]3([H])[C@H](O)CC[C@@]4(C)[C@@]3([H])CCC4(=O)"/>
            <data id="PubChem_ID" value="none"/>
            <data id="ChEBI_ID" value="none"/>
            <data id="KeGG_ID" value="none"/>
          </listOfKeyValueData>
        </annotation>
      </species>
      <species metaid="meta_M_HIPOHCOA_c" id="M_HIPOHCOA_c" name="3-[(3aS,4S,5R,7aS)-5-hydroxy-7a-methyl-1-oxo-octahydro-1H-inden-4-yl]-3-hydroxypropanoyl-CoA" compartment="c" initialConcentration="0">
        <notes>
          <html xmlns="http://www.w3.org/1999/xhtml">
            <p>FORMULA: C34H54N7O20P3S</p>
          </html>
        </notes>
        <annotation>
          <listOfKeyValueData xmlns="http://pysces.sourceforge.net/KeyValueData">
            <data id="SMILES" value="O=C(SCCNC(=O)CCNC(=O)[C@H](O)C(C)(C)COP(O)(=O)OP(O)(=O)OC[C@H]1O[C@H]([C@H](O)[C@@H]1OP(O)(O)=O)n1cnc2c(N)ncnc12)C[C@H](O)[C@]3([H])[C@H](O)CC[C@@]4(C)[C@@]3([H])CCC4(=O)"/>
            <data id="PubChem_ID" value="none"/>
            <data id="ChEBI_ID" value="none"/>
            <data id="KeGG_ID" value="none"/>
          </listOfKeyValueData>
        </annotation>
      </species>
      <species metaid="meta_M_HIP_c" id="M_HIP_c" name="3-[(3aS,4S,7aS)-7a-Methyl-1,5-dioxo-octahydro-1H-inden-4-yl]propanoic acid" compartment="c" initialConcentration="0">
        <notes>
          <html xmlns="http://www.w3.org/1999/xhtml">
            <p>FORMULA: C13H18O4</p>
          </html>
        </notes>
        <annotation>
          <listOfKeyValueData xmlns="http://pysces.sourceforge.net/KeyValueData">
            <data id="SMILES" value="O=C(O)CC[C@]1([H])C(=O)CC[C@@]2(C)[C@@]1([H])CCC2(=O)"/>
            <data id="PubChem_ID" value="none"/>
            <data id="ChEBI_ID" value="none"/>
            <data id="KeGG_ID" value="C20199"/>
          </listOfKeyValueData>
        </annotation>
      </species>
      <species metaid="meta_M_HISOLP_c" id="M_HISOLP_c" name="L-Histidinol phosphate" compartment="c" initialConcentration="0">
        <notes>
          <html xmlns="http://www.w3.org/1999/xhtml">
            <p>FORMULA: C6H12N3O4P</p>
          </html>
        </notes>
        <annotation>
          <listOfKeyValueData xmlns="http://pysces.sourceforge.net/KeyValueData">
            <data id="SMILES" value="N[C@H](COP(O)(O)=O)Cc1c[nH]cn1"/>
            <data id="PubChem_ID" value="4334.0"/>
            <data id="ChEBI_ID" value="16996.0"/>
            <data id="KeGG_ID" value="C01100"/>
          </listOfKeyValueData>
        </annotation>
      </species>
      <species metaid="meta_M_HISOL_c" id="M_HISOL_c" name="L-Histidinol" compartment="c" initialConcentration="0">
        <notes>
          <html xmlns="http://www.w3.org/1999/xhtml">
            <p>FORMULA: C6H11N3O</p>
          </html>
        </notes>
        <annotation>
          <listOfKeyValueData xmlns="http://pysces.sourceforge.net/KeyValueData">
            <data id="SMILES" value="N[C@H](CO)Cc1c[nH]cn1"/>
            <data id="PubChem_ID" value="4117.0"/>
            <data id="ChEBI_ID" value="16255.0"/>
            <data id="KeGG_ID" value="C00860"/>
          </listOfKeyValueData>
        </annotation>
      </species>
      <species metaid="meta_M_HIS_c" id="M_HIS_c" name="L-Histidine" compartment="c" initialConcentration="0">
        <notes>
          <html xmlns="http://www.w3.org/1999/xhtml">
            <p>FORMULA: C6H9N3O2</p>
          </html>
        </notes>
        <annotation>
          <listOfKeyValueData xmlns="http://pysces.sourceforge.net/KeyValueData">
            <data id="SMILES" value="N[C@@H](Cc1c[nH]cn1)C(O)=O"/>
            <data id="PubChem_ID" value="3435.0"/>
            <data id="ChEBI_ID" value="15971.0"/>
            <data id="KeGG_ID" value="C00135"/>
          </listOfKeyValueData>
        </annotation>
      </species>
      <species metaid="meta_M_HIS_e" id="M_HIS_e" name="L-Histidine" compartment="e" initialConcentration="0">
        <notes>
          <html xmlns="http://www.w3.org/1999/xhtml">
            <p>FORMULA: C6H9N3O2</p>
          </html>
        </notes>
        <annotation>
          <listOfKeyValueData xmlns="http://pysces.sourceforge.net/KeyValueData">
            <data id="SMILES" value="N[C@@H](Cc1c[nH]cn1)C(O)=O"/>
            <data id="PubChem_ID" value="3435.0"/>
            <data id="ChEBI_ID" value="15971.0"/>
            <data id="KeGG_ID" value="C00135"/>
          </listOfKeyValueData>
        </annotation>
      </species>
      <species metaid="meta_M_HLA_c" id="M_HLA_c" name="5-hydroxylevulinic acid" compartment="c" initialConcentration="0">
        <notes>
          <html xmlns="http://www.w3.org/1999/xhtml">
            <p>FORMULA: C5H8O4</p>
          </html>
        </notes>
        <annotation>
          <listOfKeyValueData xmlns="http://pysces.sourceforge.net/KeyValueData">
            <data id="SMILES" value="OC(=O)CCC(=O)CO"/>
            <data id="PubChem_ID" value="none"/>
            <data id="ChEBI_ID" value="none"/>
            <data id="KeGG_ID" value="none"/>
          </listOfKeyValueData>
        </annotation>
      </species>
      <species metaid="meta_M_HMB4PP_c" id="M_HMB4PP_c" name="1-Hydroxy-2-methyl-2-butenyl 4-diphosphate" compartment="c" initialConcentration="0">
        <notes>
          <html xmlns="http://www.w3.org/1999/xhtml">
            <p>FORMULA: C5H12O8P2</p>
          </html>
        </notes>
        <annotation>
          <listOfKeyValueData xmlns="http://pysces.sourceforge.net/KeyValueData">
            <data id="SMILES" value="C\C(CO)=C/COP(O)(=O)OP(O)(O)=O"/>
            <data id="PubChem_ID" value="13975.0"/>
            <data id="ChEBI_ID" value="15664.0"/>
            <data id="KeGG_ID" value="C11811"/>
          </listOfKeyValueData>
        </annotation>
      </species>
      <species metaid="meta_M_HMBUTCOA_c" id="M_HMBUTCOA_c" name="(2S,3S)-3-Hydroxy-2-methylbutanoyl-CoA" compartment="c" initialConcentration="0">
        <notes>
          <html xmlns="http://www.w3.org/1999/xhtml">
            <p>FORMULA: C26H44N7O18P3S</p>
          </html>
        </notes>
        <annotation>
          <listOfKeyValueData xmlns="http://pysces.sourceforge.net/KeyValueData">
            <data id="SMILES" value="C[C@H](O)[C@H](C)C(=O)SCCNC(=O)CCNC(=O)[C@H](O)C(C)(C)COP(O)(=O)OP(O)(=O)OC[C@H]1O[C@H]([C@H](O)[C@@H]1OP(O)(O)=O)n1cnc2c(N)ncnc12"/>
            <data id="PubChem_ID" value="7041.0"/>
            <data id="ChEBI_ID" value="15449.0"/>
            <data id="KeGG_ID" value="C04405"/>
          </listOfKeyValueData>
        </annotation>
      </species>
[truncated: 2,714,496 more chars]
