# Supplementary material for: Modeling the Metabolic State of Mycobacterium tuberculosis Upon Infection
Source: Front Cell Infect Microbiol. 2018 Aug 3;8:264. doi: 10.3389/fcimb.2018.00264 (PMC6085482; doi:10.3389/fcimb.2018.00264)
Supplement: Supplementary file 4 [file Data_Sheet_2.XLSX]

## Sheet: reactions
Abbreviation	Name	Reaction	GPR	Genes	Protein	Subsystem	Reversible	Lower bound	Upper bound	EC. Number	References
ACCA1	R04138	1 ATP[c] + 1 3MBECOA[c] + 1 HCO3[c] + 1 H[c] --> 1 ADP[c] + 1 PI[c] + 1 MGLUTCOA[c]	Rv2501c AND Rv2502c	accA1 AND accD1	methylcrotonyl-CoA carboxylase	Valine, leucine and isoleucine degradation	0	0	1000	6.4.1.4	none
ECHA81	R04204	1 2MBECOA[c] + 1 H2O[c] --> 1 HMBUTCOA[c]	Rv1070c OR Rv0905 OR Rv2486 OR Rv1472 OR Rv3774	echA8 OR echA6 OR echA14 OR echA12 OR echA21	enoyl-CoA hydratase	Valine, leucine and isoleucine degradation	0	0	1000	4.2.1.17	none
ECHA82	R04224	1 MACRCOA[c] + 1 H2O[c] --> 1 HIBUTCOA[c]	Rv1070c OR Rv0905 OR Rv2486 OR Rv1472 OR Rv3774	echA8 OR echA6 OR echA14 OR echA12 OR echA21	enoyl-CoA hydratase	Valine, leucine and isoleucine degradation	0	0	1000	4.2.1.17	none
FADA	R00927	1 COA[c] + 1 MAACCOA[c] --> 1 PROPIONYLCOA[c] + 1 ACCOA[c]	Rv0859 OR Rv1074c OR Rv1323	fadA OR fadA3 OR fadA4	acetyl-CoA acetyltransferase	Valine, leucine and isoleucine degradation	1	-1000	1000	2.3.1.9	none
HIBUT	R05064	1 HIBUTCOA[c] + 1 H2O[c] --> 1 HIBUT[c] + 1 COA[c]		orphan	na	Valine, leucine and isoleucine degradation	0	0	1000	3.1.2.4	none
HMGCOA	R02085	1 MGLUTCOA[c] + 1 H2O[c] --> 1 HMGLUTCOA[c]		orphan	na	Valine, leucine and isoleucine degradation	0	0	1000	4.2.1.18	none
ILVE1	R01090	1 MOP[c] + 1 GLU[c] --> 1 LEU[c] + 1 AKG[c]	Rv2210c	ilvE	branched-chain amino acid aminotransferase	Valine, leucine and isoleucine degradation	1	-1000	1000	2.6.1.42	none
ILVE2	R01214	1 GLU[c] + 1 OMVAL[c] --> 1 VAL[c] + 1 AKG[c]	Rv2210c	ilvE	branched-chain amino acid aminotransferase	Valine, leucine and isoleucine degradation	1	-1000	1000	2.6.1.42	none
ILVE3	R02199	1 ILE[c] + 1 AKG[c] --> 1 GLU[c] + 1 OXOMETHYLPENTANOATE[c]	Rv2210c	ilvE	branched-chain amino acid aminotransferase	Valine, leucine and isoleucine degradation	1	-1000	1000	2.6.1.42	none
MACOA	R04203	1 HMBUTCOA[c] + 1 NAD[c] --> 1 MAACCOA[c] + 1 NADH[c] + 1 H[c]	Rv3774 OR Rv1144	Rv3774 OR Rv1144	short-chain type dehydrogenase/reductase	Valine, leucine and isoleucine degradation	0	0	1000	1.1.1.35	none
MMSA	R00935	1 METHYMALONATE[c] + 1 NAD[c] + 1 COA[c] --> 1 PROPIONYLCOA[c] + 1 NADH[c] + 1 CO2[c] + 1 H[c]	Rv0753c	mmsA	methylmalonate-semialdehyde dehydrogenase	Valine, leucine and isoleucine degradation	0	0	1000	1.2.1.27	none
MMSB	R05066	1 HIBUT[c] + 1 NAD[c] --> 1 METHYMALONATE[c] + 1 NADH[c] + 1 H[c]	Rv1144 OR Rv0751c	mmsB	short-chain type dehydrogenase/reductase AND 3-hydroxyisobutyrate dehydrogenase	Valine, leucine and isoleucine degradation	0	0	1000	1.1.1.31	none
MOP	MOP	1 OICAP[c] --> 1 MOP[c] + 1 CO2[c]		na	Spontaneous	Valine, leucine and isoleucine degradation	0	0	1000	none	none
RMCOA	R02765	1 SMMALONYLCOA[c] --> 1 RMMALONYLCOA[c]	Rv1322A	Rv1322A	methylmalonyl-CoA epimerase	Valine, leucine and isoleucine degradation	1	-1000	1000	5.1.99.1	doi: 10.1128/JB.01767-07
ILVB1	R08648	1 PYR[c] + 1 OBUT[c] --> 1 ABUT[c] + 1 CO2[c]	Rv3003c OR ( Rv3470c AND Rv3002c )	ilvB1 OR (ilvB2 AND ilvH)	acetolactate synthase 1 catalytic subunit OR (acetolactate synthase large subunit AND acetolactate synthase 3 regulatory subunit)	Valine, leucine and isoleucine biosynthesis	0	0	1000	2.2.1.6	none
ILVC1	R05068	1 HMOP[c] + 1 NADPH[c] + 1 H[c] --> 1 DIHYDROXYMETHYLPENTANOATE[c] + 1 NADP[c]	Rv3001c	ilvC	ketol-acid reductoisomerase	Valine, leucine and isoleucine biosynthesis	0	0	1000	1.1.1.86	none
ILVC2	R05069	1 ABUT[c] --> 1 HMOP[c]	Rv3001c	ilvC	ketol-acid reductoisomerase	Valine, leucine and isoleucine biosynthesis	0	0	1000	1.1.1.86	none
ILVD1	R05070	1 DIHYDROXYMETHYLPENTANOATE[c] --> 1 OXOMETHYLPENTANOATE[c] + 1 H2O[c]	Rv0189c	ilvD	dihydroxy-acid dehydratase	Valine, leucine and isoleucine biosynthesis	0	0	1000	4.2.1.9	none
LEUA	R01213	1 OMVAL[c] + 1 ACCOA[c] + 1 H2O[c] --> 1 IPPMAL[c] + 1 COA[c]	Rv3710	leuA	2-isopropylmalate synthase	Valine, leucine and isoleucine biosynthesis	0	0	1000	2.3.3.13	none
LEUB	R04426	1 CBHCAP[c] + 1 NAD[c] --> 1 OICAP[c] + 1 NADH[c] + 1 H[c]	Rv2995c	leuB	3-isopropylmalate dehydrogenase	Valine, leucine and isoleucine biosynthesis	0	0	1000	1.1.1.85	none
LEUC1	R03968	1 IPPMAE[c] + 1 H2O[c] --> 1 IPPMAL[c]	Rv2988c AND Rv2987c	leuC AND leuD	isopropylmalate isomerase large subunit AND isopropylmalate isomerase small subunit	Valine, leucine and isoleucine biosynthesis	1	-1000	1000	4.2.1.33	none
LEUC2	R04001	1 CBHCAP[c] --> 1 IPPMAE[c] + 1 H2O[c]	Rv2988c AND Rv2987c	leuC AND leuD	isopropylmalate isomerase large subunit AND isopropylmalate isomerase small subunit	Valine, leucine and isoleucine biosynthesis	1	-1000	1000	4.2.1.33	none
MEND1	R08165	1 AKG[c] + 1 ICHOR[c] --> 1 EPSHCHC[c] + 1 CO2[c]	Rv0555	menD	bifuctional menaquinone biosynthesis protein	Ubiquinone and other terpenoid-quinone biosynthesis	1	-1000	1000	2.2.1.9	none
MEND2	R08166	1 EPSHCHC[c] --> 1 SHCHC[c] + 1 PYR[c]	Rv0555	menD	bifuctional menaquinone biosynthesis protein	Ubiquinone and other terpenoid-quinone biosynthesis	1	-1000	1000	4.2.99.20	none
OSB	R04031	1 SHCHC[c] --> 1 OSB[c] + 1 H2O[c]		orphan	na	Ubiquinone and other terpenoid-quinone biosynthesis	0	0	1000	4.2.1.113	none
ACTAC2	R01364	1 FUACAC[c] + 1 H2O[c] --> 1 FUM[c] + 1 ACTAC[c]		orphan	na	Tyrosine metabolism	0	0	1000	3.7.1.2	none
ASPB1	R00734	1 4HPP[c] + 1 GLU[c] --> 1 TYR[c] + 1 AKG[c]	Rv3565 OR Rv0337c	aspB OR aspC	aspartate aminotransferase OR aminotransferase	Tyrosine metabolism	1	-1000	1000	2.6.1.1 AND 2.6.1.2	none
FUCAC	R03181	1 MACAC[c] --> 1 FUACAC[c]		orphan	na	Tyrosine metabolism	1	-1000	1000	5.2.1.2	none
HOGEN	R02521	1 4HPP[c] + 1 O2[c] --> 1 HOMOGEN[c] + 1 CO2[c]		orphan	na	Tyrosine metabolism	0	0	1000	1.13.11.27	none
MACAC	R02519	1 HOMOGEN[c] + 1 O2[c] --> 1 MACAC[c]		orphan	na	Tyrosine metabolism	0	0	1000	1.13.11.5	none
AMT	T00014	1 NH3[e] --> 1 NH3[c]	Rv2920c	amt	ammonium-transport integral membrane protein	Transport	1	-1000	1000	none	none
ANSP2A	T00152a	1 ASN[e] + 1 ATP[c] + 1 H2O[c] --> 1 ASN[c] + 1 ADP[c] + 1 PI[c]	Rv0346c	ansP2	L-asparagine permease	Transport	0	0	1000	none	doi: 10.1371/journal.ppat.1003928
ANSP2B	T00152b	1 ASN[c] + 1 ATP[c] + 1 H2O[c] --> 1 ASN[e] + 1 ADP[c] + 1 PI[c]	Rv0346c	ansP2	L-asparagine permease	Transport	0	0	1000	none	doi: 10.1371/journal.ppat.1003928
BACA	T00194	1 COBCO[e] + 1 ATP[c] + 1 H2O[c] --> 1 COBCO[c] + 1 ADP[c] + 1 PI[c]	Rv1819c	bacA	vitamin B12 abc transporter	Transport	0	0	1000	none	doi: 10.1098/rsob.120175
CHAA	T00067	1 CA[e] + 2 H[c] --> 1 CA[c] + 2 H[e]	Rv1607	chaA	ionic transporter	Transport	1	-1000	1000	none	none
CTPA1	T00070a	1 CU[e] + 1 ATP[c] + 1 H2O[c] --> 1 CU[c] + 1 ADP[c] + 1 PI[c]	Rv0092 OR Rv0103c	ctpA OR ctpB	cation-transporter ATPase	Transport	0	0	1000	3.6.3.-	none
CTPA2	T00070b	1 CU[c] + 1 ATP[c] + 1 H2O[c] --> 1 CU[e] + 1 ADP[c] + 1 PI[c]	Rv0092 OR Rv0103c	ctpA OR ctpB	cation-transporter ATPase	Transport	0	0	1000	3.6.3.-	none
CTPD1	T00291a	1 CD[e] + 1 ATP[c] + 1 H2O[c] --> 1 CD[c] + 1 ADP[c] + 1 PI[c]	Rv1469	ctpD	nickel-transport integral membrane protein	Transport	0	0	1000	3.6.3.-	none
CTPD2	T00291b	1 CD[c] + 1 ATP[c] + 1 H2O[c] --> 1 CD[e] + 1 ADP[c] + 1 PI[c]	Rv1469	ctpD	nickel-transport integral membrane protein	Transport	0	0	1000	3.6.3.-	none
CTPI1	T00038a	1 ZN[e] + 1 ATP[c] + 1 H2O[c] --> 1 ZN[c] + 1 ADP[c] + 1 PI[c]	Rv0107c	ctpI	cation-transporter ATPase	Transport	0	0	1000	3.6.3.-	none
CTPI2	T00038b	1 ZN[c] + 1 ATP[c] + 1 H2O[c] --> 1 ZN[e] + 1 ADP[c] + 1 PI[c]	Rv0107c	ctpI	cation-transporter ATPase	Transport	0	0	1000	3.6.3.-	none
CYCA1	T00133	1 DALA[e] + 1 H[c] --> 1 DALA[c] + 1 H[e]	Rv1704c	cycA	D-Serine/Alanine/Glycine transporter protein	Transport	1	-1000	1000	none	none
CYCA2	T00041a	1 ALA[e] + 1 ATP[c] + 1 H2O[c] --> 1 ALA[c] + 1 ADP[c] + 1 PI[c]	Rv1704c	cycA	D-serine/alanine/glycine transporter protein	Transport	0	0	1000	none	none
CYCA3	T00041b	1 ALA[c] + 1 ATP[c] + 1 H2O[c] --> 1 ALA[e] + 1 ADP[c] + 1 PI[c]	Rv1704c	cycA	D-serine/alanine/glycine transporter protein	Transport	0	0	1000	none	none
CYCA4	T00037	1 GLY[e] + 1 H[c] --> 1 GLY[c] + 1 H[e]	Rv1704c	cycA	D-Serine/Alanine/Glycine transporter protein	Transport	1	-1000	1000	none	none
CYCA5	T00065	1 SER[e] + 1 H[c] --> 1 SER[c] + 1 H[e]	Rv1704c	cycA	D-Serine/Alanine/Glycine transporter protein	Transport	1	-1000	1000	none	none
CYSA11	T00059a	1 SLF[e] + 1 ATP[c] + 1 H2O[c] --> 1 SLF[c] + 1 ADP[c] + 1 PI[c]	Rv2397c AND Rv2398c AND Rv2399c AND Rv2400c AND Rv1739c	cysA1 AND cysW AND cysT AND subI AND Rv1739c	sulphate-transport transmembrane protein abc transporter	Transport	0	0	1000	none	none
CYSA12	T00059b	1 SLF[c] + 1 ATP[c] + 1 H2O[c] --> 1 SLF[e] + 1 ADP[c] + 1 PI[c]	Rv2397c AND Rv2398c AND Rv2399c AND Rv2400c AND Rv1739c	cysA1 AND cysW AND cysT AND subI AND Rv1739c	sulphate-transport transmembrane protein abc transporter	Transport	0	0	1000	none	none
DCTA1A	T00149a	1 MAL[e] + 1 ATP[c] + 1 H2O[c] --> 1 MAL[c] + 1 ADP[c] + 1 PI[c]	Rv2443	dctA	C4-dicarboxylate-transport transmembrane protein	Transport	0	0	1000	none	none
DCTA1B	T00149b	1 MAL[c] + 1 ATP[c] + 1 H2O[c] --> 1 MAL[e] + 1 ADP[c] + 1 PI[c]	Rv2443	dctA	C4-dicarboxylate-transport transmembrane protein	Transport	0	0	1000	none	none
DCTA2A	T00042a	1 SUCC[e] + 1 ATP[c] + 1 H2O[c] --> 1 SUCC[c] + 1 ADP[c] + 1 PI[c]	Rv2443	dctA	C4-dicarboxylate-transport transmembrane protein	Transport	0	0	1000	none	none
DCTA2B	T00042b	1 SUCC[c] + 1 ATP[c] + 1 H2O[c] --> 1 SUCC[e] + 1 ADP[c] + 1 PI[c]	Rv2443	dctA	C4-dicarboxylate-transport transmembrane protein	Transport	0	0	1000	none	none
DCTA3A	T00122a	1 FUM[e] + 1 ATP[c] + 1 H2O[c] --> 1 FUM[c] + 1 ADP[c] + 1 PI[c]	Rv2443	dctA	C4-dicarboxylate-transport transmembrane protein	Transport	0	0	1000	none	none
DCTA3B	T00122b	1 FUM[c] + 1 ATP[c] + 1 H2O[c] --> 1 FUM[e] + 1 ADP[c] + 1 PI[c]	Rv2443	dctA	C4-dicarboxylate-transport transmembrane protein	Transport	0	0	1000	none	none
GLNH1	T00064a	1 GLN[e] + 1 ATP[c] + 1 H2O[c] --> 1 GLN[c] + 1 ADP[c] + 1 PI[c]	Rv0411c AND Rv0072 AND Rv0073 AND Rv2563 AND Rv2564	glnH AND Rv0072 AND Rv0073 AND Rv2563 AND glnQ	glutamine abc transporter	Transport	0	0	1000	none	none
GLNH2	T00064b	1 GLN[c] + 1 ATP[c] + 1 H2O[c] --> 1 GLN[e] + 1 ADP[c] + 1 PI[c]	Rv0411c AND Rv0072 AND Rv0073 AND Rv2563 AND Rv2564	glnH AND Rv0072 AND Rv0073 AND Rv2563 AND glnQ	glutamine abc transporter	Transport	0	0	1000	none	none
MCE4A	T00187	1 CHOLESTEROL[e] + 1 ATP[c] + 1 H2O[c] --> 1 CHOLESTEROL[c] + 1 ADP[c] + 1 PI[c]	Rv3499c AND Rv3498c AND Rv3497c AND Rv3496c AND Rv3495c AND Rv3494c AND Rv3500c AND Rv3501c	mce4A AND mce4B AND mce4C AND mce4D AND mce4E AND mce4F AND supA AND supB	cholesterol ABC transporter	Transport	0	0	1000	none	doi: 10.1016/j.tim.2011.07.009
MGTE1	T00305a	1 MG[e] + 1 ATP[c] + 1 H2O[c] --> 1 MG[c] + 1 ADP[c] + 1 PI[c]	Rv0362 OR Rv0107c OR Rv1239c OR Rv1811	mgtE OR ctpI OR corA OR mgtC	magnesium transport P-type ATPase	Transport	0	0	1000	3.6.3.1	doi: 10.1128/IAI.70.7.3930-3934.2002
MGTE2	T00305b	1 MG[c] + 1 ATP[c] + 1 H2O[c] --> 1 MG[e] + 1 ADP[c] + 1 PI[c]	Rv0362 OR Rv0107c OR Rv1239c OR Rv1811	mgtE OR ctpI OR corA OR mgtC	magnesium transport P-type ATPase	Transport	0	0	1000	3.6.3.1	none
MNTH	T00034	1 MN[e] + 2 H[c] --> 1 MN[c] + 2 H[e]	Rv0924c	mntH	divalent cation-transport integral membrane protein	Transport	1	-1000	1000	none	none
MODA1	T06232a	1 MOLYBDATE[e] + 1 ATP[c] + 1 H2O[c] --> 1 MOLYBDATE[c] + 1 ADP[c] + 1 PI[c]	Rv1857 AND Rv1858 AND Rv1859	modA AND modB AND modC	molybdate ABC transporter	Transport	0	0	1000	none	none
MODA2	T06232b	1 MOLYBDATE[c] + 1 ATP[c] + 1 H2O[c] --> 1 MOLYBDATE[e] + 1 ADP[c] + 1 PI[c]	Rv1857 AND Rv1858 AND Rv1859	modA AND modB AND modC	molybdate ABC transporter	Transport	0	0	1000	none	none
NARK	T00088	1 NO2[e] + 1 H[c] --> 1 NO2[c] + 1 H[e]	(Rv1737c AND Rv2329c AND Rv0261c) OR Rv0267	(narK2 AND narK1 AND narK3) OR narU	nitrate extrusion protein	Transport	1	-1000	1000	none	none
NICT1	T00291a	1 NI[e] + 1 ATP[c] + 1 H2O[c] --> 1 NI[c] + 1 ADP[c] + 1 PI[c]	Rv2856	nicT	nickel-transport integral membrane protein	Transport	0	0	1000	3.6.3.-	none
NICT2	T00291b	1 NI[c] + 1 ATP[c] + 1 H2O[c] --> 1 NI[e] + 1 ADP[c] + 1 PI[c]	Rv2856	nicT	nickel-transport integral membrane protein	Transport	0	0	1000	3.6.3.-	none
PSTS1B	T00009b	1 ATP[c] + 1 H2O[c] --> 1 PI[e] + 1 ADP[c]	( Rv0934 AND Rv0936 AND Rv0935 AND Rv0933 ) OR ( Rv0932c AND Rv0930 AND Rv0929 AND Rv0933 ) OR ( Rv0928 AND Rv0930 AND Rv0928 AND Rv0933 ) OR Rv0545c OR Rv2281	( pstS1 AND pstA2 AND pstC1 AND pstB ) OR ( pstS2 AND pstA1 AND pstC2 AND pstB) OR ( pstS3 AND pstA1 AND pstC3 AND pstB ) OR pitA OR pitB	phosphate specific ABC transport system	Transport	0	0	1000	none	none
PROZ1	T00148a	1 PRO[e] + 1 ATP[c] + 1 H2O[c] --> 1 PRO[c] + 1 ADP[c] + 1 PI[c]	Rv3756c AND Rv3757c AND Rv3758c AND Rv3759c	proZ AND proW AND proV AND proX	glycine betaine/carnitine/choline/L-proline transport integral membrane protein abc transporter	Transport	0	0	1000	none	none
PROZ2	T00148b	1 PRO[c] + 1 ATP[c] + 1 H2O[c] --> 1 PRO[e] + 1 ADP[c] + 1 PI[c]	Rv3756c AND Rv3757c AND Rv3758c AND Rv3759c	proZ AND proW AND proV AND proX	glycine betaine/carnitine/choline/L-proline transport integral membrane protein abc transporter	Transport	0	0	1000	none	none
PROZ3	T00114a	1 CHOL[e] + 1 ATP[c] + 1 H2O[c] --> 1 CHOL[c] + 1 ADP[c] + 1 PI[c]	Rv3756c AND Rv3757c AND Rv3758c AND Rv3759c	proZ AND proW AND proV AND proX	glycine betaine/carnitine/choline/L-proline transport integral membrane protein abc transporter	Transport	0	0	1000	none	none
PROZ4	T00114b	1 CHOL[c] + 1 ATP[c] + 1 H2O[c] --> 1 CHOL[e] + 1 ADP[c] + 1 PI[c]	Rv3756c AND Rv3757c AND Rv3758c AND Rv3759c	proZ AND proW AND proV AND proX	glycine betaine/carnitine/choline/L-proline transport integral membrane protein abc transporter	Transport	0	0	1000	none	none
PSTS1A	T00009a	1 PI[e] + 1 ATP[c] + 1 H2O[c] --> 2 PI[c] + 1 ADP[c]	( Rv0934 AND Rv0936 AND Rv0935 AND Rv0933 ) OR ( Rv0932c AND Rv0930 AND Rv0929 AND Rv0933 ) OR ( Rv0928 AND Rv0930 AND Rv0928 AND Rv0933 ) OR Rv0545c OR Rv2281	( pstS1 AND pstA2 AND pstC1 AND pstB ) OR ( pstS2 AND pstA1 AND pstC2 AND pstB) OR ( pstS3 AND pstA1 AND pstC3 AND pstB ) OR pitA OR pitB	phosphate specific ABC transport system	Transport	0	0	1000	none	none
ROCE1A	T00062a	1 ARG[e] + 1 ATP[c] + 1 H2O[c] --> 1 ARG[c] + 1 ADP[c] + 1 PI[c]	Rv0522 OR Rv2320c OR Rv3253c OR Rv1999c OR Rv1979c	gabP OR rocE OR Rv3253c OR Rv1999c OR Rv1979c	cationic amino acid transport integral membrane protein	Transport	0	0	1000	none	doi: 10.1128/JB.01687-05
ROCE1B	T00062b	1 ARG[c] + 1 ATP[c] + 1 H2O[c] --> 1 ARG[e] + 1 ADP[c] + 1 PI[c]	Rv0522 OR Rv2320c OR Rv3253c OR Rv1999c OR Rv1979c	gabP OR rocE OR Rv3253c OR Rv1999c OR Rv1979c	amino acid transporter	Transport	0	0	1000	none	doi: 10.1128/JB.01687-05
ROCE2	T00047a	1 LYS[e] + 1 ATP[c] + 1 H2O[c] --> 1 LYS[c] + 1 ADP[c] + 1 PI[c]	Rv2320c	rocE	cationic amino acid transport integral membrane protein	Transport	0	0	1000	none	none
ROCE3	T00047b	1 LYS[c] + 1 ATP[c] + 1 H2O[c] --> 1 LYS[e] + 1 ADP[c] + 1 PI[c]	Rv2320c	rocE	cationic amino acid transport integral membrane protein	Transport	0	0	1000	none	none
SUGL	T00984	1 GLAC[e] + 1 H[e] --> 1 GLAC[c] + 1 H[c]	Rv3331	sugI	sugar-transport integral membrane protein	Transport	1	-1000	1000	none	none
T4HBZA	T17467	1 4HBENZALC[e] --> 1 4HBENZALC[c]		orphan	na	Transport	1	-1000	1000	none	none
T9HED	T08362	1 9HEXADECENOATE[e] --> 1 9HEXADECENOATE[c]		orphan	na	Transport	1	-1000	1000	none	none
T9OCD	T00712	1 9OCTADECENOATE[e] --> 1 9OCTADECENOATE[c]		orphan	na	Transport	1	-1000	1000	none	none
TAC	T00033	1 AC[e] + 1 H[c] --> 1 AC[c] + 1 H[e]		orphan	na	Transport	1	-1000	1000	none	none
TACAL	T00084	1 ACAL[e] --> 1 ACAL[c]		orphan	na	Transport	1	-1000	1000	none	none
TAD	T00147	1 AD[e] + 1 H[c] --> 1 AD[c] + 1 H[e]		orphan	na	Transport	1	-1000	1000	none	none
TADN	T00212	1 ADN[e] + 1 H[c] --> 1 ADN[c] + 1 H[e]		orphan	na	Transport	1	-1000	1000	none	none
TAKG	T00026	1 AKG[e] + 1 H[c] --> 1 AKG[c] + 1 H[e]		orphan	na	Transport	1	-1000	1000	none	none
TAN	T00108	1 AN[e] --> 1 AN[c]		orphan	na	Transport	1	-1000	1000	none	none
TASPA	T00049a	1 ASP[e] + 1 ATP[c] + 1 H2O[c] --> 1 ASP[c] + 1 ADP[c] + 1 PI[c]	Rv0346c OR Rv2127	ansP2 OR ansP1	L-aspartate permease	Transport	0	0	1000	none	doi: 10.1038/NCHEMBIO.1355
TASPB	T00049b	1 ASP[c] + 1 ATP[c] + 1 H2O[c] --> 1 ASP[e] + 1 ADP[c] + 1 PI[c]	Rv0346c OR Rv2127	ansP2 OR ansP1	L-aspartate permease	Transport	0	0	1000	none	doi: 10.1038/NCHEMBIO.1355
TBIOT	T00120	1 BIOTIN[e] --> 1 BIOTIN[c]		orphan	na	Transport	1	-1000	1000	none	none
TCADA	T01672	1 CADA[c] + 1 LYS[e] + 1 H[c] --> 1 LYS[c] + 1 CADA[e] + 1 H[e]		orphan	na	Transport	1	-1000	1000	none	none
TCELB	T00185	1 CELB[e] + 1 ATP[c] + 1 H2O[c] --> 1 CELB[c] + 1 ADP[c] + 1 PI[c]	( Rv2316 AND Rv2317 AND Rv2318 ) OR ( Rv1235 AND Rv1236 AND Rv1237 AND Rv1238 ) OR ( Rv2038c AND Rv2039c AND Rv2040c AND Rv2041c )	( uspA AND uspB AND uspC ) OR ( lpqY AND sugA AND sugB AND sugC ) OR ( Rv2038c AND Rv2039c AND Rv2040c AND R2041c )	sugar-transport integral membrane protein abc transporter	Transport	0	0	1000	none	doi: 10.1099/mic.0.2007/012872-0
TCITA	T00158a	1 CIT[e] + 1 ATP[c] + 1 H2O[c] --> 1 CIT[c] + 1 ADP[c] + 1 PI[c]		orphan	na	Transport	0	0	1000	none	none
TCITB	T00158b	1 CIT[c] + 1 ATP[c] + 1 H2O[c] --> 1 CIT[e] + 1 ADP[c] + 1 PI[c]		orphan	na	Transport	0	0	1000	none	none
TCITR	T00327	1 CITR[e] --> 1 CITR[c]		orphan	na	Transport	1	-1000	1000	none	none
TCL1	T00698a	1 CL[e] + 1 ATP[c] + 1 H2O[c] --> 1 CL[c] + 1 ADP[c] + 1 PI[c]		orphan	na	Transport	0	0	1000	3.6.3.-	none
TCL2	T00698b	1 CL[c] + 1 ATP[c] + 1 H2O[c] --> 1 CL[e] + 1 ADP[c] + 1 PI[c]		orphan	na	Transport	0	0	1000	3.6.3.-	none
TCO	T00237	1 CO[e] --> 1 CO[c]		orphan	na	Transport	1	-1000	1000	none	none
TCO2	T00011	1 CO2[e] --> 1 CO2[c]		orphan	na	Transport	1	-1000	1000	none	none
TCOIIA	T00175a	1 COII[e] + 1 ATP[c] + 1 H2O[c] --> 1 COII[c] + 1 ADP[c] + 1 PI[c]		orphan	na	Transport	0	0	1000	none	none
TCOIIB	T00175b	1 COII[c] + 1 ATP[c] + 1 H2O[c] --> 1 COII[e] + 1 ADP[c] + 1 PI[c]		orphan	na	Transport	0	0	1000	none	none
TCYSA	T00097a	1 CYS[e] + 1 ATP[c] + 1 H2O[c] --> 1 CYS[c] + 1 ADP[c] + 1 PI[c]		orphan	na	Transport	0	0	1000	none	none
TCYSB	T00097b	1 CYS[c] + 1 ATP[c] + 1 H2O[c] --> 1 CYS[e] + 1 ADP[c] + 1 PI[c]		orphan	na	Transport	0	0	1000	none	none
TDA	T00559	1 DA[e] + 1 H[c] --> 1 DA[c] + 1 H[e]		orphan	na	Transport	1	-1000	1000	none	none
TDEC	T01571	1 DECANOATE[e] --> 1 DECANOATE[c]		orphan	na	Transport	1	-1000	1000	none	none
TDGLUA	T00217a	1 DGLU[e] + 1 ATP[c] + 1 H2O[c] --> 1 DGLU[c] + 1 ADP[c] + 1 PI[c]		orphan	na	Transport	0	0	1000	none	none
TDGLUB	T00217b	1 DGLU[c] + 1 ATP[c] + 1 H2O[c] --> 1 DGLU[e] + 1 ADP[c] + 1 PI[c]		orphan	na	Transport	0	0	1000	none	none
TDIN	T05512	1 DIN[e] + 1 H[c] --> 1 DIN[c] + 1 H[e]		orphan	na	Transport	1	-1000	1000	none	none
TDODN	T02679	1 DODECANOATE[e] --> 1 DODECANOATE[c]		orphan	na	Transport	1	-1000	1000	none	none
TDPMA	T00666a	1 DAPIM[e] + 1 ATP[c] + 1 H2O[c] --> 1 DAPIM[c] + 1 ADP[c] + 1 PI[c]		orphan	na	Transport	0	0	1000	none	none
TDPMB	T00666b	1 DAPIM[c] + 1 ATP[c] + 1 H2O[c] --> 1 DAPIM[e] + 1 ADP[c] + 1 PI[c]		orphan	na	Transport	0	0	1000	none	none
TEICN	T06425	1 EICOSANOATE[e] --> 1 EICOSANOATE[c]		orphan	na	Transport	1	-1000	1000	none	none
TETH	T00469	1 ETH[e] + 1 H[c] --> 1 ETH[c] + 1 H[e]		orphan	na	Transport	1	-1000	1000	none	none
TFE2	T14818	1 FE2[e] --> 1 FE2[c]		orphan	na	Transport	1	-1000	1000	none	none
TFOL	T00504	1 FOL[e] --> 1 FOL[c]		orphan	na	Transport	1	-1000	1000	none	none
TFOR	T00058	1 FOR[e] --> 1 FOR[c]		orphan	na	Transport	1	-1000	1000	none	none
TFRUA	T00095a	1 FRU[e] + 1 PEP[c] --> 1 PYR[c] + 1 F6P[c]		orphan	na	Transport	0	0	1000	none	none
TFRUB	T00095b	1 FRU[e] + 1 PEP[c] --> 1 F1P[c] + 1 PYR[c]		orphan	na	Transport	0	0	1000	none	none
TG3P	T00118	1 G3P[e] --> 1 G3P[c]		orphan	na	Transport	1	-1000	1000	none	none
TGABAA	T00334a	1 GABA[e] + 1 ATP[c] + 1 H2O[c] --> 1 GABA[c] + 1 ADP[c] + 1 PI[c]	Rv0522	gabP	GABA permease	Transport	0	0	1000	none	none
TGABAB	T00334b	1 GABA[c] + 1 ATP[c] + 1 H2O[c] --> 1 GABA[e] + 1 ADP[c] + 1 PI[c]	Rv0522	gabP	GABA permease	Transport	0	0	1000	none	none
TGL	T00116	1 GL[e] --> 1 GL[c]		orphan	na	Transport	1	-1000	1000	none	none
TGLUA	T00025a	1 GLU[e] + 1 ATP[c] + 1 H2O[c] --> 1 GLU[c] + 1 ADP[c] + 1 PI[c]		orphan	na	Transport	0	0	1000	none	none
TGLUB	T00025b	1 GLU[c] + 1 ATP[c] + 1 H2O[c] --> 1 GLU[e] + 1 ADP[c] + 1 PI[c]		orphan	na	Transport	0	0	1000	none	none
TGLYCO	T00160	1 GLYCOLATE[e] --> 1 GLYCOLATE[c]		orphan	na	Transport	1	-1000	1000	none	none
TGN	T00242	1 GN[e] --> 1 GN[c]		orphan	na	Transport	1	-1000	1000	none	none
TGSN	T00387	1 GSN[e] + 1 H[c] --> 1 GSN[c] + 1 H[e]		orphan	na	Transport	1	-1000	1000	none	none
TH2O	T00001	1 H2O[e] --> 1 H2O[c]		orphan	na	Transport	1	-1000	1000	none	none
THEPD	THEPD	1 HEPTADECANOATE[e] --> 1 HEPTADECANOATE[c]		orphan	na	Transport	1	-1000	1000	none	none
THEXC	THEXC	1 HEXACOSANOATE[e] --> 1 HEXACOSANOATE[c]		orphan	na	Transport	1	-1000	1000	none	none
THEXD	T00249	1 HEXADECANOATE[e] --> 1 HEXADECANOATE[c]		orphan	na	Transport	1	-1000	1000	none	none
THEXN	T01585	1 HEXANOATE[e] --> 1 HEXANOATE[c]		orphan	na	Transport	1	-1000	1000	none	none
THIA	THIA	1 HIA[e] --> 1 HIA[c]		orphan	na	Transport	1	-1000	1000	none	none
THISA	T00135a	1 HIS[e] + 1 ATP[c] + 1 H2O[c] --> 1 HIS[c] + 1 ADP[c] + 1 PI[c]		orphan	na	Transport	0	0	1000	none	none
THISB	T00135b	1 HIS[c] + 1 ATP[c] + 1 H2O[c] --> 1 HIS[e] + 1 ADP[c] + 1 PI[c]		orphan	na	Transport	0	0	1000	none	none
THYXN	T00262	1 HYXN[e] --> 1 HYXN[c]		orphan	na	Transport	1	-1000	1000	none	none
TILEA	T00407a	1 ILE[e] + 1 ATP[c] + 1 H2O[c] --> 1 ILE[c] + 1 ADP[c] + 1 PI[c]		orphan	na	Transport	0	0	1000	none	none
TILEB	T00407b	1 ILE[c] + 1 ATP[c] + 1 H2O[c] --> 1 ILE[e] + 1 ADP[c] + 1 PI[c]		orphan	na	Transport	0	0	1000	none	none
TINS	T00294	1 INS[e] + 1 H[c] --> 1 INS[c] + 1 H[e]		orphan	na	Transport	1	-1000	1000	none	none
TKA	T00238a	1 K[e] + 1 ATP[c] + 1 H2O[c] --> 1 K[c] + 1 ADP[c] + 1 PI[c]	Rv2691 AND Rv2692	ceoB AND ceoC	potassium uptake protein	Transport	0	0	1000	non	none
TKB	T00238b	1 K[c] + 1 ATP[c] + 1 H2O[c] --> 1 K[e] + 1 ADP[c] + 1 PI[c]	Rv2691 AND Rv2692	ceoB AND ceoC	potassium uptake protein	Transport	0	0	1000	non	none
TLAAA	T00956	1 LAAA[e] --> LAAA[c]		orphan	na	Transport	1	-1000	1000	none	none
TLAC	T00256	1 LAC[e] + 1 H[c] --> 1 LAC[c] + 1 H[e]		orphan	na	Transport	1	-1000	1000	none	none
TLEUA	T00123a	1 LEU[e] + 1 ATP[c] + 1 H2O[c] --> 1 LEU[c] + 1 ADP[c] + 1 PI[c]		orphan	na	Transport	0	0	1000	none	none
TLEUB	T00123b	1 LEU[c] + 1 ATP[c] + 1 H2O[c] --> 1 LEU[e] + 1 ADP[c] + 1 PI[c]		orphan	na	Transport	0	0	1000	none	none
TLLAC	T00186	1 LLAC[e] + 1 H[c] --> 1 LLAC[c] + 1 H[e]	Rv0191	Rv0191	na	Transport	1	-1000	1000	none	none
TMAN	T00159	1 MAN[e] + 1 PEP[c] --> 1 MAN6P[c] + 1 PYR[c]		orphan	na	Transport	0	0	1000	none	none
TMETA	T00073a	1 MET[e] + 1 ATP[c] + 1 H2O[c] --> 1 MET[c] + 1 ADP[c] + 1 PI[c]		orphan	na	Transport	0	0	1000	none	none
TMETB	T00073b	1 MET[c] + 1 ATP[c] + 1 H2O[c] --> 1 MET[e] + 1 ADP[c] + 1 PI[c]		orphan	na	Transport	0	0	1000	none	none
TMLTA	T00208a	1 MLT[e] + 1 ATP[c] + 1 H2O[c] --> 1 MLT[c] + 1 ADP[c] + 1 PI[c]	( Rv2316 AND Rv2317 AND Rv2318 ) OR ( Rv1235 AND Rv1236 AND Rv1237 AND Rv1238 ) OR ( Rv2038c AND Rv2039c AND Rv2040c AND Rv2041c )	( uspA AND uspB AND uspC ) OR ( lpqY AND sugA AND sugB AND sugC ) OR ( Rv2038c AND Rv2039c AND Rv2040c AND R2041c )	sugar-transport integral membrane protein abc transporter	Transport	0	0	1000	none	doi: 10.1099/mic.0.2007/012872-0
TMLTB	T00208b	1 MLT[c] + 1 ATP[c] + 1 H2O[c] --> 1 MLT[e] + 1 ADP[c] + 1 PI[c]	( Rv2316 AND Rv2317 AND Rv2318 ) OR ( Rv1235 AND Rv1236 AND Rv1237 AND Rv1238 ) OR ( Rv2038c AND Rv2039c AND Rv2040c AND Rv2041c )	( uspA AND uspB AND uspC ) OR ( lpqY AND sugA AND sugB AND sugC ) OR ( Rv2038c AND Rv2039c AND Rv2040c AND R2041c )	sugar-transport integral membrane protein abc transporter	Transport	0	0	1000	none	doi: 10.1099/mic.0.2007/012872-0
TMNA	T0034a	1 MN[e] + 1 ATP[c] + 1 H2O[c] --> 1 MN[c] + 1 ADP[c] + 1 PI[c]	Rv2059 AND Rv2060 AND Rv2061c	Rv2059 AND Rv2060 AND Rv2061c	manganese ABC transporter	Transport	0	0	1000	none	none
TMNB	T0034b	1 MN[c] + 1 ATP[c] + 1 H2O[c] --> 1 MN[e] + 1 ADP[c] + 1 PI[c]	Rv2059 AND Rv2060 AND Rv2061c	Rv2059 AND Rv2060 AND Rv2061c	manganese ABC transporter	Transport	0	0	1000	none	none
TNA1	T01330a	1 NA[e] + 1 ATP[c] + 1 H2O[c] --> 1 NA[c] + 1 ADP[c] + 1 PI[c]	Rv0908 OR Rv1997 OR Rv1992c OR Rv0969 OR Rv1999c OR Rv3253c	ctpE OR ctpF OR ctpG OR ctpV OR Rv1999c OR Rv3253c	cationic metal transport protein	Transport	0	0	1000	3.6.3.-	none
TNA2	T01330b	1 NA[c] + 1 ATP[c] + 1 H2O[c] --> 1 NA[e] + 1 ADP[c] + 1 PI[c]	Rv0908 OR Rv1997 OR Rv1992c OR Rv0969 OR Rv1999c OR Rv3253c	ctpE OR ctpF OR ctpG OR ctpV OR Rv1999c OR Rv3253c	cationic metal transport protein	Transport	0	0	1000	3.6.3.-	none
TNAC	T00253	1 NAC[e] --> 1 NAC[c]		orphan	na	Transport	1	-1000	1000	none	none
TNO	T00533	1 NO[e] --> 1 NO[c]		orphan	na	Transport	1	-1000	1000	none	none
TNO3	T00244	1 NO3[e] + 1 H[c] --> 1 NO3[c] + 1 H[e]		orphan	na	Transport	1	-1000	1000	none	none
TNOND	T16535	1 NONADECANOATE[e] --> 1 NONADECANOATE[c]		orphan	na	Transport	1	-1000	1000	none	none
TO2	T00007	1 O2[e] --> 1 O2[c]		orphan	na	Transport	1	-1000	1000	none	none
TORNA	T00077a	1 ORN[e] + 1 ATP[c] + 1 H2O[c] --> 1 ORN[c] + 1 ADP[c] + 1 PI[c]	Rv2320c	rocE	cationic amino acid transport integral membrane protein	Transport	0	0	1000	none	none
TORNB	T00077b	1 ORN[c] + 1 ATP[c] + 1 H2O[c] --> 1 ORN[e] + 1 ADP[c] + 1 PI[c]	Rv2320c	rocE	cationic amino acid transport integral membrane protein	Transport	0	0	1000	none	none
TPABA	T00568	1 PABA[e] --> 1 PABA[c]		orphan	na	Transport	1	-1000	1000	none	none
TPEND	T16537	1 PENTADECANOATE[e] --> 1 PENTADECANOATE[c]		orphan	na	Transport	1	-1000	1000	none	none
TPHE	T00079	1 PHE[e] + 1 H[c] --> 1 PHE[c] + 1 H[e]		orphan	na	Transport	1	-1000	1000	none	none
TPNTO	T00864	1 PNTO[e] --> 1 PNTO[c]		orphan	na	Transport	1	-1000	1000	none	none
TPPCH	T00157	1 PHOSPHATIDYLCHOLINE[e] --> 1 PHOSPHATIDYLCHOLINE[c]		orphan	na	Transport	1	-1000	1000	none	none
TPROP	T00163	1 PROPANOATE[e] --> 1 PROPANOATE[c]		orphan	na	Transport	1	-1000	1000	none	none
TPYR	T00022	1 PYR[e] + 1 H[c] --> 1 PYR[c] + 1 H[e]		orphan	na	Transport	1	-1000	1000	none	none
TPYRI	T00314	1 PYRI[e] --> 1 PYRI[c]		orphan	na	Transport	1	-1000	1000	none	none
TRIFL	T00255	1 RIBFLAV[e] --> 1 RIBFLAV[c]		orphan	na	Transport	1	-1000	1000	none	none
TSUC	T00089	1 SUC[e] + 1 ATP[c] + 1 H2O[c] --> 1 SUC[c] + 1 ADP[c] + 1 PI[c]	( Rv2316 AND Rv2317 AND Rv2318 ) OR ( Rv1235 AND Rv1236 AND Rv1237 AND Rv1238 ) OR ( Rv2038c AND Rv2039c AND Rv2040c AND Rv2041c )	( uspA AND uspB AND uspC ) OR ( lpqY AND sugA AND sugB AND sugC ) OR ( Rv2038c AND Rv2039c AND Rv2040c AND R2041c )	sugar-transport integral membrane protein abc transporter	Transport	0	0	1000	none	doi: 10.1099/mic.0.2007/012872-0
TSUCCA	T00158c	1 SUCC[c] + 1 CIT[e] --> 1 SUCC[e] + 1 CIT[c]		orphan	na	Transport	1	-1000	1000	none	none
TSUCCB	T00122c	1 SUCC[c] + 1 FUM[e] --> 1 SUCC[e] + 1 FUM[c]		orphan	na	Transport	1	-1000	1000	none	none
TTAG	T00422	1 TAG[e] --> 1 TAG[c]		orphan	na	Transport	1	-1000	1000	none	none
TTETC	T08320	1 TETRACOSANOATE[e] --> 1 TETRACOSANOATE[c]		orphan	na	Transport	1	-1000	1000	none	none
TTETD	T06424	1 TETRADECANOATE[e] --> 1 TETRADECANOATE[c]		orphan	na	Transport	1	-1000	1000	none	none
TTHRA	T00188a	1 THR[e] + 1 ATP[c] + 1 H2O[c] --> 1 THR[c] + 1 ADP[c] + 1 PI[c]		orphan	na	Transport	0	0	1000	none	none
TTHRB	T00188b	1 THR[c] + 1 ATP[c] + 1 H2O[c] --> 1 THR[e] + 1 ADP[c] + 1 PI[c]		orphan	na	Transport	0	0	1000	none	none
TTRE	T01083	1 TRE[e] + 1 PEP[c] --> 1 TRE6P[c] + 1 PYR[c]		orphan	na	Transport	0	0	1000	none	none
TTRP	T00078	1 TRP[e] + 1 H[c] --> 1 TRP[c] + 1 H[e]		orphan	na	Transport	1	-1000	1000	none	none
TTYR	T00082	1 TYR[e] + 1 H[c] --> 1 TYR[c] + 1 H[e]		orphan	na	Transport	1	-1000	1000	none	none
TURA	T00106	1 URA[e] + 1 H[c] --> 1 URA[c] + 1 H[e]		orphan	na	Transport	1	-1000	1000	none	none
TUREA	T00086	1 UREA[e] --> 1 UREA[c]		orphan	na	Transport	1	-1000	1000	none	none
TVALA	T00183a	1 VAL[e] + 1 ATP[c] + 1 H2O[c] --> 1 VAL[c] + 1 ADP[c] + 1 PI[c]		orphan	na	Transport	0	0	1000	none	none
TVALB	T00183b	1 VAL[c] + 1 ATP[c] + 1 H2O[c] --> 1 VAL[e] + 1 ADP[c] + 1 PI[c]		orphan	na	Transport	0	0	1000	none	none
TXAN	T00385	1 XAN[e] --> 1 XAN[c]		orphan	na	Transport	1	-1000	1000	none	none
UGPC1	T00093a	1 GL3P[e] + 1 ATP[c] + 1 H2O[c] --> 1 ADP[c] + 1 PI[c] + 1 GL3P[c]	Rv2832c AND Rv2833c AND Rv2834c AND Rv2835c	ugpC AND ugpB AND ugpE AND ugpA	sn-glycerol-3-phosphate ABC transporter	Transport	0	0	1000	none	none
UGPC2	T00093b	1 GL3P[c] + 1 ATP[c] + 1 H2O[c] --> 1 ADP[c] + 1 PI[c] + 1 GL3P[e]	Rv2832c AND Rv2833c AND Rv2834c AND Rv2835c	ugpC AND ugpB AND ugpE AND ugpA	sn-glycerol-3-phosphate ABC transporter	Transport	0	0	1000	none	none
USPA1	T00121a	1 RIB[e] + 1 ATP[c] + 1 H2O[c] --> 1 RIB[c] + 1 ADP[c] + 1 PI[c]	( Rv2316 AND Rv2317 AND Rv2318 ) OR ( Rv1235 AND Rv1236 AND Rv1237 AND Rv1238 ) OR ( Rv2038c AND Rv2039c AND Rv2040c AND Rv2041c )	( uspA AND uspB AND uspC ) OR ( lpqY AND sugA AND sugB AND sugC ) OR ( Rv2038c AND Rv2039c AND Rv2040c AND R2041c )	sugar-transport integral membrane protein abc transporter	Transport	0	0	1000	none	doi: 10.1099/mic.0.2007/012872-0
USPA2	T00121b	1 RIB[c] + 1 ATP[c] + 1 H2O[c] --> 1 RIB[e] + 1 ADP[c] + 1 PI[c]	( Rv2316 AND Rv2317 AND Rv2318 ) OR ( Rv1235 AND Rv1236 AND Rv1237 AND Rv1238 ) OR ( Rv2038c AND Rv2039c AND Rv2040c AND Rv2041c )	( uspA AND uspB AND uspC ) OR ( lpqY AND sugA AND sugB AND sugC ) OR ( Rv2038c AND Rv2039c AND Rv2040c AND R2041c )	sugar-transport integral membrane protein abc transporter	Transport	0	0	1000	none	doi: 10.1099/mic.0.2007/012872-0
USPA3	T00031a	1 GLC[e] + 1 ATP[c] + 1 H2O[c] --> 1 GLC[c] + 1 ADP[c] + 1 PI[c]	( Rv2316 AND Rv2317 AND Rv2318 ) OR ( Rv1235 AND Rv1236 AND Rv1237 AND Rv1238 ) OR ( Rv2038c AND Rv2039c AND Rv2040c AND Rv2041c )	( uspA AND uspB AND uspC ) OR ( lpqY AND sugA AND sugB AND sugC ) OR ( Rv2038c AND Rv2039c AND Rv2040c AND R2041c )	sugar-transport integral membrane protein abc transporter	Transport	0	0	1000	none	doi: 10.1099/mic.0.2007/012872-0
USPA4	T00031b	1 GLC[c] + 1 ATP[c] + 1 H2O[c] --> 1 GLC[e] + 1 ADP[c] + 1 PI[c]	( Rv2316 AND Rv2317 AND Rv2318 ) OR ( Rv1235 AND Rv1236 AND Rv1237 AND Rv1238 ) OR ( Rv2038c AND Rv2039c AND Rv2040c AND Rv2041c )	( uspA AND uspB AND uspC ) OR ( lpqY AND sugA AND sugB AND sugC ) OR ( Rv2038c AND Rv2039c AND Rv2040c AND R2041c )	sugar-transport integral membrane protein abc transporter	Transport	0	0	1000	none	doi: 10.1099/mic.0.2007/012872-0
VIUB	VIUB	0.001 MBTMAL[c] + 0.0005 MBTC18ENOYL[c] + 0.0005 MBTC18ANOYL[c] + 1 ATP[c] + 1 H2O[c] + 1 FE3[e] --> 1 FE3[c] + 1 ADP[c] + 1 PI[c]	Rv2895c AND Rv1348 AND Rv1349	viuB AND irtA AND irtB	mycobactin utilization protein AND iron-regulated transporter	Transport	0	0	1000	none	none
YJCE	T00080	1 H[e] --> 1 H[c]	Rv2287 OR Rv3236c	yjcE OR kefB	integral membrane transport protein	Transport	1	-1000	1000	none	none
TH2	T00282	1 H2[e] --> 1 H2[c]		orphan	na	Transport	1	1000	1000	none	none
TDAG	T00165	1 DAG[e] --> 1 DAG[c]		orphan	na	Transport	1	-1000	1000	none	none
DXR	R05688	1 DX5P[c] + 1 NADPH[c] + 1 H[c] --> 1 MDE4P[c] + 1 NADP[c]	Rv2870c	dxr	1-deoxy-D-xylulose 5-phosphate reductoisomerase	Terpenoid backbone biosynthesis	0	0	1000	1.1.1.267	none
DXS2	R05636	1 G3P[c] + 1 PYR[c] --> 1 DX5P[c] + 1 CO2[c]	Rv3379c OR Rv2682c	dxs2 OR dxs1	1-deoxy-D-xylulose-5-phosphate synthase	Terpenoid backbone biosynthesis	0	0	1000	2.2.1.7	none
FPP	R02003	1 IPP[c] + 1 GPP[c] --> 1 FPP[c] + 1 PPI[c]	Rv1086	Rv1086	short chain Z-isoprenyl diphosphate synthase	Terpenoid backbone biosynthesis	0	0	1000	2.5.1.10	none
IDI	R01123	1 IPP[c] --> 1 DMPP[c]	Rv1745c	idi	isopentenyl-diphosphate delta-isomerase	Terpenoid backbone biosynthesis	1	-1000	1000	5.3.3.2	none
IDSA1	R01658	1 IPP[c] + 1 DMPP[c] --> 1 GPP[c] + 1 PPI[c]	Rv3398c OR Rv3383c OR Rv2173	idsA1 OR idsB OR idsA2	multifunctional dimethylallyltransferase/farnesyl diphophate synthetase/farnesyltranstransferase OR polyprenyl synthetase OR geranylgeranyl pyrophosphate synthetase	Terpenoid backbone biosynthesis	0	0	1000	2.5.1.1	none
IDSA12	R02061	1 IPP[c] + 1 FPP[c] --> 1 GGPP[c] + 1 PPI[c]	Rv3398c OR Rv2173	idsA1 OR idsA2	multifunctional dimethylallyltransferase/farnesyl diphosphate synthetase/ farnesyltranstransferase	Terpenoid backbone biosynthesis	0	0	1000	2.5.1.29	none
ISPD	R05633	1 MDE4P[c] + 1 CTP[c] --> 1 CDPMDE[c] + 1 PPI[c]	Rv3582c	ispD	2-C-methyl-D-erythritol 4-phosphate cytidylyltransferase	Terpenoid backbone biosynthesis	0	0	1000	2.7.7.60	none
ISPE	R05634	1 CDPMDE[c] + 1 ATP[c] --> 1 2PCDPMDE[c] + 1 ADP[c]	Rv1011	ispE	4-diphosphocytidyl-2-C-methyl-D-erythritol kinase	Terpenoid backbone biosynthesis	0	0	1000	2.7.1.148	none
ISPF	R05637	1 2PCDPMDE[c] --> 1 MDECPP[c] + 1 CMP[c]	Rv3581c	ispF	2-C-methyl-D-erythritol 2,4-cylclodiphosphate synthase	Terpenoid backbone biosynthesis	0	0	1000	4.6.1.12	none
ISPG	R08689	1 MDECPP[c] + 2 FERI[c] + 2 H[c] --> 1 HMB4PP[c] + 1 H2O[c] + 2 FERO[c]	Rv2868c	ispG	4-hydroxy-3-methylbut-2-en-1-yl diphosphate synthase	Terpenoid backbone biosynthesis	0	0	1000	1.17.7.1	none
ISPH1	R08209	1 HMB4PP[c] + 1 NADH[c] + 1 H[c] --> 1 IPP[c] + 1 NAD[c] + 1 H2O[c]	Rv3382c	lytB1	4-hydroxy-3-methylbut-2-enyl diphosphate reductase	Terpenoid backbone biosynthesis	0	0	1000	1.17.1.2	none
ISPH2	R08210	1 DMPP[c] + 1 NAD[c] + 1 H2O[c] --> 1 HMB4PP[c] + 1 NADH[c] + 1 H[c]	Rv1110	lytB2	4-hydroxy-3-methylbut-2-enyl diphosphate reductase	Terpenoid backbone biosynthesis	1	-1000	1000	1.17.1.2	none
UDPP	UDPP	1 IPP[c] + 1 DPP[c] --> 1 UDPP[c] + 1 PPI[c]		orphan	na	Terpenoid backbone biosynthesis	1	-1000	1000	none	none
CYSH	R02021	1 PAPS[c] + 1 RTHIO[c] --> 1 ADP[c] + 1 H2SO3[c] + 1 OTHIO[c]	Rv2392	cysH	phosphoadenosine phosphosulfate reductase	Sulfur metabolism	0	0	1000	1.8.4.8	none
SIRA2	R00859	1 H2S[c] + 6 FERO[c] + 3 H2O[c] --> 1 H2SO3[c] + 6 FERI[c] + 6 H[c]	Rv2391	sirA	ferrodoxin-dependent sulfite reductase NIRA	Sulfur metabolism	1	-1000	1000	1.8.7.1	none
CYSD	R00529	1 SLF[c] + 1 ATP[c] --> 1 APS[c] + 1 PPI[c]	Rv1285 AND Rv1286	cysD AND cysN	bifunctional sulfate adenylyltransferase subunit 1/adenylylsulfate kinase AND sulfate adenylyltransferase subunit 2	Sulfur metabolism	0	0	1000	2.7.7.4	doi: 10.1371/journal.ppat.1002036
CYSN	R00509	1 APS[c] + 1 ATP[c] --> 1 PAPS[c] + 1 ADP[c]	Rv1286	cysN	bifunctional sulfate adenylyltransferase subunit 1/adenylylsulfate kinase	Sulfur metabolism	0	0	1000	2.7.1.25	doi: 10.1371/journal.ppat.1002036
CYSQ1	R00188	1 PAP[c] + 1 H2O[c] --> 1 AMP[c] + 1 PI[c]	Rv2131c	cysQ	Monophosphatase	Sulfur metabolism	0	0	1000	3.1.3.7	doi: 10.1371/journal.ppat.1002036
CYSQ2	R00508	1 PAPS[c] + 1 H2O[c] --> 1 APS[c] + 1 PI[c]	Rv2131c	cysQ	Monophosphatase	Sulfur metabolism	0	0	1000	3.1.3.7	doi: 10.1371/journal.ppat.1002036
MMPL8	MMPL8	1 SL1278[c] + 2 HYDROXYPHTHIOCERANOYLCOA[c] --> 1 SL1[c] + 2 COA[c]	Rv3823c	mmpL8	biosynthesis and transport protein of sulfolipid 1	Sulfolipid biosynthesis	0	0	1000	none	doi: 10.1074/jbc.M111.315473
PAPA1	PAPA1	1 SL659[c] + 1 HYDROXYPHTHIOCERANOYLCOA[c] --> 1 SL1278[c] + 1 COA[c]	Rv3824c	papA1	polyketide synthase	Sulfolipid biosynthesis	0	0	1000	2.3.1.-	doi: 10.1074/jbc.M111.315473
PAPA2	PAPA2	1 TRES[c] + 1 HDCCOA[c] --> 1 SL659[c] + 1 COA[c]	Rv3820c	papA2	polyketide synthase	Sulfolipid biosynthesis	0	0	1000	2.3.1.-	doi: 10.1074/jbc.M111.315473
TRESU	TRESU	1 TRE[c] + 1 PAPS[c] --> 1 TRES[c] + 1 PAP[c]	Rv1373 OR Rv2267c OR Rv3529c	Rv1373 OR Rv2267c OR Rv3529c	glycolipid sulfotransferase	Sulfolipid biosynthesis	0	0	1000	2.8.2.-	doi: 10.1016/S1074-5521(02)00175-8
AGLA1	R00028	1 MLT[c] + 1 H2O[c] --> 2 GLC[c]	Rv2471	aglA	alpha-glucosidase	Starch and sucrose metabolism	0	0	1000	3.2.1.20	none
AGLA2	R00801	1 SUC[c] + 1 H2O[c] --> 1 GLC[c] + 1 FRU[c]	Rv2471	aglA	alpha-glucosidase	Starch and sucrose metabolism	0	0	1000	3.2.1.20	none
AMYL1	R00292	1 UDPG[c] --> 1 UDP[c] + 1 AMYL[c]	Rv3032	Rv3032	transferase	Starch and sucrose metabolism	1	-1000	1000	2.4.1.11	none
AMYL2	R02421	1 ADPGLU[c] --> 1 ADP[c] + 1 AMYL[c]	Rv3032 OR Rv1212c	Rv3032 OR glgA	transferase OR glycosyl transferase family protein	Starch and sucrose metabolism	1	-1000	1000	2.4.1.21	none
BGLS	R00306	1 CELB[c] + 1 H2O[c] --> 2 GLC[c]	Rv0186	bglS	beta-glucosidase	Starch and sucrose metabolism	0	0	1000	3.2.1.21	none
FRGLC	R00307	1 FRU[c] --> 1 GLC[c]		orphan	na	Starch and sucrose metabolism	1	-1000	1000	5.3.1.5	none
FRMAN	R00877	1 FRU[c] --> 1 MAN[c]		orphan	na	Starch and sucrose metabolism	1	-1000	1000	5.3.1.7	none
GLGB	GLGB	1 AMYL[c] --> 1 GLUCAN[c]	Rv1326c	glgB	glycogen branching protein	Starch and sucrose metabolism	0	0	1000	2.4.1.18	none
GLGC	R00948	1 ATP[c] + 1 G1P[c] --> 1 PPI[c] + 1 ADPGLU[c]	Rv1213	glgC	glucose-1-phosphate adenylyltransferase	Starch and sucrose metabolism	1	-1000	1000	2.7.7.27	none
GLGE	GLGE	1 MLT6P[c] --> 1 PI[c] + 2 GLUCAN[c]	Rv1327c	glgE	glucanase GLGE	Starch and sucrose metabolism	0	0	1000	none	none
GLGP	GLGP	1 GLUCAN[c] + 1 AMYL[c] + 2 PI[c] --> 2 G6P[c]	Rv1328	glgP	glycogen phosphorylase GlgP	Starch and sucrose metabolism	0	0	1000	2.4.1.1	none
GLUCA	GLUCA	1 GLC[c] --> 1 GLUCAN[c] + 1 H2O[c]		orphan	na	Starch and sucrose metabolism	0	0	1000	none	none
MANA	R00772	1 MAN6P[c] --> 1 F6P[c]	Rv3255c	manA	mannose-6-phosphate isomerase	Starch and sucrose metabolism	1	-1000	1000	5.3.1.8	none
OTSA	R02737	1 G6P[c] + 1 UDPG[c] --> 1 TRE6P[c] + 1 UDP[c]	Rv3490	otsA	alpha,alpha-trehalose-phosphate synthase	Starch and sucrose metabolism	0	0	1000	2.4.1.15	none
OTSB2	R02778	1 TRE6P[c] + 1 H2O[c] --> 1 PI[c] + 1 TRE[c]	Rv2006 OR Rv3372	otsB1 OR otsB2	trehalose 6-phosphate phosphatase	Starch and sucrose metabolism	0	0	1000	3.1.3.12	none
PEPA	PEPA	1 PI[c] + 1 MLT[c] --> 1 MLT6P[c] + 1 H2O[c]	Rv0125	pepA	serine protease	Starch and sucrose metabolism	0	0	1000	2.7.1.69	none
TRES	R01557	1 MLT[c] --> 1 TRE[c]	Rv0126	treS	trehalose synthase	Starch and sucrose metabolism	1	-1000	1000	5.4.99.-	none
TREY	TREY	2 GLUCAN[c] + 1 H2O[c] --> 1 TRE[c]	Rv1563c OR Rv1562c	treY OR treZ	malto-oligosyltrehalose synthase OR malto-oligosyltrehalose trehalohydrolase	Starch and sucrose metabolism	0	0	1000	none	none
PTRSC	R00670	1 ORN[c] --> 1 PTRSC[c] + 1 CO2[c]	Rv2531c	Rv2531c	amino acid decarboxylase	Spermidine biosynthesis	0	0	1000	4.1.1.17	none
SAMA	R00178	1 SAM[c] + H[c] --> 1 SAMA[c] + 1 CO2[c]		orphan	na	Spermidine biosynthesis	1	-1000	1000	none	none
SPEE	R01920	1 SAMA[c] + 1 PTRSC[c] --> 1 5MTA[c] + 1 SPRMD[c] + 1 H[c]	Rv2601	speE	spermidine synthase	Spermidine biosynthesis	0	0	1000	2.5.1.16	none
A6RP	R07280	1 A6RP5P2[c] + 1 H2O[c] --> 1 A6RP[c] + 1 PI[c]		orphan	na	Riboflavin metabolism	0	0	1000	3.1.3.-	none
FMN	R05705	1 FMNH2[c] + 1 NAD[c] --> 1 FMN[c] + 1 NADH[c] + 1 H[c]		orphan	na	Riboflavin metabolism	1	-1000	1000	1.5.1.39	none
RIBA1	R07281	1 RL5P[c] --> 1 DB4P[c] + 1 FOR[c]	Rv1940	ribA1	riboflavin biosynthesis protein (GTP cyclohydrolase)	Riboflavin metabolism	0	0	1000	4.1.99.12	none
RIBA2	R00425	1 GTP[c] + 3 H2O[c] --> 1 D6RP5P[c] + 1 FOR[c] + 1 PPI[c]	Rv1415 OR Rv1940	ribA2 OR ribA1	bifunctional 3,4-dihydroxy-2-butanone 4-phosphate synthase/GTP cylohydrolase II OR riboflavin biosynthesis protein (GTP cyclohydrolase II)	Riboflavin metabolism	0	0	1000	3.5.4.25	none
RIBC	R00066	2 D8RL[c] --> 1 RIBFLAV[c] + 1 A6RP[c]	Rv1412	ribC	riboflavin synthase subunit alpha	Riboflavin metabolism	0	0	1000	2.5.1.9	none
RIBD1	R03458	1 A6RP5P[c] + 1 NADPH[c] + 1 H[c] --> 1 A6RP5P2[c] + 1 NADP[c]	Rv2671 OR Rv1409	ribD OR ribG	bifunctional riboflavin biosynthesis enzyme OR bifunctional diaminohydroxyphophoribosylaminopyrimidine deaminase/5-amino-6-(5-phosphoribosylamino) uracil reductase	Riboflavin metabolism	0	0	1000	1.1.1.193	none
RIBD2	R03459	1 D6RP5P[c] + 1 H2O[c] --> 1 A6RP5P[c] + 1 NH3[c]	Rv2671 OR Rv1409	ribD OR ribG	bifunctional riboflavin biosynthesis enzyme OR bifunctional diaminohydroxyphophoribosylaminopyrimidine deaminase/5-amino-6-(5-phosphoribosylamino) uracil reductase	Riboflavin metabolism	0	0	1000	3.5.4.26	none
RIBF1	R00549	1 RIBFLAV[c] + 1 ATP[c] --> 1 ADP[c] + 1 FMN[c]	Rv2786c	ribF	bifunctional riboflavin kinase/FMN adenylyltransferase	Riboflavin metabolism	0	0	1000	2.7.1.26	none
RIBF2	R00161	1 ATP[c] + 1 FMN[c] --> 1 FAD[c] + 1 PPI[c]	Rv2786c	ribF	bifunctional riboflavin kinase/FMN adenylyltransferase	Riboflavin metabolism	0	0	1000	2.7.7.2	none
RIBFL	R00548	1 FMN[c] + 1 H2O[c] --> 1 RIBFLAV[c] + 1 PI[c]	Rv3310	Rv3310	acid phosphatase	Riboflavin metabolism	1	-1000	1000	3.1.3.2	none
RIBH	R04457	1 DB4P[c] + 1 A6RP[c] --> 1 D8RL[c] + 2 H2O[c] + 1 PI[c]	Rv1416	ribH	6,7-dimethyl-8-ribityllumazine synthase	Riboflavin metabolism	0	0	1000	2.5.1.78	none
ATP	ATP	1 ADP[c] + 1 PI[c] + 3 Hr[e] --> 1 ATP[c] + 1 H2O[c] + 3 H[c]	Rv1308 AND Rv1304 AND Rv1311 AND Rv1310 AND Rv1305 AND Rv1306 AND Rv1309 AND Rv1307	atpA AND atpB AND atpC AND atpD AND atpE AND atpF AND atpG AND atpH	ATP synthase	Respiratory chain	0	0	1000	none	doi: 10.1038/nrmicro2474
CYD	CYD	2 MQH2[c] + 1 O2[c] --> 2 MQ[c] + 2 H2O[c]	Rv1623c AND Rv1622c AND Rv1621c AND Rv1620c	cydA AND cydB AND CydC AND CydD	Cytochrom ubiquinol oxidase	Respiratory chain	0	0	1000	none	doi: 10.1038/nrmicro2474
NUO	R02163a	1 MQ[c] + 1 NADH[c] + 5 H[c] --> 1 MQH2[c] + 1 NAD[c] + 4 Hr[e]	Rv3145 AND Rv3146 AND Rv3147 AND Rv3148 AND Rv3149 AND Rv3150 AND Rv3151 AND Rv3152 AND Rv3153 AND Rv3154 AND Rv3155 AND Rv3156 AND Rv3157 AND Rv3158	nuoA AND nuoB AND nuoC AND nuoD AND nuoE AND nuoF AND nuoG AND nuoH AND nuoI AND nuoJ AND nuoK AND nuoL AND nuoM AND nuoN	NADH dehydrogenase	Respiratory chain	0	0	1000	1.6.5.3	doi: 10.1128/microbiolspec.MGM2-0015-2013
NDH	R02163b	1 NADH[c] + 1 H[c] + 1 MQ[c] --> 1 NAD[c] + 1 MQH2[c]	Rv0392c OR Rv1854c	ndhA OR ndh	NADH dehydrogenase	Respiratory chain	0	0	1000	1.6.99.3	none
QCRCTA	QCRCTA	2 MQH2[c] + 1 O2[c] + 6 H[c] --> 2 MQ[c] + 2 H2O[c] + 6 Hr[e]	Rv2194 AND Rv2195 AND Rv2196 AND Rv1451 AND Rv1456c AND Rv3029c AND Rv3028c AND Rv2200c AND Rv3043c AND Rv2193	qcrC AND qcrA AND qcrB AND ctaB AND Rv1456c AND fixA AND fixB AND ctaC AND ctaD AND ctaE	integral membrane cytochrome D ubiquinol oxidase	Respiratory chain	0	0	1000	1.10.3.-	doi: 10.1128/microbiolspec.MGM2-0015-2013
SDH1	SDH1	1 MQ[c] + 1 SUCC[c] --> 1 MQH2[c] + 1 FUM[c]	Rv0247c AND Rv0248c AND Rv0249c	sdh1B AND sdh1A AND sdh1CD	succinate:menaquinone oxidoreductase 1	Respiratory chain	0	0	1000	1.3.99.1	doi: 10.1128/microbiolspec.MGM2-0015-2013
FRD	FRD	1 MQH2[c] + 1 FUM[c] --> 1 MQ[c] + 1 SUCC[c]	Rv1552 AND Rv1553 AND Rv1554 AND Rv1555	frdA AND frdB AND frdC AND frdD	fumarate reductase	Respiratory chain	0	0	1000	1.3.99.1	doi: 10.1128/microbiolspec.MGM2-0015-2013
MQO	MQO	1 MAL[c] + 1 MQ[c] --> 1 OA[c] + 1 MQH2[c]	Rv2852c	mqo	malate:menaquinone oxidoreductase	Respiratory chain	0	0	1000	1.1.5.4	doi: 10.1128/microbiolspec.MGM2-0015-2013
ISUCC	ISUCC	1 ISUCC[c] + 1 H2O[c] --> 1 OA[c] + 1 NH3[c]		orphan	na	Quinolinate biosynthesis	0	0	1000	none	none
NADA	R04292	1 DHAP[c] + 1 ISUCC[c] --> 1 QA[c] + 2 H2O[c] + 1 PI[c]	Rv1594	nadA	quinolinate synthetase	Quinolinate biosynthesis	0	0	1000	2.5.1.72	none
NADB2	R00481	1 ASP[c] + 1 O2[c] --> 1 ISUCC[c] + 1 H2O2[c]	Rv1595	nadB	L-aspartate oxidase	Quinolinate biosynthesis	0	0	1000	1.4.3.16	none
ACKA2	R00315	1 AC[c] + 1 ATP[c] --> 1 ACETYLP[c] + 1 ADP[c]	Rv0409	ackA	acetate kinase	Pyruvate metabolism	0	0	1000	2.7.2.1	none
ACYP	R00317	1 ACETYLP[c] + 1 H2O[c] --> 1 AC[c] + 1 PI[c]	Rv2922A	acyP	acylphosphatase	Pyruvate metabolism	0	0	1000	3.6.1.7	none
LIDD2	R00196	1 LLAC[c] + 1 FMN[c] --> 1 PYR[c] + 1 FMNH2[c]	Rv1872c OR Rv0694	lldD2 OR lldD1	L-lactate dehydrogenase (cytochrome) LldD2 OR L-lactate dehydrogenase (cytochrome) LldD1	Pyruvate metabolism	1	-1000	1000	1.1.2.3	none
MEZ	R00214	1 MAL[c] + 1 NAD[c] --> 1 PYR[c] + 1 NADH[c] + 1 CO2[c] + 1 H[c]	Rv2332	mez	malate dehydrogenase	Pyruvate metabolism	1	-1000	1000	1.1.1.38	doi: 10.1371/journal.ppat.1002091
PYR	R00704	1 LAC[c] + 1 NAD[c] --> 1 PYR[c] + 1 NADH[c] + 1 H[c]		orphan	na	Pyruvate metabolism	1	-1000	1000	1.1.1.28	none
BARB	R00976	1 URA[c] + 1 NAD[c] + 1 H2O[c] --> 1 BARB[c] + 1 NADH[c] + 1 H[c]		orphan	na	Pyrimidine metabolism	1	-1000	1000	1.17.99.4	none
CARA	R00575	1 GLN[c] + 2 ATP[c] + 1 H2CO3[c] + 1 H2O[c] --> 1 CAP[c] + 1 GLU[c] + 2 ADP[c] + 1 PI[c]	Rv1383 AND Rv1384	carA AND carB	carbamoyl phosphate synthase small subunit AND carbamoyl phosphate synthase large subunit	Pyrimidine metabolism	0	0	1000	6.3.5.5	none
CDD	R01878	1 CYT[c] + 1 H2O[c] --> 1 URI[c] + 1 NH3[c]	Rv3315c	cdd	cytidine deaminase	Pyrimidine metabolism	1	-1000	1000	3.5.4.5	none
CMK1	R00158	1 UMP[c] + 1 ATP[c] --> 1 UDP[c] + 1 ADP[c]	Rv1712	cmk	cytidylate kinase	Pyrimidine metabolism	1	-1000	1000	2.7.4.14	none
CMK2	R00512	1 CMP[c] + 1 ATP[c] --> 1 ADP[c] + 1 CDP[c]	Rv1712	cmk	cytidylate kinase	Pyrimidine metabolism	1	-1000	1000	2.7.4.14	none
CMK3	R01665	1 DCMP[c] + 1 ATP[c] --> 1 DCDP[c] + 1 ADP[c]	Rv1712	cmk	cytidylate kinase	Pyrimidine metabolism	1	-1000	1000	2.7.4.14	none
DCD	R02325	1 DCTP[c] + 1 H2O[c] --> 1 DUTP[c] + 1 NH3[c]	Rv0321	dcd	deoxycytidine triphosphate deaminase	Pyrimidine metabolism	0	0	1000	3.5.4.13	none
DCMP	R01668	1 DCTP[c] + 1 H2O[c] --> 1 DCMP[c] + 1 PPI[c]		orphan	na	Pyrimidine metabolism	0	0	1000	3.6.1.12	none
DEOA	R01570	1 DTHY[c] + 1 PI[c] --> 1 THY[c] + 1 DR1P[c]	Rv3314c	deoA	thymidine phosphorylase	Pyrimidine metabolism	1	-1000	1000	2.4.2.4	none
DUT	R02100	1 DUTP[c] + 1 H2O[c] --> 1 DUMP[c] + 1 PPI[c]	Rv2697c	dut	deoxyuridine 5-triphosphate nucleotidohydrolase	Pyrimidine metabolism	0	0	1000	3.6.1.23	none
NDK3	R00156	1 UDP[c] + 1 ATP[c] --> 1 ADP[c] + 1 UTP[c]	Rv2445c	ndk	nucleoside diphosphate kinase	Pyrimidine metabolism	1	-1000	1000	2.7.4.6	none
NDK5	R02093	1 DTDP[c] + 1 ATP[c] --> 1 DTTP[c] + 1 ADP[c]	Rv2445c	ndk	nucleoside diphosphate kinase	Pyrimidine metabolism	1	-1000	1000	2.7.4.6	none
NDK6	R00570	1 CDP[c] + 1 ATP[c] --> 1 CTP[c] + 1 ADP[c]	Rv2445c	ndk	nucleoside diphosphate kinase	Pyrimidine metabolism	1	-1000	1000	2.7.4.6	none
NDK7	R02326	1 DCDP[c] + 1 ATP[c] --> 1 DCTP[c] + 1 ADP[c]	Rv2445c	ndk	nucleoside diphosphate kinase	Pyrimidine metabolism	0	0	1000	2.7.4.6	none
NDK8	R02331	1 DUDP[c] + 1 ATP[c] --> 1 ADP[c] + 1 DUTP[c]	Rv2445c	ndk	nucleoside diphosphate kinase	Pyrimidine metabolism	1	-1000	1000	2.7.4.6	none
NRDE2	R02024	1 RTHIO[c] + 1 CDP[c] --> 1 OTHIO[c] + 1 DCDP[c] + 1 H2O[c]	Rv3051c AND Rv3048c	nrdE AND nrdF2	ribonucleotide-diphosphate reductase subunit alpha AND ribonucleotide-diphosphate reductase subunit beta	Pyrimidine metabolism	0	0	1000	1.17.4.1	none
NRDZ2	R02018	1 RTHIO[c] + 1 UDP[c] --> 1 DUDP[c] + 1 OTHIO[c] + 1 H2O[c]	( Rv3051c AND Rv3048c ) OR ( Rv0570 AND Rv1981c )	( nrdE AND nrdF2 ) OR ( nrdZ AND nrdF1 )	ribonucleoside-diphosphate reductase large subunit NrdZ AND ribonucleotide-diphosphate reductase subunit beta	Pyrimidine metabolism	0	0	1000	1.17.4.1	none
PYRB	R01397	1 ASP[c] + 1 CAP[c] --> 1 CAASP[c] + 1 PI[c]	Rv1380	pyrB	aspartate carbamoyltransferase	Pyrimidine metabolism	0	0	1000	2.1.3.2	none
PYRC	R01993	1 CAASP[c] --> 1 DOROA[c] + 1 H2O[c]	Rv1381	pyrC	dihydroorotase	Pyrimidine metabolism	1	-1000	1000	3.5.2.3	none
PYRD1	PYRD1	1 O2[c] + 1 DOROA[c] --> 1 OROA[c] + 1 H2O2[c]	Rv2139	pyrD	dihydroorotate dehydrogenase 2	Pyrimidine metabolism	0	0	1000	1.3.98.1	none
PYRD2	R01867	1 DOROA[c] + 1 FUM[c] --> 1 OROA[c] + 1 SUCC[c]	Rv2139	pyrD	dihydroorotate dehydrogenase 2	Pyrimidine metabolism	0	0	1000	1.3.98.1	none
PYRE	R01870	1 OROA[c] + 1 PRPP[c] --> 1 OMP[c] + 1 PPI[c]	Rv0382c	pyrE	orotate phosphoribosyltransferase	Pyrimidine metabolism	0	0	1000	2.4.2.10	none
PYRF	R00965	1 OMP[c] --> 1 UMP[c] + 1 CO2[c]	Rv1385	pyrF	OMP decarboxylase	Pyrimidine metabolism	0	0	1000	4.1.1.23	none
PYRG1	R00571	1 NH3[c] + 1 UTP[c] + 1 ATP[c] --> 1 CTP[c] + 1 ADP[c] + 1 PI[c]	Rv1699	pyrG	CTP synthase	Pyrimidine metabolism	0	0	1000	6.3.4.2	none
PYRG2	R00573	1 GLN[c] + 1 UTP[c] + 1 ATP[c] + 1 H2O[c] --> 1 GLU[c] + 1 ADP[c] + 1 CTP[c] + 1 PI[c]	Rv1699	pyrG	CTP synthase	Pyrimidine metabolism	0	0	1000	6.3.4.2	none
THYA	R02101	1 DUMP[c] + 1 METTHF[c] --> 1 DTMP[c] + 1 DHF[c]	Rv2764c	thyA	thymidylate synthase	Pyrimidine metabolism	1	-1000	1000	2.1.1.45	none
THYX	R06613	1 METTHF[c] + 1 DUMP[c] + 1 NADPH[c] + 1 H[c] --> 1 DTMP[c] + 1 THF[c] + 1 NADP[c]	Rv2754c	thyX	FAD-dependent thymidylate synthase	Pyrimidine metabolism	1	-1000	1000	2.1.1.148	none
TMK	R02094	1 DTMP[c] + 1 ATP[c] --> 1 DTDP[c] + 1 ADP[c]	Rv3247c	tmk	thymidylate kinase	Pyrimidine metabolism	1	-1000	1000	2.7.4.9	none
TRUB	R01055	1 URA[c] + 1 R5P[c] --> 1 PURI5P[c] + 1 H2O[c]	Rv2793c	truB	tRNA pseudouridine synthase B	Pyrimidine metabolism	1	-1000	1000	4.2.1.70	none
TRXB2	R02016	1 OTHIO[c] + 1 NADPH[c] + 1 H[c] --> 1 RTHIO[c] + 1 NADP[c]	Rv3913	trxB2	thioredoxin reductase	Pyrimidine metabolism	0	0	1000	1.8.1.9	none
UPP	R00966	1 UMP[c] + 1 PPI[c] --> 1 URA[c] + 1 PRPP[c]	Rv3309c	upp	uracil phosphoribosyltransferase	Pyrimidine metabolism	1	-1000	1000	2.4.2.9	none
PDXH1	R00278	1 PYRI5P[c] + 1 O2[c] --> 1 H2O2[c] + 1 PYRA5P[c]	Rv2607	pdxH	pyridoxamine 5-phosphate oxidase	Pyridoxine metabolism	1	-1000	1000	1.4.3.5	none
PDXH2	R00277	1 PYRM5P[c] + 1 H2O[c] + 1 O2[c] --> 1 PYRA5P[c] + 1 NH3[c] + 1 H2O2[c]	Rv2607	pdxH	pyridoxamine 5-phosphate oxidase	Pyridoxine metabolism	1	-1000	1000	1.4.3.5	none
PYRI5P	R01909	1 ATP[c] + 1 PYRI[c] --> 1 ADP[c] + 1 PYRI5P[c]	Rv2606c	snzP	pyridoxine biosynthesis protein	Pyridoxine metabolism	1	-1000	1000	2.7.1.35	none
SNOP	R07456	1 G3P[c] + 1 RL5P[c] + 1 GLN[c] --> 1 PYRA5P[c] + 1 GLU[c] + 1 PI[c] + 3 H2O[c]	Rv2604c	snoP	glutamine amidotransferase	Pyridoxine metabolism	0	0	1000	4.3.3.6	none
ADD1	R01560	1 ADN[c] + 1 H2O[c] --> 1 INS[c] + 1 NH3[c]	Rv3313c	add	adenosine deaminase	Purine metabolism	0	0	1000	3.5.4.4	doi: 10.1038/srep02264
ADD2	R02556	1 DA[c] + 1 H2O[c] --> 1 DIN[c] + 1 NH3[c]	Rv3313c	add	adenosine deaminase	Purine metabolism	0	0	1000	3.5.4.4	none
ADK	R00127	1 AMP[c] + 1 ATP[c] --> 2 ADP[c]	Rv0733	adk	adenylate kinase	Purine metabolism	1	-1000	1000	2.7.4.3	doi: 10.1038/srep02264
APT	R00190	1 AD[c] + 1 PRPP[c] --> 1 AMP[c] + 1 PPI[c]	Rv2584c	apt	adenine phosphoribosyltransferase	Purine metabolism	0	0	1000	2.4.2.7	none
CAMP	R00191	1 cAMP[c] + 1 H2O[c] --> 1 AMP[c]		orphan	na	Purine metabolism	0	0	1000	3.1.4.17	none
CBHK	R00185	1 ADN[c] + 1 ATP[c] --> 1 AMP[c] + 1 ADP[c]	Rv2202c	cbhK	carbohydrate kinase	Purine metabolism	1	-1000	1000	2.7.1.-	doi: 10.1038/srep02264
CGMP1	R00434	1 GTP[c] --> 1 cGMP[c] + 1 PPI[c]	Rv2435c	Rv2435c	cyclase	Purine metabolism	0	0	1000	4.6.1.1	none
CGMP2	R01234	1 cGMP[c] + 1 H2O[c] --> 1 GMP[c]		orphan	na	Purine metabolism	0	0	1000	3.1.4.17	none
CYA	R00089	1 ATP[c] --> 1 cAMP[c] + 1 PPI[c]	Rv1625c OR Rv2435c OR Rv1264 OR Rv1318c OR Rv1319c OR Rv1320c	cya OR Rv2435c OR Rv1264 OR Rv1318c OR Rv1319c OR Rv1320c	adenylate cyclase OR cyclase OR adenylyl cyclase OR adenylate cyclase	Purine metabolism	0	0	1000	4.6.1.1	none
DEOD3	R01561	1 AD[c] + 1 R1P[c] --> 1 ADN[c] + 1 PI[c]	Rv3307	deoD	purine nucleoside phosphorylase	Purine metabolism	1	-1000	1000	2.4.2.1	none
DEOD4	R01863	1 HYXN[c] + 1 R1P[c] --> 1 INS[c] + 1 PI[c]	Rv3307	deoD	purine nucleoside phosphorylase	Purine metabolism	1	-1000	1000	2.4.2.1	none
DEOD5	R02147	1 GN[c] + 1 R1P[c] --> 1 GSN[c] + 1 PI[c]	Rv3307	deoD	purine nucleoside phosphorylase	Purine metabolism	1	-1000	1000	2.4.2.1	none
DEOD6	R02297	1 XAN[c] + 1 R1P[c] --> 1 XTSINE[c] + 1 PI[c]	Rv3307	deoD	purine nucleoside phosphorylase	Purine metabolism	1	-1000	1000	2.4.2.1	none
DEOD7	R02557	1 DA[c] + 1 PI[c] --> 1 AD[c] + 1 DR1P[c]	Rv3307	deoD	purine nucleoside phosphorylase	Purine metabolism	1	-1000	1000	2.4.2.1	none
DEOD8	R02748	1 DIN[c] + 1 PI[c] --> 1 HYXN[c] + 1 DR1P[c]	Rv3307	deoD	purine nucleoside phosphorylase	Purine metabolism	1	-1000	1000	2.4.2.1	none
DGMP	R01855	1 DGTP[c] + 1 H2O[c] --> 1 DGMP[c] + 1 PPI[c]		orphan	na	Purine metabolism	0	0	1000	3.6.1.19	none
DGT	R01856	1 DGTP[c] + 1 H2O[c] --> 1 DG[c] + 1 PPPI[c]	Rv2344c	dgt	deoxyguanosinetriphosphate triphosphohydrolase-like protein	Purine metabolism	1	-1000	1000	3.1.5.1	none
DR1P	R01969	1 DG[c] + 1 PI[c] --> 1 GN[c] + 1 DR1P[c]		orphan	na	Purine metabolism	1	-1000	1000	2.4.2.1	none
GMK1	GMK1	1 GMP[c] + 1 DATP[c] --> 1 GDP[c] + 1 DADP[c]	Rv1389	gmk	guanylate kinase	Purine metabolism	1	-1000	1000	2.7.4.8	none
GMK2	R00332	1 GMP[c] + 1 ATP[c] --> 1 GDP[c] + 1 ADP[c]	Rv1389	gmk	guanylate kinase	Purine metabolism	1	-1000	1000	2.7.4.8	none
GMK3	R02090	1 DGMP[c] + 1 ATP[c] --> 1 ADP[c] + 1 DGDP[c]	Rv1389	gmk	guanylate kinase	Purine metabolism	1	-1000	1000	2.7.4.8	none
GUAA	R01231	1 XMP[c] + 1 GLN[c] + 1 ATP[c] + 1 H2O[c] --> 1 GLU[c] + 1 GMP[c] + 1 AMP[c] + 1 PPI[c]	Rv3396c	guaA	GMP synthase	Purine metabolism	0	0	1000	6.3.5.2	none
GUAB2	R01130	1 IMP[c] + 1 NAD[c] + 1 H2O[c] --> 1 XMP[c] + 1 NADH[c] + 1 H[c]	Rv3411c AND Rv3410c AND Rv1843c	guaB2 AND guaB3 AND guaB1	inosine 5-monophosphate dehydrogenase	Purine metabolism	0	0	1000	1.1.1.205	none
HEMH2	R04591	1 CAIR[c] + 1 ASP[c] + 1 ATP[c] --> 1 SAICAR[c] + 1 ADP[c] + 1 PI[c]	Rv0780	hemH	phosphoribosylaminoimidazole-succinocarboxamide synthase	Purine metabolism	0	0	1000	6.3.2.6	none
HPT1	R01132	1 HYXN[c] + 1 PRPP[c] --> 1 IMP[c] + 1 PPI[c]	Rv3624c	hpt	hyposanthine-guanine phosphoribosyltransferase	Purine metabolism	0	0	1000	2.4.2.8	none
HPT2	R01229	1 GN[c] + 1 PRPP[c] --> 1 GMP[c] + 1 PPI[c]	Rv3624c	hpt	hyposanthine-guanine phosphoribosyltransferase	Purine metabolism	0	0	1000	2.4.2.8	none
HPT3	R02142	1 XAN[c] + 1 PRPP[c] --> 1 XMP[c] + 1 PPI[c]	Rv3624c	hpt	hyposanthine-guanine phosphoribosyltransferase	Purine metabolism	0	0	1000	2.4.2.8	none
NDK1	R00330	1 GDP[c] + 1 ATP[c] --> 1 ADP[c] + 1 GTP[c]	Rv2445c	ndk	nucleoside diphosphate kinase	Purine metabolism	1	-1000	1000	2.7.4.6	none
NDK2	R01137	1 DADP[c] + 1 ATP[c] --> 1 ADP[c] + 1 DATP[c]	Rv2445c	ndk	nucleoside diphosphate kinase	Purine metabolism	1	-1000	1000	2.7.4.6	none
NDK4	R01857	1 ATP[c] + 1 DGDP[c] --> 1 DGTP[c] + 1 ADP[c]	Rv2445c	ndk	nucleoside diphosphate kinase	Purine metabolism	1	-1000	1000	2.7.4.6	none
NRDE1	R02019	1 GDP[c] + 1 RTHIO[c] --> 1 OTHIO[c] + 1 DGDP[c] + 1 H2O[c]	Rv3051c AND Rv3048c	nrdE AND nrdF2	ribonucleotide-diphosphate reductase subunit alpha AND ribonucleotide-diphosphate subunit beta	Purine metabolism	0	0	1000	1.17.4.1	none
NRDZ1	R02017	1 RTHIO[c] + 1 ADP[c] --> 1 DADP[c] + 1 OTHIO[c] + 1 H2O[c]	( Rv3051c AND Rv3048c ) OR ( Rv0570 AND Rv1981c )	( nrdE AND nrdF2 ) OR ( nrdZ AND nrdF1 )	ribonucleoside-diphosphate reductase large subunit NrdZ AND ribonucleotide-diphosphate reductase subunit beta	Purine metabolism	0	0	1000	1.17.4.1	none
PPGPP	R00336	1 PPGPP[c] + 1 H2O[c] --> 1 GDP[c] + 1 PPI[c]		orphan	na	Purine metabolism	0	0	1000	3.1.7.2	none
PPGPPP	R03409	1 PPGPPP[c] + 1 H2O[c] --> 1 PPGPP[c] + 1 PI[c]		orphan	na	Purine metabolism	1	-1000	1000	3.6.1.11 OR 3.6.1.40	none
PURB1	R01083	1 ASUC[c] --> 1 FUM[c] + 1 AMP[c]	Rv0777	purB	adenylosuccinate lyase	Purine metabolism	1	-1000	1000	4.3.2.2	none
PURB2	R04559	1 SAICAR[c] --> 1 FUM[c] + 1 AICAR[c]	Rv0777	purB	adenylosuccinate lyase	Purine metabolism	1	-1000	1000	4.3.2.2	none
PURD	R04144	1 ATP[c] + 1 GLY[c] + 1 PRAM[c] --> 1 GAR[c] + 1 ADP[c] + 1 PI[c]	Rv0772	purD	phosphoribosylamine--glycine ligase	Purine metabolism	0	0	1000	6.3.4.13	none
PURF	R01072	1 GLN[c] + 1 PRPP[c] + 1 H2O[c] --> 1 GLU[c] + 1 PRAM[c] + 1 PPI[c]	Rv0808	purF	amidophosphoribosyltransferase	Purine metabolism	0	0	1000	2.4.2.14	none
PURH1	R01127	1 PRFICA[c] --> 1 IMP[c] + 1 H2O[c]	Rv0957	purH	bifunctional phosphoribosylaminoimidazolecarboxamide formyltransferase/IMP cyclohydrolase	Purine metabolism	1	-1000	1000	3.5.4.10	none
PURH2	R04560	1 FTHF[c] + 1 AICAR[c] --> 1 PRFICA[c] + 1 THF[c]	Rv0957	purH	bifunctional phosphoribosylaminoimidazolecarboxamide formyltransferase/IMP cyclohydrolase	Purine metabolism	1	-1000	1000	2.1.2.3	none
PURK	R04209	1 AIR[c] + 1 CO2[c] --> 1 CAIR[c]	Rv3275c AND Rv3276c	purE AND purK	phosphoribosylaminoimidazole carboxylase catalytic subunit AND phosphoribosylaminoimidazole carboxylase ATPase subunit	Purine metabolism	0	0	1000	4.1.1.21	none
PURL	R04463	1 FGAR[c] + 1 GLN[c] + 1 ATP[c] + 1 H2O[c] --> 1 GLU[c] + 1 FGAM[c] + 1 ADP[c] + 1 PI[c]	Rv0803 AND Rv0788	purL AND purQ	phosphoribosylformylglycinamidine synthase II OR I	Purine metabolism	0	0	1000	6.3.5.3	none
PURM	R04208	1 FGAM[c] + 1 ATP[c] --> 1 AIR[c] + 1 ADP[c] + 1 PI[c]	Rv0809	purM	phosphoribosylaminoimidazole synthase	Purine metabolism	0	0	1000	6.3.3.1	none
PURN	R04325	1 FTHF[c] + 1 GAR[c] --> 1 FGAR[c] + 1 THF[c]	Rv0956	purN	phosphoribosylglycinamide formyltransferase	Purine metabolism	0	0	1000	2.1.2.2	none
RELA	R00429	1 ATP[c] + 1 GTP[c] --> 1 PPGPPP[c] + 1 AMP[c]	Rv2583c	relA	GTP pyrophosphokinase	Purine metabolism	0	0	1000	2.7.6.5	none
UREC	R00131	1 UREA[c] + 1 H2O[c] --> 2 NH3[c] + 1 CO2[c]	Rv1850 AND Rv1849 AND Rv1848 AND Rv1853 AND Rv1851 AND Rv1852	ureC AND ureB AND ureA AND ureD AND ureF AND ureG	urease subunit alpha AND beta AND gamma AND urease accessory protein	Purine metabolism	0	0	1000	3.5.1.5	none
XAN	R02143	1 XTSINE[c] + 1 H2O[c] --> 1 XAN[c] + 1 RIB[c]		orphan	na	Purine metabolism	0	0	1000	3.2.2.1	none
ACKA1	R01353	1 PROPANOATE[c] + 1 ATP[c] --> 1 PROPIONYLP[c] + 1 ADP[c]	Rv0409	ackA	acetate kinase	Propanoate metabolism	0	0	1000	2.7.2.1	none
PROP	R00993	2 PI[c] + 2 OBUT[c] + 1 O2[c] --> 2 PROPIONYLP[c] + 2 CO2[c] + 2 H2O[c]		orphan	na	Propanoate metabolism	0	0	1000	1.2.3.-	none
PRPD	R04424	1 2METHYLCITRATE[c] --> 1 2METHYLCISACONITATE[c] + 1 H2O[c]	Rv1130	prpD	methylcitrate dehydratase	Propanoate metabolism	1	-1000	1000	4.2.1.79	none
5ALEV	R02271	1 4OGSAL[c] + 1 ALA[c] --> 1 5AMINOLEVULINATE[c] + 1 PYR[c]		orphan	na	Porphyrin metabolism	1	-1000	1000	none	none
COBI1	R03948	1 PRECORIN2[c] + 1 SAM[c] --> 1 PRECORIN3A[c] + 1 SAH[c]	Rv2066	cobI	bifunctional S-adenosyl-L-methionine-precorrin-2 methyl transferase/precorrin-3 methylase Cob I/J	Porphyrin metabolism	0	0	1000	2.1.1.130	none
CYSG2	R07237	1 SAM[c] + 1 UROPORPHYRINOGENIII[c] --> 1 SAH[c] + 1 PRECORIN1[c]	Rv2847c	cysG	multifunctional uroporphyrinogen II methylase/precorrin-2 oxidase/ferrochelatase	Porphyrin metabolism	0	0	1000	2.1.1.107	none
GSEALD	GSEALD	1 GLU[c] + 1 NADPH[c] + 1 H[c] --> 1 GLU1SEMIALD[c] + 1 NADP[c] + 1 H2O[c]		orphan	na	Porphyrin metabolism	0	0	1000	none	none
HEMB	R00036	2 5AMINOLEVULINATE[c] --> 1 PORPHOBILILOGIN[c] + 2 H2O[c]	Rv0512	hemB	delta-aminolevulinic acid dehydratase	Porphyrin metabolism	0	0	1000	4.2.1.24	none
HEMC	R00084	4 PORPHOBILILOGIN[c] + 1 H2O[c] --> 1 HYDROXYMETHYLBILANE[c] + 4 NH3[c]	Rv0510	hemC	porphobilinogen deaminase	Porphyrin metabolism	0	0	1000	2.5.1.61	none
HEMD	R03165	1 HYDROXYMETHYLBILANE[c] --> 1 UROPORPHYRINOGENIII[c] + 1 H2O[c]	Rv0511	hemD	uroporphyrin-III C-methyltransferase	Porphyrin metabolism	0	0	1000	4.2.1.75	none
HEME	R03197	1 UROPORPHYRINOGENIII[c] --> 1 COPROPORPHYRINOGENIII[c] + 4 CO2[c]	Rv2678c	hemE	uroporphyrinogen decarboxylase	Porphyrin metabolism	0	0	1000	4.1.1.37	none
HEMH1	R00310	1 PROTOPORPHYRINIX[c] + 1 FE2[c] --> 1 PROTOHEMEFE2[c] + 2 H[c]	Rv1485	hemH	ferrochelatase	Porphyrin metabolism	0	0	1000	4.99.1.1	none
HEML	R02272	1 GLU1SEMIALD[c] --> 1 5AMINOLEVULINATE[c]	Rv0524	hemL	glutamate-1-semialdehyde aminotransferase	Porphyrin metabolism	0	0	1000	5.4.3.8	none
HEMN1	R03220	1 COPROPORPHYRINOGENIII[c] + 1 O2[c] --> 1 PROTOPORPHYRINOGEN[c] + 2 H2O[c] + 2 CO2[c]	Rv2388c	hemN	coproporphyrinogen III oxidase	Porphyrin metabolism	0	0	1000	1.3.3.3	none
HEMN2	R06895	1 COPROPORPHYRINOGENIII[c] + 2 SAM[c] --> 1 PROTOPORPHYRINOGEN[c] + 2 MET[c] + 2 CO2[c] + 2 DA[c]	Rv2388c	hemN	coproporphydinogen III oxidase	Porphyrin metabolism	0	0	1000	1.3.99.22	none
HEMY	R03222	1 PROTOPORPHYRINOGEN[c] + 3 O2[c] --> 1 PROTOPORPHYRINIX[c] + 3 H2O2[c]	Rv2677c OR Rv1300	hemY OR hemK	protoporphyrinogen oxidase	Porphyrin metabolism	0	0	1000	1.3.3.4	none
HLA	HLA	1 HOA[c] --> 1 CO2[c] + 1 HLA[c]		orphan	Spontaneous	Porphyrin metabolism	0	0	1000	none	doi: 10.1016/j.chembiol.2010.03.009
HOA	R00474	1 AKG[c] + 1 GLX[c] --> 1 HOA[c] + 1 CO2[c]	Rv1248c	hoa	2-oxoglutarate decarboxylase	Porphyrin metabolism	1	-1000	1000	2.2.1.5	doi: 10.1016/j.chembiol.2011.06.004
OGSAL	OGSAL	1 HLA[c] + 1 NAD[c] --> 1 4OGSAL[c] + 1 NADH[c] + 1 H[c]		orphan	na	Porphyrin metabolism	0	0	1000	none	none
CHE1	R02864	1 SIROHYDROCHLORIN[c] + 1 FE2[c] --> 1 SIROHEME[c] + 2 H[c]	Rv2393	che1	ferrochelatase	Porphyrin and chlorophyll metabolism	0	0	1000	4.99.1.4	PMID: 17644602
CYSG1	R03947	1 PRECORIN2[c] + 1 NAD[c] --> 1 SIROHYDROCHLORIN[c] + 1 NADH[c] + 1 H[c]	Rv2847c	cysG	siroheme synthase	Porphyrin and chlorophyll metabolism	0	0	1000	1.3.1.76	none
DPHRAM	R02777	1 DTDP4DH6DMAN[c] + 1 NADPH[c] + 1 H[c] --> 1 DTDPRHAM[c] + 1 NADP[c]		orphan	na	Polyketide sugar unit biosynthesis	0	0	1000	1.1.1.133	none
RMLB	R06513	1 DTDPGLC[c] --> 1 DTDP4DH6DGLC[c] + 1 H2O[c]	Rv3464 OR Rv3634c OR Rv3468c OR Rv3784	rmlB OR galE1 OR Rv3468c OR Rv3784	dTDP-glucose 4,6-dehydratase RMLB OR UDP-glucose 4-epimerase OR dTDP-glucose 4,6-dehydratase OR dTDP-glucose 4,6-dehydratase	Polyketide sugar unit biosynthesis	1	-1000	1000	4.2.1.46	none
RMLC	R06514	1 DTDP4DH6DGLC[c] --> 1 DTDP4DH6DMAN[c]	Rv3465	rmlC	dTDP-4-dehydrorhamnose 3,5-epimerase RmlC	Polyketide sugar unit biosynthesis	0	0	1000	5.1.3.13	none
RMLD	R08935	1 DTDPRHAM[c] + 1 NADP[c] --> 1 DTDP4DH6DGLC[c] + 1 NADPH[c] + 1 H[c]	Rv3266c	rmlD	dTDP-6-deoxy-L-lyxo-4-hexulose reductase RmlD	Polyketide sugar unit biosynthesis	1	-1000	1000	1.1.1.-	none
ACPIM1A	ACPIM1A	1 PIM2[c] + 1 HEXADECANOYLACP[c] --> 1 AC1PIM2[c] + 1 ACP[c]	Rv2611c	Rv2611c	acyltransferase	Phosphatidyl inositol mannoside biosynthesis	0	0	1000	2.3.1.-	doi: 10.1074/jbc.R110.168328
ACPIM2	ACPIM2	1 AC1PIM2[c] + 1 HEXADECANOYLACP[c] --> 1 AC2PIM2[c] + 1 ACP[c]		orphan	na	Phosphatidyl inositol mannoside biosynthesis	0	0	1000	none	doi: 10.1074/jbc.R110.168328
ACPIM3	ACPIM3	1 AC1PIM2[c] + 1 GDPMAN[c] --> 1 AC1PIM3[c] + 1 GDP[c]		orphan	na	Phosphatidyl inositol mannoside biosynthesis	0	0	1000	none	doi: 10.1074/jbc.R110.168328
ACPIM4	ACPIM4	1 AC1PIM3[c] + 1 GDPMAN[c] --> 1 AC1PIM4[c] + 1 GDP[c]		orphan	na	Phosphatidyl inositol mannoside biosynthesis	0	0	1000	none	doi: 10.1074/jbc.R110.168328
ACPIM5	ACPIM5	1 AC1PIM5[c] + 1 GDPMAN[c] --> 1 AC1PIM6[c] + 1 GDP[c]	Rv1500	Rv1500	glycosyltransferase	Phosphatidyl inositol mannoside biosynthesis	0	0	1000	2.4.-.-	doi: 10.1074/jbc.R110.168328
ACPIM6	ACPIM6	1 AC2PIM2[c] + 1 GDPMAN[c] --> 1 AC2PIM3[c] + 1 GDP[c]		orphan	na	Phosphatidyl inositol mannoside biosynthesis	0	0	1000	none	doi: 10.1074/jbc.R110.168328
ACPIM7	ACPIM7	1 AC2PIM3[c] + 1 GDPMAN[c] --> 1 AC2PIM4[c] + 1 GDP[c]		orphan	na	Phosphatidyl inositol mannoside biosynthesis	0	0	1000	none	doi: 10.1074/jbc.R110.168328
ACPIM8	ACPIM8	1 AC2PIM5[c] + 1 GDPMAN[c] --> 1 AC2PIM6[c] + 1 GDP[c]	Rv1500	Rv1500	glycosyltransferase	Phosphatidyl inositol mannoside biosynthesis	0	0	1000	2.4.-.-	doi: 10.1074/jbc.R110.168328
PIMA	PIMA	1 PITBA[c] + 1 GDPMAN[c] --> 1 PIM1[c] + 1 GDP[c]	Rv2610c	pimA	alpha-mannosyltransferase	Phosphatidyl inositol mannoside biosynthesis	0	0	1000	2.4.1.57	doi: 10.1074/jbc.R110.168328
MGTA	MGTA	1 PIM1[c] + 1 GDPMAN[c] --> 1 PIM2[c] + 1 GDP[c]	Rv0557	mgtA	mannosyltransferase	Phosphatidyl inositol mannoside biosynthesis	0	0	1000	2.4.1.57	doi: 10.1074/jbc.R110.168328
PIME1	PIME1	1 AC1PIM4[c] + 1 GDPMAN[c] --> 1 AC1PIM5[c] + 1 GDP[c]	Rv1159	pimE	mannosyltransferase	Phosphatidyl inositol mannoside biosynthesis	0	0	1000	2.4.1.-	doi: 10.1074/jbc.R110.168328
PIME2	PIME2	1 AC2PIM4[c] + 1 GDPMAN[c] --> 1 AC2PIM5[c] + 1 GDP[c]	Rv1159	pimE	mannosyltransferase	Phosphatidyl inositol mannoside biosynthesis	0	0	1000	2.4.1.-	doi: 10.1074/jbc.R110.168328
ACPIM1B	ACPIM1B	1 PIM1[c] + 1 HEXADECANOYLACP[c] --> 1 AC1PIM1[c] + 1 ACP[c]	Rv2611c	Rv2611c	acyltransferase	Phosphatidyl inositol mannoside biosynthesis	0	0	1000	2.3.1.-	doi: 10.1128/JB.01729-08
PIMB	PIMB	1 AC1PIM1[c] + 1 GDPMAN[c] --> 1 AC1PIM2[c] + 1 GDP[c]	Rv2188c	pimB	mannosyltransferase	Phosphatidyl inositol mannoside biosynthesis	0	0	1000	2.4.1.57	doi: 10.1128/JB.01729-08
PPA	R00004	1 PPI[c] + 1 H2O[c] --> 2 PI[c]	Rv3628	ppa	inorganic pyrophosphatase	Phosphate metabolism	0	0	1000	3.6.1.1	none
PPK1	R02184	1 ATP[c] --> 1 nPOLYP[c] + 1 ADP[c]	Rv2984	ppk1	polyphosphate kinase	Phosphate metabolism	1	-1000	1000	2.7.4.1	none
AROA	R03460	1 PEP[c] + 1 SME3P[c] --> 1 3PSME[c] + 1 PI[c]	Rv3227	aroA	3-phophoshikimate1-carboxyvinyltransferase	Phenylalanine, tyrosine and tryptophan biosynthesis	0	0	1000	2.5.1.19	none
AROB	R03083	1 3DDAH7P[c] --> 1 DQT[c] + 1 PI[c]	Rv2538c	aroB	3-dehydroquinate synthase	Phenylalanine, tyrosine and tryptophan biosynthesis	0	0	1000	4.2.3.4	none
AROD	R03084	1 DQT[c] --> 1 DHSK[c] + 1 H2O[c]	Rv2537c	aroD	3-dehydroquinate dehydratase	Phenylalanine, tyrosine and tryptophan biosynthesis	0	0	1000	4.2.1.10	none
AROE	R02413	1 NADPH[c] + 1 DHSK[c] + 1 H[c] --> 1 SME[c] + 1 NADP[c]	Rv2552c	aroE	shikimate 5-dehydrogenase	Phenylalanine, tyrosine and tryptophan biosynthesis	0	0	1000	1.1.1.25	none
AROF	R01714	1 3PSME[c] --> 1 CHOR[c] + 1 PI[c]	Rv2540c	aroF	chorismate synthase	Phenylalanine, tyrosine and tryptophan biosynthesis	0	0	1000	4.2.3.5	none
AROG	R01826	1 PEP[c] + 1 E4P[c] + 1 H2O[c] --> 1 3DDAH7P[c] + 1 PI[c]	Rv2178c	aroG	3-deoxy-D-arabinoheptulosonate-7-phosphate synthase	Phenylalanine, tyrosine and tryptophan biosynthesis	0	0	1000	2.5.1.54	none
AROK	R02412	1 SME[c] + 1 ATP[c] --> 1 SME3P[c] + 1 ADP[c]	Rv2539c	aroK	shikimate kinase	Phenylalanine, tyrosine and tryptophan biosynthesis	0	0	1000	2.7.1.71	none
HISA1	R03509	1 NPRAN[c] --> 1 CPAD5P[c]	Rv1603	hisA	phosphoribosyl isomerase A	Phenylalanine, tyrosine and tryptophan biosynthesis	0	0	1000	5.3.1.24	none
PHEA	R01373	1 PHEN[c] --> 1 PHPYR[c] + 1 H2O[c] + 1 CO2[c]	Rv3838c	pheA	prephenate dehydratase	Phenylalanine, tyrosine and tryptophan biosynthesis	0	0	1000	4.2.1.51	none
PHEN	R01715	1 CHOR[c] --> 1 PHEN[c]	Rv1885c OR Rv0948c	Rv1885c OR Rv0948c	chorismate mutase	Phenylalanine, tyrosine and tryptophan biosynthesis	1	-1000	1000	5.4.99.5	doi: 10.1111/j.1742-4658.2004.04478.x AND doi: 10.1074/jbc.M413026200
TRPC	R03508	1 CPAD5P[c] --> 1 IGP[c] + 1 CO2[c] + 1 H2O[c]	Rv1611	trpC	indole-3-glycerol phosphate synthase	Phenylalanine, tyrosine and tryptophan biosynthesis	0	0	1000	4.1.1.48	none
TRPD	R01073	1 AN[c] + 1 PRPP[c] --> 1 NPRAN[c] + 1 PPI[c]	Rv2192c	trpD	anthranilate phosphoribosyltransferase	Phenylalanine, tyrosine and tryptophan biosynthesis	0	0	1000	2.4.2.18	none
TRPE	R00986	1 CHOR[c] + 1 GLN[c] --> 1 AN[c] + 1 GLU[c] + 1 PYR[c]	Rv1609	trpE	anthranilate synthase component I	Phenylalanine, tyrosine and tryptophan biosynthesis	0	0	1000	4.1.3.27	none
TYRA	R01728	1 PHEN[c] + 1 NAD[c] --> 1 4HPP[c] + 1 NADH[c] + 1 CO2[c] + 1 H[c]	Rv3754	tyrA	prephenate dehydrogenase	Phenylalanine, tyrosine and tryptophan biosynthesis	0	0	1000	1.3.1.12	none
ASPB2	R00694	1 PHPYR[c] + 1 GLU[c] --> 1 AKG[c] + 1 PHE[c]	Rv3565 OR Rv0337c	aspB OR aspC	aspartate aminotransferase OR aminotransferase	Phenylalanine metabolism	1	-1000	1000	2.6.1.1 AND 2.6.1.2	none
KATG2	R00009	2 H2O2[c] --> 1 O2[c] + 2 H2O[c]	Rv1908c	katG	catalase-peroxidase-peroxynitritase	Peroxide metabolism	0	0	1000	1.11.1.6	none
CTFPP	R08746	1 FPP[c] --> 1 CTFPP[c]		orphan	na	Peptidoglycan biosynthesis	1	-1000	1000	none	none
DPPP	R09244	1 CTFPP[c] + 7 IPP[c] --> 1 DPPP[c] + 7 PPI[c]	Rv2361c	Rv2361c	UDP pyrophosphate synthase	Peptidoglycan biosynthesis	0	0	1000	2.5.1.-	none
MRAY	R05630	1 UDPNAMNGMAGMDAPIMAA[c] + 1 UDPP[c] --> 1 LIPID1[c] + 1 UMP[c]	Rv2156c	mraY	phospho-N-acetylmuramoyl-pentapeptide-transferase	Peptidoglycan biosynthesis	1	-1000	1000	2.7.8.13	none
MURG	R05032	1 LIPID1[c] + 1 UDPNAG[c] --> 1 LIPID2[c] + 1 UDP[c]	Rv2153c	murG	UDPdiphospho-muramoylpentapeptide beta-N- acetylglucosaminyltransferase	Peptidoglycan biosynthesis	0	0	1000	2.4.1.227	none
UPPP	UPPP	1 DPPP[c] + 1 H2O[c] --> 1 DPP[c] + 1 PI[c]	Rv2136c	uppP	UDP pyrophosphate phosphatase	Peptidoglycan biosynthesis	1	-1000	1000	3.6.1.27	none
GCA	R00888	1 GDPMAN[c] --> 1 GDPDHDOMAN[c] + 1 H2O[c]	Rv0112 OR Rv1511	gca OR gmdA	GDP-mannose 4,6-dehydratase OR GDP-D-mannose dehydratase	Peptidoglycan and lipopolysaccharide biosynthesis	0	0	1000	4.2.1.47	none
GLF	R00505	1 UDPGAL[c] --> 1 UDPGALF[c]	Rv3809c	glf	UDP-galacotpyranose mutase Glf	Peptidoglycan and lipopolysaccharide biosynthesis	0	0	1000	5.4.99.9	none
GLMU	R00416	1 NAGA1P[c] + 1 UTP[c] --> 1 UDPNAG[c] + 1 PPI[c]	Rv1018c	glmU	bifunctional N-acetylglucosamine-1-phosphate uridyltransferase/glucosamine-1-phosphate acetyltransferase	Peptidoglycan and lipopolysaccharide biosynthesis	0	0	1000	2.7.7.23	none
MANB1	R00883	1 MAN1P[c] + 1 GDP[c] --> 1 GDPMAN[c] + 1 PI[c]	Rv3264c	manB	D-alpha-D-mannose-1-phosphate guanylyltransferase	Peptidoglycan and lipopolysaccharide biosynthesis	0	0	1000	2.7.7.22	none
MURD	R02783	1 UDPNAMNGMALA[c] + 1 ATP[c] + 1 DGLU[c] --> 1 UDPNAMNGMALAGLU[c] + 1 ADP[c] + 1 PI[c]	Rv2155c	murD	UDP-N-acetylmuramoyl-L-alanyl-D-glutamate synthetase	Peptidoglycan and lipopolysaccharide biosynthesis	0	0	1000	6.3.2.9	none
MURE	R02788	1 UDPNAMNGMALAGLU[c] + 1 ATP[c] + 1 MDAPIM[c] --> 1 UDPNAMNGMAGMDAPIM[c] + 1 ADP[c] + 1 PI[c]	Rv2158c	murE	UDP-N-acetylmuramoylalanyl-D-glutamate--2,6-diaminopimelate ligase	Peptidoglycan and lipopolysaccharide biosynthesis	0	0	1000	6.3.2.13	none
RMLA	R02328	1 G1P[c] + 1 DTTP[c] --> 1 DTDPGLC[c] + 1 PPI[c]	Rv0334	rmlA	alpha-D-glucose-1-phosphate thymidylyltransferase	Peptidoglycan and lipopolysaccharide biosynthesis	0	0	1000	2.7.7.24	none
DEOC	R01066	1 DR5P[c] --> 1 ACAL[c] + 1 G3P[c]	Rv0478	deoC	deoxyribose-phosphate aldolase	Pentose phosphate pathway	0	0	1000	4.1.2.4	none
DEVB	R02035	1 D6PGL[c] + 1 H2O[c] --> 1 D6PGC[c]	Rv1445c	devB	6-phosphogluconolactonase	Pentose phosphate pathway	0	0	1000	3.1.1.31	none
DORIB1	R02750	1 DR5P[c] + 1 ADP[c] --> 1 DORIB[c] + 1 ATP[c]		orphan	na	Pentose phosphate pathway	1	-1000	1000	2.7.1.15	none
DORIB2	DORIB2	1 5DA[c] + 1 H2O[c] --> 1 DORIB[c] + 1 AD[c]		orphan	na	Pentose phosphate pathway	1	-1000	1000	none	none
GND2	R01528	1 D6PGC[c] + 1 NADP[c] --> 1 RL5P[c] + 1 NADPH[c] + 1 CO2[c] + 1 H[c]	Rv1122 OR Rv1844c	gnd2 OR gnd1	na	Pentose phosphate pathway	0	0	1000	1.1.1.44	none
PGMA3	R01057	1 R1P[c] --> 1 R5P[c]	Rv3068c	pgmA	phosphoglucomutase	Pentose phosphate pathway	1	-1000	1000	5.4.2.2	none
PRSA	R01049	1 R5P[c] + 1 ATP[c] --> 1 PRPP[c] + 1 AMP[c]	Rv1017c	prsA	ribose-phosphate pyrophosphokinase	Pentose phosphate pathway	1	-1000	1000	2.7.6.1	none
RBSK	R01051	1 RIB[c] + 1 ATP[c] --> 1 ADP[c] + 1 R5P[c]	Rv2436	rbsK	ribokinase RBSK	Pentose phosphate pathway	0	0	1000	2.7.1.15	none
RPE	R01529	1 RL5P[c] --> 1 X5P[c]	Rv1408	rpe	ribulose-phosphate 3-epimerase	Pentose phosphate pathway	1	-1000	1000	5.1.3.1	none
RPIB	R01056	1 RL5P[c] --> 1 R5P[c]	Rv2465c	rpiB	ribose-5-phosphate isomerase B	Pentose phosphate pathway	1	-1000	1000	5.3.1.6	none
TAL	R08575	1 G3P[c] + 1 S7P[c] --> 1 E4P[c] + 1 F6P[c]	Rv1448c	tal	transaldolase	Pentose phosphate pathway	1	-1000	1000	2.2.1.2	none
TKT1	R01067	1 X5P[c] + 1 E4P[c] --> 1 G3P[c] + 1 F6P[c]	Rv1449c	tkt	transketolase	Pentose phosphate pathway	1	-1000	1000	2.2.1.1	none
TKT2	R01641	1 X5P[c] + 1 R5P[c] --> 1 G3P[c] + 1 S7P[c]	Rv1449c	tkt	transketolase	Pentose phosphate pathway	1	-1000	1000	2.2.1.1	none
ZWF2	R00835	1 G6P[c] + 1 NADP[c] --> 1 D6PGL[c] + 1 NADPH[c] + 1 H[c]	Rv1447c OR Rv1121	zwf2 OR zwf1	glucose-6-phosphate 1-dehydrogenase	Pentose phosphate pathway	0	0	1000	1.1.1.49	none
GALU	R00289	1 G1P[c] + 1 UTP[c] --> 1 UDPG[c] + 1 PPI[c]	Rv0993	galU	UTP-glucose-1-phosphate uridylyltransferase	Pentose and glucuronate interconversions	0	0	1000	2.7.7.9	none
UDGA	R00286	1 UDPG[c] + 1 H2O[c] + 2 NAD[c] --> 1 UDPGLCUR[c] + 2 NADH[c] + 2 H[c]	Rv0322	udgA	UDP-glucose 6-dehydrogenase	Pentose and glucuronate interconversions	1	-1000	1000	1.1.1.22	none
XYLB	R01639	1 ATP[c] + 1 XYLU[c] --> 1 ADP[c] + 1 X5P[c]	Rv0729	xylB	D-xylulose kinase	Pentose and glucuronate interconversions	1	-1000	1000	2.7.1.17	none
COAA	R03018	1 PNTO[c] + 1 ATP[c] --> 1 4PPNTO[c] + 1 ADP[c]	Rv1092c	coaA	pantothenate kinase	Pantothenate and CoA biosynthesis	0	0	1000	2.7.1.33	none
COAD	R03035	1 4PPNTE[c] + 1 ATP[c] --> 1 DPCOA[c] + 1 PPI[c]	Rv2965c	coaD	phosphopantetheine adenylyltransferase	Pantothenate and CoA biosynthesis	0	0	1000	2.7.7.3	none
COAE	R00130	1 DPCOA[c] + 1 ATP[c] --> 1 ADP[c] + 1 COA[c]	Rv1631	coaE	dephospho-CoA kinase/protein folding accessory domain-containing protein	Pantothenate and CoA biosynthesis	0	0	1000	2.7.1.24	none
DFP1	R03269	1 4PPNCYS[c] --> 1 4PPNTE[c] + 1 CO2[c]	Rv1391	dfp	bifunctional phosphopantothenoylcysteine decarboxylase/phosphopantothenate synthase	Pantothenate and CoA biosynthesis	0	0	1000	4.1.1.36	none
DFP2	R04231	1 4PPNTO[c] + 1 CYS[c] + 1 CTP[c] --> 1 4PPNCYS[c] + 1 CMP[c] + 1 PPI[c]	Rv1391	dfp	bifunctional phosphopantothenoylcysteine decarboxylase/phosphopantothenate synthase	Pantothenate and CoA biosynthesis	0	0	1000	6.3.2.5	none
ILVC3	R03051	1 ACLAC[c] + 1 NADPH[c] + 1 H[c] --> 1 DHMVA[c] + 1 NADP[c]	Rv3001c	ilvC	ketol-acid reductoisomerase	Pantothenate and CoA biosynthesis	0	0	1000	1.1.1.86	none
ILVD2	R01209	1 DHMVA[c] --> 1 OMVAL[c] + 1 H2O[c]	Rv0189c	ilvD	dihydroxy-acid dehydratase	Pantothenate and CoA biosynthesis	0	0	1000	4.2.1.9	none
ILVN	R00006	2 PYR[c] --> 1 ACLAC[c] + 1 CO2[c]	(Rv3002c AND Rv3003c) OR Rv1820 OR Rv3509c	(ilvN AND ilvB) OR ilvG OR ilvX	acetolactate synthase	Pantothenate and CoA biosynthesis	0	0	1000	2.2.1.6	none
PANB	R01226	1 OMVAL[c] + 1 METTHF[c] + 1 H2O[c] --> 1 AKP[c] + 1 THF[c]	Rv2225	panB	3-methyl-2-oxobutanoate hydroxymethyltransferase	Pantothenate and CoA biosynthesis	0	0	1000	2.1.2.11	none
PANT	R02472	1 AKP[c] + 1 NADPH[c] + 1 H[c] --> 1 PANT[c] + 1 NADP[c]	Rv2573	Rv2573	2-dehydropantoate 2-reductase	Pantothenate and CoA biosynthesis	0	0	1000	1.1.1.169	none
PHBADA	PHBADA	1 HBA[c] + 1 DTDPRHAM[c] --> 1 HBARHAM[c] + 1 DTDP[c]	Rv2962c	Rv2962c	glycosyl transferase	p-HBAD biosynthesis	0	0	1000	2.4.1.-	doi: 10.1074/jbc.M406246200
PHBADB	PHBADB	1 HBARHAM[c] + 1 SAM[c] --> 1 PHBADI[c] + 1 SAH[c]	Rv2959c	Rv2959c	methyltransferase	p-HBAD biosynthesis	0	0	1000	2.4.1.-	doi: 10.1074/jbc.M406134200
PHBADC	PHBADC	1 PHBADI[c] + 1 GDPFUC[c] + 1 DTDPRHAM[c] --> 1 GDP[c] + 1 DTDP[c] + 1 PHBADIRF[c]	Rv2957 AND Rv2958c	Rv2957 AND Rv2958c	glycosyl transferase	p-HBAD biosynthesis	0	0	1000	2.4.1.-	doi: 10.1074/jbc.M406246200
PHBADD	PHBADD	1 PHBADIRF[c] + 3 SAM[c] --> 1 PHBADII[c] + 3 SAH[c]		orphan	na	p-HBAD biosynthesis	0	0	1000	none	doi: 10.1074/jbc.M406134200
KATG1	KATG1	1 NO[c] + 1 O2[c] --> 1 NO3[c]	Rv1908c	katG	catalase-peroxidase-peroxynitritase	Nitrogen metabolism	0	0	1000	none	none
NARG	R02165	1 MQH2[c] + 1 NO3[c] --> 1 MQ[c] + 1 NO2[c] + 1 H2O[c]	( Rv1161 AND Rv1162 AND Rv1164 AND Rv1163 ) OR Rv1736c	(narG AND narH and narI and narJ) OR narX	nitrate reductase	Nitrogen metabolism	0	0	1000	none	doi: 10.1038/nrmicro2474
NIRB1	R00787	1 NO2[c] + 3 NADH[c] + 3 H[c] --> 1 NH4OH[c] + 3 NAD[c] + 1 H2O[c]	Rv0252 AND Rv0253	nirB AND nirD	nitrite reductase	Nitrogen metabolism	0	0	1000	1.7.1.4	none
NIRB2	R00789	1 NO2[c] + 3 NADPH[c] + 3 H[c] --> 1 NH4OH[c] + 3 NADP[c] + 1 H2O[c]	Rv0252 AND Rv0253	nirB AND nirD	nitrite reductase	Nitrogen metabolism	0	0	1000	1.7.1.4	none
S3	S3	1 NH4OH[c] --> 1 H2O[c] + 1 NH3[c]		orphan	Spontaneous	Nitrogen metabolism	1	-1000	1000	none	none
SIRA1	R00790	1 NH3[c] + 2 H2O[c] + 6 FERO[c] --> 1 NO2[c] + 6 FERI[c] + 6 H[c]	Rv2391	sirA	ferrodoxin-dependent sulfite reductase NIRA	Nitrogen metabolism	1	-1000	1000	1.7.7.1	none
DEOD1	R02294	1 R1P[c] + 1 NAM[c] + 1 H[c] --> 1 NAMD[c] + 1 PI[c]	Rv3307	deoD	purine nucleoside phosphorylase	Nicotinate and nicotinamide metabolism	0	0	1000	2.4.2.1	none
DEOD2	R02295	1 R1P[c] + 1 NAC[c] + 1 H[c] --> 1 NACD[c] + 1 PI[c]	Rv3307	deoD	purine nucleoside phosphorylase	Nicotinate and nicotinamide metabolism	0	0	1000	2.4.2.1	none
FPRA	R01195	1 NADP[c] + 1 FERI[c] + 1 H[c] --> 1 FERO[c] + 1 NADPH[c]	Rv3106 OR Rv0886	fprA OR frpB	NADPH:adrenodoxin oxidoreductase OR NADPH:adrenodoxin oxidoreductase FprB	Nicotinate and nicotinamide metabolism	0	0	1000	1.18.1.2	none
NACN	R01724	1 NAC[c] + 1 PRPP[c] + 1 H[c] --> 1 NACN[c] + 1 PPI[c]	Rv0573c	Rv0573c	nicotinate phosphoribosyltransferase	Nicotinate and nicotinamide metabolism	0	0	1000	2.4.2.11	none
NADC	R03348	1 QA[c] + 1 PRPP[c] + 1 H[c] --> 1 NACN[c] + 1 PPI[c] + 1 CO2[c]	Rv1596	nadC	nicotinate-nucleotide pyrophosphorylase	Nicotinate and nicotinamide metabolism	0	0	1000	2.4.2.19	none
NADD1	R00137	1 NAMN[c] + 1 ATP[c] + 1 H[c] --> 1 NAD[c] + 1 PPI[c]	Rv2421c	nadD	nicotinic acid mononucleotide adenylyltransferase	Nicotinate and nicotinamide metabolism	0	0	1000	2.7.7.18	none
NADD2	R03005	1 NACN[c] + 1 ATP[c] --> 1 NAAD[c] + 1 PPI[c]	Rv2421c	nadD	nicotinic acid mononucleotide adenylyltransferase	Nicotinate and nicotinamide metabolism	0	0	1000	2.7.7.18	none
NADE1	R00189	1 NH3[c] + 1 NAAD[c] + 1 ATP[c] --> 1 AMP[c] + 1 NAD[c] + 1 PPI[c]	Rv2438c	nadE	NAD synthetase	Nicotinate and nicotinamide metabolism	0	0	1000	6.3.1.5	none
NADE2	R00257	1 GLN[c] + 1 NAAD[c] + 1 ATP[c] + 1 H2O[c] --> 1 AMP[c] + 1 GLU[c] + 1 NAD[c] + 1 PPI[c]	Rv2438c	nadE	NAD synthetase	Nicotinate and nicotinamide metabolism	0	0	1000	6.3.1.5	none
NAMN	R02324	1 NAMD[c] + 1 ATP[c] --> 1 NAMN[c] + 1 ADP[c] + 1 H[c]		orphan	na	Nicotinate and nicotinamide metabolism	0	0	1000	2.7.1.22	none
NUDC	R00103	1 NAD[c] + 1 H2O[c] --> 1 AMP[c] + 1 NAMN[c] + 1 H[c]	Rv3199c	nudC	NADH pyrophosphatase	Nicotinate and nicotinamide metabolism	0	0	1000	3.6.1.22	none
PKNG	R03347	1 NACD[c] + 1 ATP[c] --> 1 NACN[c] + 1 ADP[c]	Rv0410c	pknG	serine/threonine-protein kinase G	Nicotinate and nicotinamide metabolism	0	0	1000	2.7.1.-	none
PNCA	R01268	1 NAM[c] + 1 H2O[c] --> 1 NAC[c] + 1 NH3[c]	Rv2043c	pncA	pyrazinamidase	Nicotinate and nicotinamide metabolism	1	-1000	1000	3.5.1.19	none
PPNK	R00104	1 NAD[c] + 1 ATP[c] --> 1 NADP[c] + 1 ADP[c]	Rv1695	ppnK	inorganic polyphosphate/ATP-NAD kinase	Nicotinate and nicotinamide metabolism	0	0	1000	2.7.1.23	none
STHA	R00112	1 NADPH[c] + 1 NAD[c] --> 1 NADP[c] + 1 NADH[c]	Rv2713 OR (Rv0155 AND Rv0156 AND Rv0157)	sthA OR (pntAa AND pntAb AND pntB)	soluble pyridine nucleotide transhydrogenase OR transhydrogenase	Nicotinate and nicotinamide metabolism	1	-1000	1000	1.6.1.1 AND 1.6.1.2	none
CYSS	R09591	1 NGINS[c] + 1 CYS[c] + 1 ATP[c] --> 1 CYSNGINS[c] + 1 AMP[c] + 1 PPI[c]	Rv2130c	cysS2	cysteinyl-tRNA synthetase	Mycothiol biosynthesis	0	0	1000	6.3.1.13	none
MSHB	R09651	1 NAGINS[c] + 1 H2O[c] --> 1 NGINS[c] + 1 AC[c]	Rv1170	mshB	N-acetyl-1-D-myo-inosityl-2-amino-2-deoxy-alpha-D-glucopyranoside deacetylase	Mycothiol biosynthesis	0	0	1000	none	none
MSHD	R09622	1 CYSNGINS[c] + 1 ACCOA[c] --> 1 MYCOTHIOL[c] + 1 COA[c]	Rv0819	mshD	GCN5-related N-acetyltransferase	Mycothiol biosynthesis	0	0	1000	2.3.1.189	none
NAGINS	NAGINS	1 NAGINSP[c] + 1 H2O[c] --> 1 NAGINS[c] + 1 PI[c]		orphan	na	Mycothiol biosynthesis	1	-1000	1000	none	none
MCA	MCA	1 MYCOTHIOL + 1 H2O[c] --> 1 NGINS[c] + 1 NACYS[c]	Rv1082	mca	mycothiol conjugate amidase	Mycothiol biosynthesis	0	0	1000	none	doi: 10.1021/bi030080u
ACCA3	ACCA3	1 ATP[c] + 1 BCCP[c] + 1 HCO3[c] + 1 H[c] --> 1 ADP[c] + 1 PI[c] + 1 BCCPCO2[c]	Rv3285	accA3	biotin carboxyltransferase	Mycolic acid pathway	0	0	1000	none	doi: 10.1371/journal.pcbi.0010046
ACCD3	ACCD3	1 BCCPCO2[c] + 1 ACCOA[c] --> 1 ACCB[c] + 1 MALCOA[c]	Rv0904c	accD3	acetyl-coenzyme A carboxylase carboxyl transferase	Mycolic acid pathway	0	0	1000	none	doi: 10.1371/journal.pcbi.0010046
ACCD4	ACCD4	1 CO2[c] + 1 HCSCOA[c] --> 1 2CARBC26ACYLCOA[c]	Rv3799c AND Rv3280 AND Rv3285	accD4 AND accD5 AND accA3	propionyl-CoA carboxylase	Mycolic acid pathway	0	0	1000	none	doi: 10.1371/journal.pcbi.0010046 AND doi: 10.1016/j.chembiol.2013.11.011
BIRA	BIRA	1 ACCB[c] + 1 ATP[c] + 1 H2O[c] --> 1 PPI[c] + 1 AMP[c] + 1 BCCP[c]	Rv3279c	birA	biotin--protein ligase	Mycolic acid pathway	0	0	1000	none	doi: 10.1371/journal.pcbi.0010046
DES12	DES12	2 NADP[c] + 1 DOPENTACONTANOYLACP[c] --> 2 NADPH[c] + 1 CD21931EC52ACYLACP[c] + 2 H[c]	Rv0824c AND Rv1094 AND Rv3229c	desA1 AND desA2 AND desA3	acyl-acyl-carrier-protein desaturase	Mycolic acid pathway	0	0	1000	none	doi: 10.1371/journal.pcbi.0010046
DES13	DES13	2 NADP[c] + 1 HEXAPENTACONTANOYLACP[c] --> 2 NADPH[c] + 1 CD21937EC56ACYLACP[c] + 2 H[c]	Rv0824c AND Rv1094 AND Rv3229c	desA1 AND desA2 AND desA3	acyl-acyl-carrier-protein desaturase	Mycolic acid pathway	0	0	1000	none	doi: 10.1371/journal.pcbi.0010046
DESA11	DESA11	2 NADP[c] + 1 PENTACONTANOYLACP[c] --> 2 NADPH[c] + 1 CD21931EC50ACYLACP[c] + 2 H[c]	Rv0824c AND Rv1094 AND Rv3229c	desA1 AND desA2 AND desA3	acyl-acyl-carrier-protein desaturase	Mycolic acid pathway	0	0	1000	none	doi: 10.1371/journal.pcbi.0010046
DESA12	DESA12	2 NADP[c] + 1 TETRAPENTACONTANOYLACP[c] --> 2 NADPH[c] + 1 CD21931EC54ACYLACP[c] + 2 H[c]	Rv0824c AND Rv1094 AND Rv3229c	desA1 AND desA2 AND desA3	acyl-acyl-carrier-protein desaturase	Mycolic acid pathway	0	0	1000	none	doi: 10.1371/journal.pcbi.0010046
DESA13	DESA13	2 NADP[c] + 1 OCTAPENTACONTANOYLACP[c] --> 2 NADPH[c] + 1 CD21937EC58ACYLACP[c] + 2 H[c]	Rv0824c AND Rv1094 AND Rv3229c	desA1 AND desA2 AND desA3	acyl-acyl-carrier-protein desaturase	Mycolic acid pathway	0	0	1000	none	doi: 10.1371/journal.pcbi.0010046
FABD	FABD	1 ACP[c] + 1 MALCOA[c] --> 1 COA[c] + 1 MALACP[c]	Rv2243	fabD	ACP S-malonyltransferase	Mycolic acid pathway	0	0	1000	none	doi: 10.1371/journal.pcbi.0010046 AND doi: 10.1016/j.chembiol.2013.11.011
FABG1	FABG1	1 NADPH[c] + 1 BKETOC18ACYLACP[c] + 1 H[c] --> 1 NADP[c] + 1 3HC18ACYLACP[c]	Rv1483 OR Rv1350 OR Rv2002 OR Rv0242c OR Rv2766c	fabG1 OR fabG2 OR fabG3 OR fabG4 OR fabG5	3-oxoacyl-acyl-carrier-protein reductase	Mycolic acid pathway	0	0	1000	none	doi: 10.1371/journal.pcbi.0010046 AND doi: 10.1128/CMR.18.1.81-101.2005 AND doi: 10.1016/j.chembiol.2013.11.011
FABG10	FABG10	1 NADPH[c] + 1 BKETOC36ACYLACP[c] + 1 H[c] --> 1 NADP[c] + 1 3HC36ACYLACP[c]	Rv1483 OR Rv1350 OR Rv2002 OR Rv0242c OR Rv2766c	fabG1 OR fabG2 OR fabG3 OR fabG4 OR fabG5	3-oxoacyl-acyl-carrier-protein reductase	Mycolic acid pathway	0	0	1000	none	doi: 10.1371/journal.pcbi.0010046 AND doi: 10.1128/CMR.18.1.81-101.2005 AND doi: 10.1016/j.chembiol.2013.11.011
FABG11	FABG11	1 NADPH[c] + 1 BKETOC38ACYLACP[c] + 1 H[c] --> 1 NADP[c] + 1 3HC38ACYLACP[c]	Rv1483 OR Rv1350 OR Rv2002 OR Rv0242c OR Rv2766c	fabG1 OR fabG2 OR fabG3 OR fabG4 OR fabG5	3-oxoacyl-acyl-carrier-protein reductase	Mycolic acid pathway	0	0	1000	none	doi: 10.1371/journal.pcbi.0010046 AND doi: 10.1128/CMR.18.1.81-101.2005 AND doi: 10.1016/j.chembiol.2013.11.011
FABG12	FABG12	1 NADPH[c] + 1 BKETOC40ACYLACP[c] + 1 H[c] --> 1 NADP[c] + 1 3HC40ACYLACP[c]	Rv1483 OR Rv1350 OR Rv2002 OR Rv0242c OR Rv2766c	fabG1 OR fabG2 OR fabG3 OR fabG4 OR fabG5	3-oxoacyl-acyl-carrier-protein reductase	Mycolic acid pathway	0	0	1000	none	doi: 10.1371/journal.pcbi.0010046 AND doi: 10.1128/CMR.18.1.81-101.2005 AND doi: 10.1016/j.chembiol.2013.11.011
FABG13	FABG13	1 NADPH[c] + 1 BKETOC42ACYLACP[c] + 1 H[c] --> 1 NADP[c] + 1 3HC42ACYLACP[c]	Rv1483 OR Rv1350 OR Rv2002 OR Rv0242c OR Rv2766c	fabG1 OR fabG2 OR fabG3 OR fabG4 OR fabG5	3-oxoacyl-acyl-carrier-protein reductase	Mycolic acid pathway	0	0	1000	none	doi: 10.1371/journal.pcbi.0010046 AND doi: 10.1128/CMR.18.1.81-101.2005 AND doi: 10.1016/j.chembiol.2013.11.011
FABG14	FABG14	1 NADPH[c] + 1 BKETOC44ACYLACP[c] + 1 H[c] --> 1 NADP[c] + 1 3HC44ACYLACP[c]	Rv1483 OR Rv1350 OR Rv2002 OR Rv0242c OR Rv2766c	fabG1 OR fabG2 OR fabG3 OR fabG4 OR fabG5	3-oxoacyl-acyl-carrier-protein reductase	Mycolic acid pathway	0	0	1000	none	doi: 10.1371/journal.pcbi.0010046 AND doi: 10.1128/CMR.18.1.81-101.2005 AND doi: 10.1016/j.chembiol.2013.11.011
FABG15	FABG15	1 NADPH[c] + 1 BKETOC46ACYLACP[c] + 1 H[c] --> 1 NADP[c] + 1 3HC46ACYLACP[c]	Rv1483 OR Rv1350 OR Rv2002 OR Rv0242c OR Rv2766c	fabG1 OR fabG2 OR fabG3 OR fabG4 OR fabG5	3-oxoacyl-acyl-carrier-protein reductase	Mycolic acid pathway	0	0	1000	none	doi: 10.1371/journal.pcbi.0010046 AND doi: 10.1128/CMR.18.1.81-101.2005 AND doi: 10.1016/j.chembiol.2013.11.011
FABG16	FABG16	1 NADPH[c] + 1 BKETOC48ACYLACP[c] + 1 H[c] --> 1 NADP[c] + 1 3HC48ACYLACP[c]	Rv1483 OR Rv1350 OR Rv2002 OR Rv0242c OR Rv2766c	fabG1 OR fabG2 OR fabG3 OR fabG4 OR fabG5	3-oxoacyl-acyl-carrier-protein reductase	Mycolic acid pathway	0	0	1000	none	doi: 10.1371/journal.pcbi.0010046 AND doi: 10.1128/CMR.18.1.81-101.2005 AND doi: 10.1016/j.chembiol.2013.11.011
FABG17	FABG17	1 NADPH[c] + 1 BKETOC50ACYLACP[c] + 1 H[c] --> 1 NADP[c] + 1 3HC50ACYLACP[c]	Rv1483 OR Rv1350 OR Rv2002 OR Rv0242c OR Rv2766c	fabG1 OR fabG2 OR fabG3 OR fabG4 OR fabG5	3-oxoacyl-acyl-carrier-protein reductase	Mycolic acid pathway	0	0	1000	none	doi: 10.1371/journal.pcbi.0010046 AND doi: 10.1128/CMR.18.1.81-101.2005 AND doi: 10.1016/j.chembiol.2013.11.011
FABG18	FABG18	1 NADPH[c] + 1 BKETOC52ACYLACP[c] + 1 H[c] --> 1 NADP[c] + 1 3HC52ACYLACP[c]	Rv1483 OR Rv1350 OR Rv2002 OR Rv0242c OR Rv2766c	fabG1 OR fabG2 OR fabG3 OR fabG4 OR fabG5	3-oxoacyl-acyl-carrier-protein reductase	Mycolic acid pathway	0	0	1000	none	doi: 10.1371/journal.pcbi.0010046 AND doi: 10.1128/CMR.18.1.81-101.2005 AND doi: 10.1016/j.chembiol.2013.11.011
FABG19	FABG19	1 NADPH[c] + 1 BKETOC54ACYLACP[c] + 1 H[c] --> 1 NADP[c] + 1 3HC54ACYLACP[c]	Rv1483 OR Rv1350 OR Rv2002 OR Rv0242c OR Rv2766c	fabG1 OR fabG2 OR fabG3 OR fabG4 OR fabG5	3-oxoacyl-acyl-carrier-protein reductase	Mycolic acid pathway	0	0	1000	none	doi: 10.1371/journal.pcbi.0010046 AND doi: 10.1128/CMR.18.1.81-101.2005 AND doi: 10.1016/j.chembiol.2013.11.011
FABG2	FABG2	1 NADPH[c] + 1 BKETOC20ACYLACP[c] + 1 H[c] --> 1 NADP[c] + 1 3HC20ACYLACP[c]	Rv1483 OR Rv1350 OR Rv2002 OR Rv0242c OR Rv2766c	fabG1 OR fabG2 OR fabG3 OR fabG4 OR fabG5	3-oxoacyl-acyl-carrier-protein reductase	Mycolic acid pathway	0	0	1000	none	doi: 10.1371/journal.pcbi.0010046 AND doi: 10.1128/CMR.18.1.81-101.2005 AND doi: 10.1016/j.chembiol.2013.11.011
FABG20	FABG20	1 NADPH[c] + 1 BKETOC56ACYLACP[c] + 1 H[c] --> 1 NADP[c] + 1 3HC56ACYLACP[c]	Rv1483 OR Rv1350 OR Rv2002 OR Rv0242c OR Rv2766c	fabG1 OR fabG2 OR fabG3 OR fabG4 OR fabG5	3-oxoacyl-acyl-carrier-protein reductase	Mycolic acid pathway	0	0	1000	none	doi: 10.1371/journal.pcbi.0010046 AND doi: 10.1128/CMR.18.1.81-101.2005 AND doi: 10.1016/j.chembiol.2013.11.011
FABG21	FABG21	1 NADPH[c] + 1 BKETOC58ACYLACP[c] + 1 H[c] --> 1 NADP[c] + 1 3HC58ACYLACP[c]	Rv1483 OR Rv1350 OR Rv2002 OR Rv0242c OR Rv2766c	fabG1 OR fabG2 OR fabG3 OR fabG4 OR fabG5	3-oxoacyl-acyl-carrier-protein reductase	Mycolic acid pathway	0	0	1000	none	doi: 10.1371/journal.pcbi.0010046 AND doi: 10.1128/CMR.18.1.81-101.2005 AND doi: 10.1016/j.chembiol.2013.11.011
FABG3	FABG3	1 NADPH[c] + 1 BKETOC22ACYLACP[c] + 1 H[c] --> 1 NADP[c] + 1 3HC22ACYLACP[c]	Rv1483 OR Rv1350 OR Rv2002 OR Rv0242c OR Rv2766c	fabG1 OR fabG2 OR fabG3 OR fabG4 OR fabG5	3-oxoacyl-acyl-carrier-protein reductase	Mycolic acid pathway	0	0	1000	none	doi: 10.1371/journal.pcbi.0010046 AND doi: 10.1128/CMR.18.1.81-101.2005 AND doi: 10.1016/j.chembiol.2013.11.011
FABG4	FABG4	1 NADPH[c] + 1 BKETOC24ACYLACP[c] + 1 H[c] --> 1 NADP[c] + 1 3HC24ACYLACP[c]	Rv1483 OR Rv1350 OR Rv2002 OR Rv0242c OR Rv2766c	fabG1 OR fabG2 OR fabG3 OR fabG4 OR fabG5	3-oxoacyl-acyl-carrier-protein reductase	Mycolic acid pathway	0	0	1000	none	doi: 10.1371/journal.pcbi.0010046 AND doi: 10.1128/CMR.18.1.81-101.2005 AND doi: 10.1016/j.chembiol.2013.11.011
FABG5	FABG5	1 NADPH[c] + 1 BKETOC26ACYLACP[c] + 1 H[c] --> 1 NADP[c] + 1 3HC26ACYLACP[c]	Rv1483 OR Rv1350 OR Rv2002 OR Rv0242c OR Rv2766c	fabG1 OR fabG2 OR fabG3 OR fabG4 OR fabG5	3-oxoacyl-acyl-carrier-protein reductase	Mycolic acid pathway	0	0	1000	none	doi: 10.1371/journal.pcbi.0010046 AND doi: 10.1128/CMR.18.1.81-101.2005 AND doi: 10.1016/j.chembiol.2013.11.011
FABG6	FABG6	1 NADPH[c] + 1 BKETOC28ACYLACP[c] + 1 H[c] --> 1 NADP[c] + 1 3HC28ACYLACP[c]	Rv1483 OR Rv1350 OR Rv2002 OR Rv0242c OR Rv2766c	fabG1 OR fabG2 OR fabG3 OR fabG4 OR fabG5	3-oxoacyl-acyl-carrier-protein reductase	Mycolic acid pathway	0	0	1000	none	doi: 10.1371/journal.pcbi.0010046 AND doi: 10.1128/CMR.18.1.81-101.2005 AND doi: 10.1016/j.chembiol.2013.11.011
FABG7	FABG7	1 NADPH[c] + 1 BKETOC30ACYLACP[c] + 1 H[c] --> 1 NADP[c] + 1 3HC30ACYLACP[c]	Rv1483 OR Rv1350 OR Rv2002 OR Rv0242c OR Rv2766c	fabG1 OR fabG2 OR fabG3 OR fabG4 OR fabG5	3-oxoacyl-acyl-carrier-protein reductase	Mycolic acid pathway	0	0	1000	none	doi: 10.1371/journal.pcbi.0010046 AND doi: 10.1128/CMR.18.1.81-101.2005 AND doi: 10.1016/j.chembiol.2013.11.011
FABG8	FABG8	1 NADPH[c] + 1 BKETOC32ACYLACP[c] + 1 H[c] --> 1 NADP[c] + 1 3HC32ACYLACP[c]	Rv1483 OR Rv1350 OR Rv2002 OR Rv0242c OR Rv2766c	fabG1 OR fabG2 OR fabG3 OR fabG4 OR fabG5	3-oxoacyl-acyl-carrier-protein reductase	Mycolic acid pathway	0	0	1000	none	doi: 10.1371/journal.pcbi.0010046 AND doi: 10.1128/CMR.18.1.81-101.2005 AND doi: 10.1016/j.chembiol.2013.11.011
FABG9	FABG9	1 NADPH[c] + 1 BKETOC34ACYLACP[c] + 1 H[c] --> 1 NADP[c] + 1 3HC34ACYLACP[c]	Rv1483 OR Rv1350 OR Rv2002 OR Rv0242c OR Rv2766c	fabG1 OR fabG2 OR fabG3 OR fabG4 OR fabG5	3-oxoacyl-acyl-carrier-protein reductase	Mycolic acid pathway	0	0	1000	none	doi: 10.1371/journal.pcbi.0010046 AND doi: 10.1128/CMR.18.1.81-101.2005 AND doi: 10.1016/j.chembiol.2013.11.011
FABH	FABH	1 HDCCOA[c] + 1 MALACP[c] --> 1 COA[c] + 1 CO2[c] + 1 BKETOC18ACYLACP[c]	Rv0533c	fabH	3-oxoacyl-acyl-carrier-protein synthase III	Mycolic acid pathway	0	0	1000	none	doi: 10.1371/journal.pcbi.0010046 AND doi: 10.1016/j.chembiol.2013.11.011
FADD321	FADD321	1 ATP[c] + 1 1931CPC52ACYLACP[c] + 1 H2O[c] --> 1 PPI[c] + 1 1931CPC52ACYLAMP[c] + 1 ACP[c]	Rv3801c	fadD32	fatty-acid-amp ligase	Mycolic acid pathway	0	0	1000	none	doi: 10.1371/journal.pcbi.0010046 AND doi: 10.1128/CMR.18.1.81-101.2005 AND doi: 10.1016/j.chembiol.2013.11.011
FADD322	FADD322	1 ATP[c] + 1 1931CPC54ACYLACP[c] + 1 H2O[c] --> 1 PPI[c] + 1 1931CPC54ACYLAMP[c] + 1 ACP[c]	Rv3801c	fadD32	fatty-acid-amp ligase	Mycolic acid pathway	0	0	1000	none	doi: 10.1371/journal.pcbi.0010046 AND doi: 10.1128/CMR.18.1.81-101.2005 AND doi: 10.1016/j.chembiol.2013.11.011
FADD323	FADD323	1 ATP[c] + 1 1931CPC56ACYLACP[c] + 1 H2O[c] --> 1 PPI[c] + 1 1931CPC56ACYLAMP[c] + 1 ACP[c]	Rv3801c	fadD32	fatty-acid-amp ligase	Mycolic acid pathway	0	0	1000	none	doi: 10.1371/journal.pcbi.0010046 AND doi: 10.1128/CMR.18.1.81-101.2005 AND doi: 10.1016/j.chembiol.2013.11.011
FADE323	FADE323	1 ATP[c] + 1 CMC59MEROACYLCPACP[c] + 1 H2O[c] --> 1 PPI[c] + 1 CMC59MEROACYLCPAMP[c] + 1 ACP[c]	Rv3801c	fadD32	fatty-acid-amp ligase	Mycolic acid pathway	0	0	1000	none	doi: 10.1371/journal.pcbi.0010046 AND doi: 10.1128/CMR.18.1.81-101.2005 AND doi: 10.1016/j.chembiol.2013.11.011
FADE324	FADE324	1 ATP[c] + 1 CMC61MEROACYLCPACP[c] + 1 H2O[c] --> 1 PPI[c] + 1 CMC61MEROACYLCPAMP[c] + 1 ACP[c]	Rv3801c	fadD32	fatty-acid-amp ligase	Mycolic acid pathway	0	0	1000	none	doi: 10.1371/journal.pcbi.0010046 AND doi: 10.1128/CMR.18.1.81-101.2005 AND doi: 10.1016/j.chembiol.2013.11.011
FADE325	FADE325	1 ATP[c] + 1 CKC60MEROACYLACP[c] + 1 H2O[c] --> 1 PPI[c] + 1 CKC60MEROACYLAMP[c] + 1 ACP[c]	Rv3801c	fadD32	fatty-acid-amp ligase	Mycolic acid pathway	0	0	1000	none	doi: 10.1371/journal.pcbi.0010046 AND doi: 10.1128/CMR.18.1.81-101.2005 AND doi: 10.1016/j.chembiol.2013.11.011
FAS10	FAS10	1 MALCOA[c] + 1 C4ACYLACPFAS[c] --> 1 COA[c] + 1 MALC4ACYLACPFAS[c]	Rv2524c	fas	fatty acid synthase	Mycolic acid pathway	0	0	1000	none	doi: 10.1371/journal.pcbi.0010046
FAS11	FAS11	1 MALC4ACYLACPFAS[c] --> 1 CO2[c] + 1 BKETOC6ACYLACPFAS[c]	Rv2524c	fas	fatty acid synthase	Mycolic acid pathway	0	0	1000	none	doi: 10.1371/journal.pcbi.0010046
FAS12	FAS12	1 NADPH[c] + 1 BKETOC6ACYLACPFAS[c] + 1 H[c] --> 1 NADP[c] + 1 3HC6ACYLACPFAS[c]	Rv2524c	fas	fatty acid synthase	Mycolic acid pathway	0	0	1000	none	doi: 10.1371/journal.pcbi.0010046
FAS13	FAS13	1 3HC6ACYLACPFAS[c] --> 1 H2O[c] + 1 TD2EC6ACYLACPFAS[c]	Rv2524c	fas	fatty acid synthase	Mycolic acid pathway	0	0	1000	none	doi: 10.1371/journal.pcbi.0010046
FAS14	FAS14	1 NADH[c] + 1 TD2EC6ACYLACPFAS[c] + 1 H[c] --> 1 NAD[c] + 1 C6ACYLACPFAS[c]	Rv2524c	fas	fatty acid synthase	Mycolic acid pathway	0	0	1000	none	doi: 10.1371/journal.pcbi.0010046
FAS15	FAS15	1 MALCOA[c] + 1 C6ACYLACPFAS[c] --> 1 COA[c] + 1 MALC6ACYLACPFAS[c]	Rv2524c	fas	fatty acid synthase	Mycolic acid pathway	0	0	1000	none	doi: 10.1371/journal.pcbi.0010046
FAS16	FAS16	1 MALC6ACYLACPFAS[c] --> 1 CO2[c] + 1 BKETOC8ACYLACPFAS[c]	Rv2524c	fas	fatty acid synthase	Mycolic acid pathway	0	0	1000	none	doi: 10.1371/journal.pcbi.0010046
FAS17	FAS17	1 NADPH[c] + 1 BKETOC8ACYLACPFAS[c] + 1 H[c] --> 1 NADP[c] + 1 3HC8ACYLACPFAS[c]	Rv2524c	fas	fatty acid synthase	Mycolic acid pathway	0	0	1000	none	doi: 10.1371/journal.pcbi.0010046
FAS18	FAS18	1 3HC8ACYLACPFAS[c] --> 1 H2O[c] + 1 TD2EC8ACYLACPFAS[c]	Rv2524c	fas	fatty acid synthase	Mycolic acid pathway	0	0	1000	none	doi: 10.1371/journal.pcbi.0010046
FAS19	FAS19	1 NADH[c] + 1 TD2EC8ACYLACPFAS[c] + 1 H[c] --> 1 NAD[c] + 1 C8ACYLACPFAS[c]	Rv2524c	fas	fatty acid synthase	Mycolic acid pathway	0	0	1000	none	doi: 10.1371/journal.pcbi.0010046
FAS20	FAS20	1 MALCOA[c] + 1 C8ACYLACPFAS[c] --> 1 COA[c] + 1 MALC8ACYLACPFAS[c]	Rv2524c	fas	fatty acid synthase	Mycolic acid pathway	0	0	1000	none	doi: 10.1371/journal.pcbi.0010046
FAS21	FAS21	1 MALC8ACYLACPFAS[c] --> 1 CO2[c] + 1 BKETOC10ACYLACPFAS[c]	Rv2524c	fas	fatty acid synthase	Mycolic acid pathway	0	0	1000	none	doi: 10.1371/journal.pcbi.0010046
FAS22	FAS22	1 NADPH[c] + 1 BKETOC10ACYLACPFAS[c] + 1 H[c] --> 1 NADP[c] + 1 3HC10ACYLACPFAS[c]	Rv2524c	fas	fatty acid synthase	Mycolic acid pathway	0	0	1000	none	doi: 10.1371/journal.pcbi.0010046
FAS23	FAS23	1 3HC10ACYLACPFAS[c] --> 1 H2O[c] + 1 TD2EC10ACYLACPFAS[c]	Rv2524c	fas	fatty acid synthase	Mycolic acid pathway	0	0	1000	none	doi: 10.1371/journal.pcbi.0010046
FAS24	FAS24	1 NADH[c] + 1 TD2EC10ACYLACPFAS[c] + 1 H[c] --> 1 NAD[c] + 1 C10ACYLACPFAS[c]	Rv2524c	fas	fatty acid synthase	Mycolic acid pathway	0	0	1000	none	doi: 10.1371/journal.pcbi.0010046
FAS25	FAS25	1 MALCOA[c] + 1 C10ACYLACPFAS[c] --> 1 COA[c] + 1 MALC10ACYLACPFAS[c]	Rv2524c	fas	fatty acid synthase	Mycolic acid pathway	0	0	1000	none	doi: 10.1371/journal.pcbi.0010046
FAS26	FAS26	1 MALC10ACYLACPFAS[c] --> 1 CO2[c] + 1 BKETOC12ACYLACPFAS[c]	Rv2524c	fas	fatty acid synthase	Mycolic acid pathway	0	0	1000	none	doi: 10.1371/journal.pcbi.0010046
FAS27	FAS27	1 NADPH[c] + 1 BKETOC12ACYLACPFAS[c] + 1 H[c] --> 1 NADP[c] + 1 3HC12ACYLACPFAS[c]	Rv2524c	fas	fatty acid synthase	Mycolic acid pathway	0	0	1000	none	doi: 10.1371/journal.pcbi.0010046
FAS28	FAS28	1 3HC12ACYLACPFAS[c] --> 1 H2O[c] + 1 TD2EC12ACYLACPFAS[c]	Rv2524c	fas	fatty acid synthase	Mycolic acid pathway	0	0	1000	none	doi: 10.1371/journal.pcbi.0010046
FAS29	FAS29	1 NADH[c] + 1 TD2EC12ACYLACPFAS[c] + 1 H[c] --> 1 NAD[c] + 1 C12ACYLACPFAS[c]	Rv2524c	fas	fatty acid synthase	Mycolic acid pathway	0	0	1000	none	doi: 10.1371/journal.pcbi.0010046
FAS30	FAS30	1 MALCOA[c] + 1 C12ACYLACPFAS[c] --> 1 COA[c] + 1 MALC12ACYLACPFAS[c]	Rv2524c	fas	fatty acid synthase	Mycolic acid pathway	0	0	1000	none	doi: 10.1371/journal.pcbi.0010046
FAS31	FAS31	1 MALC12ACYLACPFAS[c] --> 1 CO2[c] + 1 BKETOC14ACYLACPFAS[c]	Rv2524c	fas	fatty acid synthase	Mycolic acid pathway	0	0	1000	none	doi: 10.1371/journal.pcbi.0010046
FAS32	FAS32	1 NADPH[c] + 1 BKETOC14ACYLACPFAS[c] + 1 H[c] --> 1 NADP[c] + 1 3HC14ACYLACPFAS[c]	Rv2524c	fas	fatty acid synthase	Mycolic acid pathway	0	0	1000	none	doi: 10.1371/journal.pcbi.0010046
FAS33	FAS33	1 3HC14ACYLACPFAS[c] --> 1 H2O[c] + 1 TD2EC14ACYLACPFAS[c]	Rv2524c	fas	fatty acid synthase	Mycolic acid pathway	0	0	1000	none	doi: 10.1371/journal.pcbi.0010046
FAS34	FAS34	1 NADH[c] + 1 TD2EC14ACYLACPFAS[c] + 1 H[c] --> 1 NAD[c] + 1 C14ACYLACPFAS[c]	Rv2524c	fas	fatty acid synthase	Mycolic acid pathway	0	0	1000	none	doi: 10.1371/journal.pcbi.0010046
FAS35	FAS35	1 MALCOA[c] + 1 C14ACYLACPFAS[c] --> 1 COA[c] + 1 MALC14ACYLACPFAS[c]	Rv2524c	fas	fatty acid synthase	Mycolic acid pathway	0	0	1000	none	doi: 10.1371/journal.pcbi.0010046
FAS36	FAS36	1 MALC14ACYLACPFAS[c] --> 1 CO2[c] + 1 BKETOC16ACYLACPFAS[c]	Rv2524c	fas	fatty acid synthase	Mycolic acid pathway	0	0	1000	none	doi: 10.1371/journal.pcbi.0010046
FAS37	FAS37	1 NADPH[c] + 1 BKETOC16ACYLACPFAS[c] + 1 H[c] --> 1 NADP[c] + 1 3HC16ACYLACPFAS[c]	Rv2524c	fas	fatty acid synthase	Mycolic acid pathway	0	0	1000	none	doi: 10.1371/journal.pcbi.0010046
FAS38	FAS38	1 3HC16ACYLACPFAS[c] --> 1 H2O[c] + 1 TD2EC16ACYLACPFAS[c]	Rv2524c	fas	fatty acid synthase	Mycolic acid pathway	0	0	1000	none	doi: 10.1371/journal.pcbi.0010046
FAS39	FAS39	1 NADH[c] + 1 TD2EC16ACYLACPFAS[c] + 1 H[c] --> 1 NAD[c] + 1 C16ACYLACPFAS[c]	Rv2524c	fas	fatty acid synthase	Mycolic acid pathway	0	0	1000	none	doi: 10.1371/journal.pcbi.0010046
FAS4	FAS4	1 ACCOA[c] + 1 ACPFAS[c] --> 1 COA[c] + 1 C2ACYLACPFAS[c]	Rv2524c	fas	fatty acid synthase	Mycolic acid pathway	0	0	1000	none	doi: 10.1371/journal.pcbi.0010046
FAS40	FAS40	1 MALCOA[c] + 1 C16ACYLACPFAS[c] --> 1 COA[c] + 1 MALC16ACYLACPFAS[c]	Rv2524c	fas	fatty acid synthase	Mycolic acid pathway	0	0	1000	none	doi: 10.1371/journal.pcbi.0010046
FAS41	FAS41	1 MALC16ACYLACPFAS[c] --> 1 CO2[c] + 1 BKETOC18ACYLACPFAS[c]	Rv2524c	fas	fatty acid synthase	Mycolic acid pathway	0	0	1000	none	doi: 10.1371/journal.pcbi.0010046
FAS42	FAS42	1 NADPH[c] + 1 BKETOC18ACYLACPFAS[c] + 1 H[c] --> 1 NADP[c] + 1 3HC18ACYLACPFAS[c]	Rv2524c	fas	fatty acid synthase	Mycolic acid pathway	0	0	1000	none	doi: 10.1371/journal.pcbi.0010046
FAS43	FAS43	1 3HC18ACYLACPFAS[c] --> 1 H2O[c] + 1 TD2EC18ACYLACPFAS[c]	Rv2524c	fas	fatty acid synthase	Mycolic acid pathway	0	0	1000	none	doi: 10.1371/journal.pcbi.0010046
FAS44	FAS44	1 NADH[c] + 1 TD2EC18ACYLACPFAS[c] + 1 H[c] --> 1 NAD[c] + 1 C18ACYLACPFAS[c]	Rv2524c	fas	fatty acid synthase	Mycolic acid pathway	0	0	1000	none	doi: 10.1371/journal.pcbi.0010046
FAS45	FAS45	1 MALCOA[c] + 1 C18ACYLACPFAS[c] --> 1 COA[c] + 1 MALC18ACYLACPFAS[c]	Rv2524c	fas	fatty acid synthase	Mycolic acid pathway	0	0	1000	none	doi: 10.1371/journal.pcbi.0010046
FAS46	FAS46	1 MALC18ACYLACPFAS[c] --> 1 CO2[c] + 1 BKETOC20ACYLACPFAS[c]	Rv2524c	fas	fatty acid synthase	Mycolic acid pathway	0	0	1000	none	doi: 10.1371/journal.pcbi.0010046
FAS47	FAS47	1 NADPH[c] + 1 BKETOC20ACYLACPFAS[c] + 1 H[c] --> 1 NADP[c] + 1 3HC20ACYLACPFAS[c]	Rv2524c	fas	fatty acid synthase	Mycolic acid pathway	0	0	1000	none	doi: 10.1371/journal.pcbi.0010046
FAS48	FAS48	1 3HC20ACYLACPFAS[c] --> 1 H2O[c] + 1 TD2EC20ACYLACPFAS[c]	Rv2524c	fas	fatty acid synthase	Mycolic acid pathway	0	0	1000	none	doi: 10.1371/journal.pcbi.0010046
FAS49	FAS49	1 NADH[c] + 1 TD2EC20ACYLACPFAS[c] + 1 H[c] --> 1 NAD[c] + 1 C20ACYLACPFAS[c]	Rv2524c	fas	fatty acid synthase	Mycolic acid pathway	0	0	1000	none	doi: 10.1371/journal.pcbi.0010046
FAS5	FAS5	1 MALCOA[c] + 1 C2ACYLACPFAS[c] --> 1 COA[c] + 1 MALC2ACYLACPFAS[c]	Rv2524c	fas	fatty acid synthase	Mycolic acid pathway	0	0	1000	none	doi: 10.1371/journal.pcbi.0010046
FAS50	FAS50	1 MALCOA[c] + 1 C20ACYLACPFAS[c] --> 1 COA[c] + 1 MALC20ACYLACPFAS[c]	Rv2524c	fas	fatty acid synthase	Mycolic acid pathway	0	0	1000	none	doi: 10.1371/journal.pcbi.0010046
FAS51	FAS51	1 MALC20ACYLACPFAS[c] --> 1 CO2[c] + 1 BKETOC22ACYLACPFAS[c]	Rv2524c	fas	fatty acid synthase	Mycolic acid pathway	0	0	1000	none	doi: 10.1371/journal.pcbi.0010046
FAS52	FAS52	1 NADPH[c] + 1 BKETOC22ACYLACPFAS[c] + 1 H[c] --> 1 NADP[c] + 1 3HC22ACYLACPFAS[c]	Rv2524c	fas	fatty acid synthase	Mycolic acid pathway	0	0	1000	none	doi: 10.1371/journal.pcbi.0010046
FAS53	FAS53	1 3HC22ACYLACPFAS[c] --> 1 H2O[c] + 1 TD2EC22ACYLACPFAS[c]	Rv2524c	fas	fatty acid synthase	Mycolic acid pathway	0	0	1000	none	doi: 10.1371/journal.pcbi.0010046
FAS54	FAS54	1 NADH[c] + 1 TD2EC22ACYLACPFAS[c] + 1 H[c] --> 1 NAD[c] + 1 C22ACYLACPFAS[c]	Rv2524c	fas	fatty acid synthase	Mycolic acid pathway	0	0	1000	none	doi: 10.1371/journal.pcbi.0010046
FAS55	FAS55	1 MALCOA[c] + 1 C22ACYLACPFAS[c] --> 1 COA[c] + 1 MALC22ACYLACPFAS[c]	Rv2524c	fas	fatty acid synthase	Mycolic acid pathway	0	0	1000	none	doi: 10.1371/journal.pcbi.0010046
FAS56	FAS56	1 MALC22ACYLACPFAS[c] --> 1 CO2[c] + 1 BKETOC24ACYLACPFAS[c]	Rv2524c	fas	fatty acid synthase	Mycolic acid pathway	0	0	1000	none	doi: 10.1371/journal.pcbi.0010046
FAS57	FAS57	1 NADPH[c] + 1 BKETOC24ACYLACPFAS[c] + 1 H[c] --> 1 NADP[c] + 1 3HC24ACYLACPFAS[c]	Rv2524c	fas	fatty acid synthase	Mycolic acid pathway	0	0	1000	none	doi: 10.1371/journal.pcbi.0010046
FAS58	FAS58	1 3HC24ACYLACPFAS[c] --> 1 H2O[c] + 1 TD2EC24ACYLACPFAS[c]	Rv2524c	fas	fatty acid synthase	Mycolic acid pathway	0	0	1000	none	doi: 10.1371/journal.pcbi.0010046
FAS59	FAS59	1 NADH[c] + 1 TD2EC24ACYLACPFAS[c] + 1 H[c] --> 1 NAD[c] + 1 C24ACYLACPFAS[c]	Rv2524c	fas	fatty acid synthase	Mycolic acid pathway	0	0	1000	none	doi: 10.1371/journal.pcbi.0010046
FAS6	FAS6	1 MALC2ACYLACPFAS[c] --> 1 BKETOC4ACYLACPFAS[c] + 1 CO2[c]	Rv2524c	fas	fatty acid synthase	Mycolic acid pathway	0	0	1000	none	doi: 10.1371/journal.pcbi.0010046
FAS60	FAS60	1 MALCOA[c] + 1 C24ACYLACPFAS[c] --> 1 COA[c] + 1 MALC24ACYLACPFAS[c]	Rv2524c	fas	fatty acid synthase	Mycolic acid pathway	0	0	1000	none	doi: 10.1371/journal.pcbi.0010046
FAS61	FAS61	1 MALC24ACYLACPFAS[c] --> 1 CO2[c] + 1 BKETOC26ACYLACPFAS[c]	Rv2524c	fas	fatty acid synthase	Mycolic acid pathway	0	0	1000	none	doi: 10.1371/journal.pcbi.0010046
FAS62	FAS62	1 NADPH[c] + 1 BKETOC26ACYLACPFAS[c] + 1 H[c] --> 1 NADP[c] + 1 3HC26ACYLACPFAS[c]	Rv2524c	fas	fatty acid synthase	Mycolic acid pathway	0	0	1000	none	doi: 10.1371/journal.pcbi.0010046
FAS63	FAS63	1 3HC26ACYLACPFAS[c] --> 1 H2O[c] + 1 TD2EC26ACYLACPFAS[c]	Rv2524c	fas	fatty acid synthase	Mycolic acid pathway	0	0	1000	none	doi: 10.1371/journal.pcbi.0010046
FAS64	FAS64	1 NADH[c] + 1 TD2EC26ACYLACPFAS[c] + 1 H[c] --> 1 NAD[c] + 1 C26ACYLACPFAS[c]	Rv2524c	fas	fatty acid synthase	Mycolic acid pathway	0	0	1000	none	doi: 10.1371/journal.pcbi.0010046
FAS65	FAS65	1 COA[c] + 1 C26ACYLACPFAS[c] --> 1 ACPFAS[c] + 1 HCSCOA[c]	Rv2524c	fas	fatty acid synthase	Mycolic acid pathway	0	0	1000	none	doi: 10.1371/journal.pcbi.0010046
FAS66	FAS66	1 COA[c] + 1 C24ACYLACPFAS[c] --> 1 ACPFAS[c] + 1 TCSCOA[c]	Rv2524c	fas	fatty acid synthase	Mycolic acid pathway	0	0	1000	none	doi: 10.1371/journal.pcbi.0010046
FAS67	FAS67	1 COA[c] + 1 C22ACYLACPFAS[c] --> 1 ACPFAS[c] + 1 DOCOSANOYLCOA[c]	Rv2524c	fas	fatty acid synthase	Mycolic acid pathway	0	0	1000	none	doi: 10.1371/journal.pcbi.0010046
FAS68	FAS68	1 COA[c] + 1 C20ACYLACPFAS[c] --> 1 ACPFAS[c] + 1 ECSCOA[c]	Rv2524c	fas	fatty acid synthase	Mycolic acid pathway	0	0	1000	none	doi: 10.1371/journal.pcbi.0010046
FAS69	FAS69	1 COA[c] + 1 C18ACYLACPFAS[c] --> 1 ACPFAS[c] + 1 ODCCOA[c]	Rv2524c	fas	fatty acid synthase	Mycolic acid pathway	0	0	1000	none	doi: 10.1371/journal.pcbi.0010046
FAS7	FAS7	1 BKETOC4ACYLACPFAS[c] + 1 NADPH[c] + 1 H[c] --> 1 3HC4ACYLACPFAS[c] + 1 NADP[c]	Rv2524c	fas	fatty acid synthase	Mycolic acid pathway	0	0	1000	none	doi: 10.1371/journal.pcbi.0010046
FAS70	FAS70	1 COA[c] + 1 C16ACYLACPFAS[c] --> 1 ACPFAS[c] + 1 HDCCOA[c]	Rv2524c	fas	fatty acid synthase	Mycolic acid pathway	0	0	1000	none	doi: 10.1371/journal.pcbi.0010046
FAS8	FAS8	1 3HC4ACYLACPFAS[c] --> 1 TD2EC4ACYLACPFAS[c] + 1 H2O[c]	Rv2524c	fas	fatty acid synthase	Mycolic acid pathway	0	0	1000	none	doi: 10.1371/journal.pcbi.0010046
FAS9	FAS9	1 TD2EC4ACYLACPFAS[c] + 1 NADH[c] + 1 H[c] --> 1 C4ACYLACPFAS[c] + 1 NAD[c]	Rv2524c	fas	fatty acid synthase	Mycolic acid pathway	0	0	1000	none	doi: 10.1371/journal.pcbi.0010046
FBPA	R07248	2 TREHALOSEMONOMYCOLATE[c] --> 1 TREHALOSEDIMYCOLATE[c] + 1 TRE[c]	Rv3804c AND Rv1886c AND Rv0129c AND Rv3803c	fbpA AND fbpB AND fbpC AND fbpD	mycolyltransferase	Mycolic acid pathway	0	0	1000	2.3.1.122	none
HADA1	HADA1	1 3HC18ACYLACP[c] --> 1 H2O[c] + 1 TD2EC18ACYLACP[c]	Rv0635 AND Rv0636 AND Rv0637	hadA AND hadB AND hadC	(3R)-hydroxyacyl-ACP dehydratase	Mycolic acid pathway	0	0	1000	none	doi: 10.1371/journal.pcbi.0010046 AND doi: 10.1016/j.chembiol.2013.11.011
HADA10	HADA10	1 3HC36ACYLACP[c] --> 1 H2O[c] + 1 TD2EC36ACYLACP[c]	Rv0635 AND Rv0636 AND Rv0637	hadA AND hadB AND hadC	(3R)-hydroxyacyl-ACP dehydratase	Mycolic acid pathway	0	0	1000	none	doi: 10.1371/journal.pcbi.0010046 AND doi: 10.1016/j.chembiol.2013.11.011
HADA11	HADA11	1 3HC38ACYLACP[c] --> 1 H2O[c] + 1 TD2EC38ACYLACP[c]	Rv0635 AND Rv0636 AND Rv0637	hadA AND hadB AND hadC	(3R)-hydroxyacyl-ACP dehydratase	Mycolic acid pathway	0	0	1000	none	doi: 10.1371/journal.pcbi.0010046 AND doi: 10.1016/j.chembiol.2013.11.011
HADA12	HADA12	1 3HC40ACYLACP[c] --> 1 H2O[c] + 1 TD2EC40ACYLACP[c]	Rv0635 AND Rv0636 AND Rv0637	hadA AND hadB AND hadC	(3R)-hydroxyacyl-ACP dehydratase	Mycolic acid pathway	0	0	1000	none	doi: 10.1371/journal.pcbi.0010046 AND doi: 10.1016/j.chembiol.2013.11.011
HADA13	HADA13	1 3HC42ACYLACP[c] --> 1 H2O[c] + 1 TD2EC42ACYLACP[c]	Rv0635 AND Rv0636 AND Rv0637	hadA AND hadB AND hadC	(3R)-hydroxyacyl-ACP dehydratase	Mycolic acid pathway	0	0	1000	none	doi: 10.1371/journal.pcbi.0010046 AND doi: 10.1016/j.chembiol.2013.11.011
HADA14	HADA14	1 3HC44ACYLACP[c] --> 1 H2O[c] + 1 TD2EC44ACYLACP[c]	Rv0635 AND Rv0636 AND Rv0637	hadA AND hadB AND hadC	(3R)-hydroxyacyl-ACP dehydratase	Mycolic acid pathway	0	0	1000	none	doi: 10.1371/journal.pcbi.0010046 AND doi: 10.1016/j.chembiol.2013.11.011
HADA15	HADA15	1 3HC46ACYLACP[c] --> 1 H2O[c] + 1 TD2EC46ACYLACP[c]	Rv0635 AND Rv0636 AND Rv0637	hadA AND hadB AND hadC	(3R)-hydroxyacyl-ACP dehydratase	Mycolic acid pathway	0	0	1000	none	doi: 10.1371/journal.pcbi.0010046 AND doi: 10.1016/j.chembiol.2013.11.011
HADA16	HADA16	1 3HC48ACYLACP[c] --> 1 H2O[c] + 1 TD2EC48ACYLACP[c]	Rv0635 AND Rv0636 AND Rv0637	hadA AND hadB AND hadC	(3R)-hydroxyacyl-ACP dehydratase	Mycolic acid pathway	0	0	1000	none	doi: 10.1371/journal.pcbi.0010046 AND doi: 10.1016/j.chembiol.2013.11.011
HADA17	HADA17	1 3HC50ACYLACP[c] --> 1 H2O[c] + 1 TD2EC50ACYLACP[c]	Rv0635 AND Rv0636 AND Rv0637	hadA AND hadB AND hadC	(3R)-hydroxyacyl-ACP dehydratase	Mycolic acid pathway	0	0	1000	none	doi: 10.1371/journal.pcbi.0010046 AND doi: 10.1016/j.chembiol.2013.11.011
HADA18	HADA18	1 3HC52ACYLACP[c] --> 1 H2O[c] + 1 TD2EC52ACYLACP[c]	Rv0635 AND Rv0636 AND Rv0637	hadA AND hadB AND hadC	(3R)-hydroxyacyl-ACP dehydratase	Mycolic acid pathway	0	0	1000	none	doi: 10.1371/journal.pcbi.0010046 AND doi: 10.1016/j.chembiol.2013.11.011
HADA19	HADA19	1 3HC54ACYLACP[c] --> 1 H2O[c] + 1 TD2EC54ACYLACP[c]	Rv0635 AND Rv0636 AND Rv0637	hadA AND hadB AND hadC	(3R)-hydroxyacyl-ACP dehydratase	Mycolic acid pathway	0	0	1000	none	doi: 10.1371/journal.pcbi.0010046 AND doi: 10.1016/j.chembiol.2013.11.011
HADA2	HADA2	1 3HC20ACYLACP[c] --> 1 H2O[c] + 1 TD2EC20ACYLACP[c]	Rv0635 AND Rv0636 AND Rv0637	hadA AND hadB AND hadC	(3R)-hydroxyacyl-ACP dehydratase	Mycolic acid pathway	0	0	1000	none	doi: 10.1371/journal.pcbi.0010046 AND doi: 10.1016/j.chembiol.2013.11.011
HADA20	HADA20	1 3HC56ACYLACP[c] --> 1 H2O[c] + 1 TD2EC56ACYLACP[c]	Rv0635 AND Rv0636 AND Rv0637	hadA AND hadB AND hadC	(3R)-hydroxyacyl-ACP dehydratase	Mycolic acid pathway	0	0	1000	none	doi: 10.1371/journal.pcbi.0010046 AND doi: 10.1016/j.chembiol.2013.11.011
HADA21	HADA21	1 3HC58ACYLACP[c] --> 1 H2O[c] + 1 TD2EC58ACYLACP[c]	Rv0635 AND Rv0636 AND Rv0637	hadA AND hadB AND hadC	(3R)-hydroxyacyl-ACP dehydratase	Mycolic acid pathway	0	0	1000	none	doi: 10.1371/journal.pcbi.0010046 AND doi: 10.1016/j.chembiol.2013.11.011
HADA3	HADA3	1 3HC22ACYLACP[c] --> 1 H2O[c] + 1 TD2EC22ACYLACP[c]	Rv0635 AND Rv0636 AND Rv0637	hadA AND hadB AND hadC	(3R)-hydroxyacyl-ACP dehydratase	Mycolic acid pathway	0	0	1000	none	doi: 10.1371/journal.pcbi.0010046 AND doi: 10.1016/j.chembiol.2013.11.011
HADA4	HADA4	1 3HC24ACYLACP[c] --> 1 H2O[c] + 1 TD2EC24ACYLACP[c]	Rv0635 AND Rv0636 AND Rv0637	hadA AND hadB AND hadC	(3R)-hydroxyacyl-ACP dehydratase	Mycolic acid pathway	0	0	1000	none	doi: 10.1371/journal.pcbi.0010046 AND doi: 10.1016/j.chembiol.2013.11.011
HADA5	HADA5	1 3HC26ACYLACP[c] --> 1 H2O[c] + 1 TD2EC26ACYLACP[c]	Rv0635 AND Rv0636 AND Rv0637	hadA AND hadB AND hadC	(3R)-hydroxyacyl-ACP dehydratase	Mycolic acid pathway	0	0	1000	none	doi: 10.1371/journal.pcbi.0010046 AND doi: 10.1016/j.chembiol.2013.11.011
HADA6	HADA6	1 3HC28ACYLACP[c] --> 1 H2O[c] + 1 TD2EC28ACYLACP[c]	Rv0635 AND Rv0636 AND Rv0637	hadA AND hadB AND hadC	(3R)-hydroxyacyl-ACP dehydratase	Mycolic acid pathway	0	0	1000	none	doi: 10.1371/journal.pcbi.0010046 AND doi: 10.1016/j.chembiol.2013.11.011
HADA7	HADA7	1 3HC30ACYLACP[c] --> 1 H2O[c] + 1 TD2EC30ACYLACP[c]	Rv0635 AND Rv0636 AND Rv0637	hadA AND hadB AND hadC	(3R)-hydroxyacyl-ACP dehydratase	Mycolic acid pathway	0	0	1000	none	doi: 10.1371/journal.pcbi.0010046 AND doi: 10.1016/j.chembiol.2013.11.011
HADA8	HADA8	1 3HC32ACYLACP[c] --> 1 H2O[c] + 1 TD2EC32ACYLACP[c]	Rv0635 AND Rv0636 AND Rv0637	hadA AND hadB AND hadC	(3R)-hydroxyacyl-ACP dehydratase	Mycolic acid pathway	0	0	1000	none	doi: 10.1371/journal.pcbi.0010046 AND doi: 10.1016/j.chembiol.2013.11.011
HADA9	HADA9	1 3HC34ACYLACP[c] --> 1 H2O[c] + 1 TD2EC34ACYLACP[c]	Rv0635 AND Rv0636 AND Rv0637	hadA AND hadB AND hadC	(3R)-hydroxyacyl-ACP dehydratase	Mycolic acid pathway	0	0	1000	none	doi: 10.1371/journal.pcbi.0010046 AND doi: 10.1016/j.chembiol.2013.11.011
INHA1	INHA1	1 NADH[c] + 1 TD2EC18ACYLACP[c] + 1 H[c] --> 1 NAD[c] + 1 OCTADECANOYLACP[c]	Rv1484	inhA	enoyl-acyl-carrier-protein reductase	Mycolic acid pathway	0	0	1000	none	doi: 10.1371/journal.pcbi.0010046 AND doi: 10.1016/j.chembiol.2013.11.011
INHA10	INHA10	1 NADH[c] + 1 TD2EC36ACYLACP[c] + 1 H[c] --> 1 NAD[c] + 1 HEXATRIACONTANOYLACP[c]	Rv1484	inhA	enoyl-acyl-carrier-protein reductase	Mycolic acid pathway	0	0	1000	none	doi: 10.1371/journal.pcbi.0010046 AND doi: 10.1016/j.chembiol.2013.11.011
INHA11	INHA11	1 NADH[c] + 1 TD2EC38ACYLACP[c] + 1 H[c] --> 1 NAD[c] + 1 OCTATRIACONTANOYLACP[c]	Rv1484	inhA	enoyl-acyl-carrier-protein reductase	Mycolic acid pathway	0	0	1000	none	doi: 10.1371/journal.pcbi.0010046 AND doi: 10.1016/j.chembiol.2013.11.011
INHA12	INHA12	1 NADH[c] + 1 TD2EC40ACYLACP[c] + 1 H[c] --> 1 NAD[c] + 1 TETRACONTANOYLACP[c]	Rv1484	inhA	enoyl-acyl-carrier-protein reductase	Mycolic acid pathway	0	0	1000	none	doi: 10.1371/journal.pcbi.0010046 AND doi: 10.1016/j.chembiol.2013.11.011
INHA13	INHA13	1 NADH[c] + 1 TD2EC42ACYLACP[c] + 1 H[c] --> 1 NAD[c] + 1 DOTETRACONTANOYLACP[c]	Rv1484	inhA	enoyl-acyl-carrier-protein reductase	Mycolic acid pathway	0	0	1000	none	doi: 10.1371/journal.pcbi.0010046 AND doi: 10.1016/j.chembiol.2013.11.011
INHA14	INHA14	1 NADH[c] + 1 TD2EC44ACYLACP[c] + 1 H[c] --> 1 NAD[c] + 1 TETRATETRACONTANOYLACP[c]	Rv1484	inhA	enoyl-acyl-carrier-protein reductase	Mycolic acid pathway	0	0	1000	none	doi: 10.1371/journal.pcbi.0010046 AND doi: 10.1016/j.chembiol.2013.11.011
INHA15	INHA15	1 NADH[c] + 1 TD2EC46ACYLACP[c] + 1 H[c] --> 1 NAD[c] + 1 HEXATETRACONTANOYLACP[c]	Rv1484	inhA	enoyl-acyl-carrier-protein reductase	Mycolic acid pathway	0	0	1000	none	doi: 10.1371/journal.pcbi.0010046 AND doi: 10.1016/j.chembiol.2013.11.011
INHA16	INHA16	1 NADH[c] + 1 TD2EC48ACYLACP[c] + 1 H[c] --> 1 NAD[c] + 1 OCTATETRACONTANOYLACP[c]	Rv1484	inhA	enoyl-acyl-carrier-protein reductase	Mycolic acid pathway	0	0	1000	none	doi: 10.1371/journal.pcbi.0010046 AND doi: 10.1016/j.chembiol.2013.11.011
INHA17	INHA17	1 NADH[c] + 1 TD2EC50ACYLACP[c] + 1 H[c] --> 1 NAD[c] + 1 PENTACONTANOYLACP[c]	Rv1484	inhA	enoyl-acyl-carrier-protein reductase	Mycolic acid pathway	0	0	1000	none	doi: 10.1371/journal.pcbi.0010046 AND doi: 10.1016/j.chembiol.2013.11.011
INHA18	INHA18	1 NADH[c] + 1 TD2EC52ACYLACP[c] + 1 H[c] --> 1 NAD[c] + 1 DOPENTACONTANOYLACP[c]	Rv1484	inhA	enoyl-acyl-carrier-protein reductase	Mycolic acid pathway	0	0	1000	none	doi: 10.1371/journal.pcbi.0010046 AND doi: 10.1016/j.chembiol.2013.11.011
INHA19	INHA19	1 NADH[c] + 1 TD2EC54ACYLACP[c] + 1 H[c] --> 1 NAD[c] + 1 TETRAPENTACONTANOYLACP[c]	Rv1484	inhA	enoyl-acyl-carrier-protein reductase	Mycolic acid pathway	0	0	1000	none	doi: 10.1371/journal.pcbi.0010046 AND doi: 10.1016/j.chembiol.2013.11.011
INHA2	INHA2	1 NADH[c] + 1 TD2EC20ACYLACP[c] + 1 H[c] --> 1 NAD[c] + 1 EICOSANOYLACP[c]	Rv1484	inhA	enoyl-acyl-carrier-protein reductase	Mycolic acid pathway	0	0	1000	none	doi: 10.1371/journal.pcbi.0010046 AND doi: 10.1016/j.chembiol.2013.11.011
INHA20	INHA20	1 NADH[c] + 1 TD2EC56ACYLACP[c] + 1 H[c] --> 1 NAD[c] + 1 HEXAPENTACONTANOYLACP[c]	Rv1484	inhA	enoyl-acyl-carrier-protein reductase	Mycolic acid pathway	0	0	1000	none	doi: 10.1371/journal.pcbi.0010046 AND doi: 10.1016/j.chembiol.2013.11.011
INHA21	INHA21	1 NADH[c] + 1 TD2EC58ACYLACP[c] + 1 H[c] --> 1 NAD[c] + 1 OCTAPENTACONTANOYLACP[c]	Rv1484	inhA	enoyl-acyl-carrier-protein reductase	Mycolic acid pathway	0	0	1000	none	doi: 10.1371/journal.pcbi.0010046 AND doi: 10.1016/j.chembiol.2013.11.011
INHA3	INHA3	1 NADH[c] + 1 TD2EC22ACYLACP[c] + 1 H[c] --> 1 NAD[c] + 1 DOCOSANOYLACP[c]	Rv1484	inhA	enoyl-acyl-carrier-protein reductase	Mycolic acid pathway	0	0	1000	none	doi: 10.1371/journal.pcbi.0010046 AND doi: 10.1016/j.chembiol.2013.11.011
INHA4	INHA4	1 NADH[c] + 1 TD2EC24ACYLACP[c] + 1 H[c] --> 1 NAD[c] + 1 TETRACOSANOYLACP[c]	Rv1484	inhA	enoyl-acyl-carrier-protein reductase	Mycolic acid pathway	0	0	1000	none	doi: 10.1371/journal.pcbi.0010046 AND doi: 10.1016/j.chembiol.2013.11.011
INHA5	INHA5	1 NADH[c] + 1 TD2EC26ACYLACP[c] + 1 H[c] --> 1 NAD[c] + 1 HEXACOSANOYLACP[c]	Rv1484	inhA	enoyl-acyl-carrier-protein reductase	Mycolic acid pathway	0	0	1000	none	doi: 10.1371/journal.pcbi.0010046 AND doi: 10.1016/j.chembiol.2013.11.011
INHA6	INHA6	1 NADH[c] + 1 TD2EC28ACYLACP[c] + 1 H[c] --> 1 NAD[c] + 1 OCTACOSANOYLACP[c]	Rv1484	inhA	enoyl-acyl-carrier-protein reductase	Mycolic acid pathway	0	0	1000	none	doi: 10.1371/journal.pcbi.0010046 AND doi: 10.1016/j.chembiol.2013.11.011
INHA7	INHA7	1 NADH[c] + 1 TD2EC30ACYLACP[c] + 1 H[c] --> 1 NAD[c] + 1 TRIACONTANOYLACP[c]	Rv1484	inhA	enoyl-acyl-carrier-protein reductase	Mycolic acid pathway	0	0	1000	none	doi: 10.1371/journal.pcbi.0010046 AND doi: 10.1016/j.chembiol.2013.11.011
INHA8	INHA8	1 NADH[c] + 1 TD2EC32ACYLACP[c] + 1 H[c] --> 1 NAD[c] + 1 DOTRIACONTANOYLACP[c]	Rv1484	inhA	enoyl-acyl-carrier-protein reductase	Mycolic acid pathway	0	0	1000	none	doi: 10.1371/journal.pcbi.0010046 AND doi: 10.1016/j.chembiol.2013.11.011
INHA9	INHA9	1 NADH[c] + 1 TD2EC34ACYLACP[c] + 1 H[c] --> 1 NAD[c] + 1 TETRATRIACONTANOYLACP[c]	Rv1484	inhA	enoyl-acyl-carrier-protein reductase	Mycolic acid pathway	0	0	1000	none	doi: 10.1371/journal.pcbi.0010046 AND doi: 10.1016/j.chembiol.2013.11.011
KASB1	KASB1	1 MALACP[c] + 1 OCTADECANOYLACP[c] --> 1 ACP[c] + 1 CO2[c] + 1 BKETOC20ACYLACP[c]	Rv2246 AND Rv2245	kasB AND kasA	3-oxoacyl-acyl-carrier-protein synthase II AND 3-oxoacyl-acyl-carrier-protein synthase I	Mycolic acid pathway	0	0	1000	none	doi: 10.1371/journal.pcbi.0010046 AND doi: 10.1016/j.chembiol.2013.11.011
KASB10	KASB10	1 MALACP[c] + 1 HEXATRIACONTANOYLACP[c] --> 1 ACP[c] + 1 CO2[c] + 1 BKETOC38ACYLACP[c]	Rv2246 AND Rv2245	kasB AND kasA	3-oxoacyl-acyl-carrier-protein synthase II AND 3-oxoacyl-acyl-carrier-protein synthase I	Mycolic acid pathway	0	0	1000	none	doi: 10.1371/journal.pcbi.0010046 AND doi: 10.1016/j.chembiol.2013.11.011
KASB11	KASB11	1 MALACP[c] + 1 OCTATRIACONTANOYLACP[c] --> 1 ACP[c] + 1 CO2[c] + 1 BKETOC40ACYLACP[c]	Rv2246 AND Rv2245	kasB AND kasA	3-oxoacyl-acyl-carrier-protein synthase II AND 3-oxoacyl-acyl-carrier-protein synthase I	Mycolic acid pathway	0	0	1000	none	doi: 10.1371/journal.pcbi.0010046 AND doi: 10.1016/j.chembiol.2013.11.011
KASB12	KASB12	1 MALACP[c] + 1 TETRACONTANOYLACP[c] --> 1 ACP[c] + 1 CO2[c] + 1 BKETOC42ACYLACP[c]	Rv2246 AND Rv2245	kasB AND kasA	3-oxoacyl-acyl-carrier-protein synthase II AND 3-oxoacyl-acyl-carrier-protein synthase I	Mycolic acid pathway	0	0	1000	none	doi: 10.1371/journal.pcbi.0010046 AND doi: 10.1016/j.chembiol.2013.11.011
KASB13	KASB13	1 MALACP[c] + 1 DOTETRACONTANOYLACP[c] --> 1 ACP[c] + 1 CO2[c] + 1 BKETOC44ACYLACP[c]	Rv2246 AND Rv2245	kasB AND kasA	3-oxoacyl-acyl-carrier-protein synthase II AND 3-oxoacyl-acyl-carrier-protein synthase I	Mycolic acid pathway	0	0	1000	none	doi: 10.1371/journal.pcbi.0010046 AND doi: 10.1016/j.chembiol.2013.11.011
KASB14	KASB14	1 MALACP[c] + 1 TETRATETRACONTANOYLACP[c] --> 1 ACP[c] + 1 CO2[c] + 1 BKETOC46ACYLACP[c]	Rv2246 AND Rv2245	kasB AND kasA	3-oxoacyl-acyl-carrier-protein synthase II AND 3-oxoacyl-acyl-carrier-protein synthase I	Mycolic acid pathway	0	0	1000	none	doi: 10.1371/journal.pcbi.0010046 AND doi: 10.1016/j.chembiol.2013.11.011
KASB15	KASB15	1 MALACP[c] + 1 HEXATETRACONTANOYLACP[c] --> 1 ACP[c] + 1 CO2[c] + 1 BKETOC48ACYLACP[c]	Rv2246 AND Rv2245	kasB AND kasA	3-oxoacyl-acyl-carrier-protein synthase II AND 3-oxoacyl-acyl-carrier-protein synthase I	Mycolic acid pathway	0	0	1000	none	doi: 10.1371/journal.pcbi.0010046 AND doi: 10.1016/j.chembiol.2013.11.011
KASB16	KASB16	1 MALACP[c] + 1 OCTATETRACONTANOYLACP[c] --> 1 ACP[c] + 1 CO2[c] + 1 BKETOC50ACYLACP[c]	Rv2246 AND Rv2245	kasB AND kasA	3-oxoacyl-acyl-carrier-protein synthase II AND 3-oxoacyl-acyl-carrier-protein synthase I	Mycolic acid pathway	0	0	1000	none	doi: 10.1371/journal.pcbi.0010046 AND doi: 10.1016/j.chembiol.2013.11.011
KASB17	KASB17	1 MALACP[c] + 1 PENTACONTANOYLACP[c] --> 1 ACP[c] + 1 CO2[c] + 1 BKETOC52ACYLACP[c]	Rv2246 AND Rv2245	kasB AND kasA	3-oxoacyl-acyl-carrier-protein synthase II AND 3-oxoacyl-acyl-carrier-protein synthase I	Mycolic acid pathway	0	0	1000	none	doi: 10.1371/journal.pcbi.0010046 AND doi: 10.1016/j.chembiol.2013.11.011
KASB18	KASB18	1 MALACP[c] + 1 DOPENTACONTANOYLACP[c] --> 1 ACP[c] + 1 CO2[c] + 1 BKETOC54ACYLACP[c]	Rv2246 AND Rv2245	kasB AND kasA	3-oxoacyl-acyl-carrier-protein synthase II AND 3-oxoacyl-acyl-carrier-protein synthase I	Mycolic acid pathway	0	0	1000	none	doi: 10.1371/journal.pcbi.0010046 AND doi: 10.1016/j.chembiol.2013.11.011
KASB19	KASB19	1 MALACP[c] + 1 TETRAPENTACONTANOYLACP[c] --> 1 ACP[c] + 1 CO2[c] + 1 BKETOC56ACYLACP[c]	Rv2246 AND Rv2245	kasB AND kasA	3-oxoacyl-acyl-carrier-protein synthase II AND 3-oxoacyl-acyl-carrier-protein synthase I	Mycolic acid pathway	0	0	1000	none	doi: 10.1371/journal.pcbi.0010046 AND doi: 10.1016/j.chembiol.2013.11.011
KASB2	KASB2	1 MALACP[c] + 1 EICOSANOYLACP[c] --> 1 ACP[c] + 1 CO2[c] + 1 BKETOC22ACYLACP[c]	Rv2246 AND Rv2245	kasB AND kasA	3-oxoacyl-acyl-carrier-protein synthase II AND 3-oxoacyl-acyl-carrier-protein synthase I	Mycolic acid pathway	0	0	1000	none	doi: 10.1371/journal.pcbi.0010046 AND doi: 10.1016/j.chembiol.2013.11.011
KASB20	KASB20	1 MALACP[c] + 1 HEXAPENTACONTANOYLACP[c] --> 1 ACP[c] + 1 CO2[c] + 1 BKETOC58ACYLACP[c]	Rv2246 AND Rv2245	kasB AND kasA	3-oxoacyl-acyl-carrier-protein synthase II AND 3-oxoacyl-acyl-carrier-protein synthase I	Mycolic acid pathway	0	0	1000	none	doi: 10.1371/journal.pcbi.0010046 AND doi: 10.1016/j.chembiol.2013.11.011
KASB3	KASB3	1 MALACP[c] + 1 DOCOSANOYLACP[c] --> 1 ACP[c] + 1 CO2[c] + 1 BKETOC24ACYLACP[c]	Rv2246 AND Rv2245	kasB AND kasA	3-oxoacyl-acyl-carrier-protein synthase II AND 3-oxoacyl-acyl-carrier-protein synthase I	Mycolic acid pathway	0	0	1000	none	doi: 10.1371/journal.pcbi.0010046 AND doi: 10.1016/j.chembiol.2013.11.011
KASB4	KASB4	1 MALACP[c] + 1 TETRACOSANOYLACP[c] --> 1 ACP[c] + 1 CO2[c] + 1 BKETOC26ACYLACP[c]	Rv2246 AND Rv2245	kasB AND kasA	3-oxoacyl-acyl-carrier-protein synthase II AND 3-oxoacyl-acyl-carrier-protein synthase I	Mycolic acid pathway	0	0	1000	none	doi: 10.1371/journal.pcbi.0010046 AND doi: 10.1016/j.chembiol.2013.11.011
KASB5	KASB5	1 MALACP[c] + 1 HEXACOSANOYLACP[c] --> 1 ACP[c] + 1 CO2[c] + 1 BKETOC28ACYLACP[c]	Rv2246 AND Rv2245	kasB AND kasA	3-oxoacyl-acyl-carrier-protein synthase II AND 3-oxoacyl-acyl-carrier-protein synthase I	Mycolic acid pathway	0	0	1000	none	doi: 10.1371/journal.pcbi.0010046 AND doi: 10.1016/j.chembiol.2013.11.011
KASB6	KASB6	1 MALACP[c] + 1 OCTACOSANOYLACP[c] --> 1 ACP[c] + 1 CO2[c] + 1 BKETOC30ACYLACP[c]	Rv2246 AND Rv2245	kasB AND kasA	3-oxoacyl-acyl-carrier-protein synthase II AND 3-oxoacyl-acyl-carrier-protein synthase I	Mycolic acid pathway	0	0	1000	none	doi: 10.1371/journal.pcbi.0010046 AND doi: 10.1016/j.chembiol.2013.11.011
KASB7	KASB7	1 MALACP[c] + 1 TRIACONTANOYLACP[c] --> 1 ACP[c] + 1 CO2[c] + 1 BKETOC32ACYLACP[c]	Rv2246 AND Rv2245	kasB AND kasA	3-oxoacyl-acyl-carrier-protein synthase II AND 3-oxoacyl-acyl-carrier-protein synthase I	Mycolic acid pathway	0	0	1000	none	doi: 10.1371/journal.pcbi.0010046 AND doi: 10.1016/j.chembiol.2013.11.011
KASB8	KASB8	1 MALACP[c] + 1 DOTRIACONTANOYLACP[c] --> 1 ACP[c] + 1 CO2[c] + 1 BKETOC34ACYLACP[c]	Rv2246 AND Rv2245	kasB AND kasA	3-oxoacyl-acyl-carrier-protein synthase II AND 3-oxoacyl-acyl-carrier-protein synthase I	Mycolic acid pathway	0	0	1000	none	doi: 10.1371/journal.pcbi.0010046 AND doi: 10.1016/j.chembiol.2013.11.011
KASB9	KASB9	1 MALACP[c] + 1 TETRATRIACONTANOYLACP[c] --> 1 ACP[c] + 1 CO2[c] + 1 BKETOC36ACYLACP[c]	Rv2246 AND Rv2245	kasB AND kasA	3-oxoacyl-acyl-carrier-protein synthase II AND 3-oxoacyl-acyl-carrier-protein synthase I	Mycolic acid pathway	0	0	1000	none	doi: 10.1371/journal.pcbi.0010046 AND doi: 10.1016/j.chembiol.2013.11.011
MMAA21	MMAA21	1 CD21931EC50ACYLACP[c] + 1 SAM[c] --> 1 CD131E19CPC51ACYLACP[c] + 1 SAH[c]	Rv0644c	mmaA2	methoxy mycolic acid synthase II	Mycolic acid pathway	0	0	1000	none	doi: 10.1371/journal.pcbi.0010046
MMAA22	MMAA22	1 CD21931EC52ACYLACP[c] + 1 SAM[c] --> 1 CD131E19CPC53ACYLACP[c] + 1 SAH[c]	Rv0644c	mmaA2	methoxy mycolic acid synthase II	Mycolic acid pathway	0	0	1000	none	doi: 10.1371/journal.pcbi.0010046
MMAA23	MMAA23	1 CD21931EC54ACYLACP[c] + 1 SAM[c] --> 1 CD131E19CPC55ACYLACP[c] + 1 SAH[c]	Rv0644c	mmaA2	methoxy mycolic acid synthase II	Mycolic acid pathway	0	0	1000	none	doi: 10.1371/journal.pcbi.0010046
MMAA24	MMAA24	1 SAM[c] + 1 CD37MHMC58ACYLACP[c] --> 1 SAH[c] + 1 CMC59MEROACYLCPACP[c]	Rv0644c OR Rv0503c	mmaA2 OR cmaA2	methoxy mycolic acid synthase II OR cyclopropane-fatty-acyl-phospholipid synthase II	Mycolic acid pathway	0	0	1000	none	doi: 10.1371/journal.pcbi.0010046
MMAA25	MMAA25	1 SAM[c] + 1 CD37MHMC60ACYLACP[c] --> 1 SAH[c] + 1 CMC61MEROACYLCPACP[c]	Rv0644c OR Rv0503c	mmaA2 OR cmaA2	methoxy mycolic acid synthase II OR cyclopropane-fatty-acyl-phospholipid synthase II	Mycolic acid pathway	0	0	1000	none	doi: 10.1371/journal.pcbi.0010046
MMAA26	MMAA26	1 SAM[c] + 1 CD37MKC59ACYLACP[c] --> 1 SAH[c] + 1 CKC60MEROACYLACP[c]	Rv0644c	mmaA2	methoxy mycolic acid synthase II	Mycolic acid pathway	0	0	1000	none	doi: 10.1371/journal.pcbi.0010046
MMAA31	MMAA31	1 SAM[c] + 1 CD37MHC57ACYLACP[c] --> 1 SAH[c] + 1 CD37MHMC58ACYLACP[c]	Rv0643c	mmaA3	methoxy mycolic acid synthase III	Mycolic acid pathway	0	0	1000	none	doi: 10.1371/journal.pcbi.0010046
MMAA32	MMAA32	1 SAM[c] + 1 CD37MHC59ACYLACP[c] --> 1 SAH[c] + 1 CD37MHMC60ACYLACP[c]	Rv0643c	mmaA3	methoxy mycolic acid synthase III	Mycolic acid pathway	0	0	1000	none	doi: 10.1371/journal.pcbi.0010046
MMAA41	MMAA41	1 CD21937EC56ACYLACP[c] + 1 SAM[c] + 1 H2O[c] --> 1 SAH[c] + 1 CD37MHC57ACYLACP[c]	Rv0642c	mmaA4	methoxy mycolic acid synthase IV	Mycolic acid pathway	0	0	1000	none	doi: 10.1371/journal.pcbi.0010046
MMAA42	MMAA42	1 CD21937EC58ACYLACP[c] + 1 SAM[c] + 1 H2O[c] --> 1 SAH[c] + 1 CD37MHC59ACYLACP[c]	Rv0642c	mmaA4	methoxy mycolic acid synthase IV	Mycolic acid pathway	0	0	1000	none	doi: 10.1371/journal.pcbi.0010046
MYCO2	MYCO2	1 NADP[c] + 1 CD37MHC59ACYLACP[c] --> 1 NADPH[c] + 1 CD37MKC59ACYLACP[c] + 1 H[c]		orphan	na	Mycolic acid pathway	0	0	1000	none	doi: 10.1371/journal.pcbi.0010046
MYCOE	MYCOE	0.145 AC78MYCOLATE26[c] + 0.317 AC80MYCOLATE26[c] + 0.138 AC82MYCOLATE26[c] + 0.131 MC85MYCOLATE26[c] + 0.152 MC87MYCOLATE26[c] + 0.117 KC86MYCOLATE26[c] + 1 ACP[c] --> 1 C78MYCOLATEACP[c] + 1 H2O[c]		orphan	na	Mycolic acid pathway	0	0	1000	none	doi: 10.1002/emmm.201100185
MYCOPP	MYCOPP	1 C78MYCOLATEACP[c] + 1 PPM[c] --> 1 C78MYCOLATEPP[c] + 1 ACP[c]	Rv3802c	clp6	mycolyl transferase I	Mycolic acid pathway	0	0	1000	none	doi: 10.1128/CMR.18.1.81-101.2005
OTSB1	OTSB1	1 TREHALOSEMONOMYCOLATEP[c] + 1 H2O[c] --> 1 TREHALOSEMONOMYCOLATE[c] + 1 PI[c]	Rv3400 OR Rv2006	Rv3400 OR otsB1	hydrolase OR trehalose-6-phosphate phosphatase OtsB1	Mycolic acid pathway	0	0	1000	3.1.3.12	none
PCAA1	PCAA1	1 SAM[c] + 1 CD131E19CPC51ACYLACP[c] --> 1 SAH[c] + 1 1931CPC52ACYLACP[c]	Rv0470c	pcaA	mycolic acid synthase	Mycolic acid pathway	0	0	1000	none	doi: 10.1371/journal.pcbi.0010046
PCAA2	PCAA2	1 SAM[c] + 1 CD131E19CPC53ACYLACP[c] --> 1 SAH[c] + 1 1931CPC54ACYLACP[c]	Rv0470c	pcaA	mycolic acid synthase	Mycolic acid pathway	0	0	1000	none	doi: 10.1371/journal.pcbi.0010046
PCAA3	PCAA3	1 SAM[c] + 1 CD131E19CPC55ACYLACP[c] --> 1 SAH[c] + 1 1931CPC56ACYLACP[c]	Rv0470c	pcaA	mycolic acid synthase	Mycolic acid pathway	0	0	1000	none	doi: 10.1371/journal.pcbi.0010046
PKS131	PKS131	1 1931CPC52ACYLAMP[c] + 1 2CARBC26ACYLCOA[c] + 1 H2O[c] + 1 NADH[c] + 1 H[c] --> 1 COA[c] + 1 AMP[c] + 1 AC78MYCOLATE26[c] + 1 CO2[c] + 1 NAD[c]	Rv3800c	pks13	polyketide synthase	Mycolic acid pathway	0	0	1000	none	doi: 10.1371/journal.pcbi.0010046 AND doi: 10.1016/j.chembiol.2013.11.011
PKS132	PKS132	1 1931CPC54ACYLAMP[c] + 1 2CARBC26ACYLCOA[c] + 1 H2O[c] + 1 NADH[c] + 1 H[c] --> 1 COA[c] + 1 AMP[c] + 1 AC80MYCOLATE26[c] + 1 CO2[c] + 1 NAD[c]	Rv3800c	pks13	polyketide synthase	Mycolic acid pathway	0	0	1000	none	doi: 10.1371/journal.pcbi.0010046 AND doi: 10.1016/j.chembiol.2013.11.011
PKS133	PKS133	1 1931CPC56ACYLAMP[c] + 1 2CARBC26ACYLCOA[c] + 1 H2O[c] + 1 NADH[c] + 1 H[c] --> 1 COA[c] + 1 AMP[c] + 1 AC82MYCOLATE26[c] + 1 CO2[c] + 1 NAD[c]	Rv3800c	pks13	polyketide synthase	Mycolic acid pathway	0	0	1000	none	doi: 10.1371/journal.pcbi.0010046 AND doi: 10.1016/j.chembiol.2013.11.011
PKS134	PKS134	1 2CARBC26ACYLCOA[c] + 1 CMC59MEROACYLCPAMP[c] + 1 H2O[c] + 1 NADH[c] + 1 H[c] --> 1 COA[c] + 1 AMP[c] + 1 MC85MYCOLATE26[c] + 1 CO2[c] + 1 NAD[c]	Rv3800c	pks13	polyketide synthase	Mycolic acid pathway	0	0	1000	none	doi: 10.1371/journal.pcbi.0010046 AND doi: 10.1016/j.chembiol.2013.11.011
PKS135	PKS135	1 2CARBC26ACYLCOA[c] + 1 CMC61MEROACYLCPAMP[c] + 1 H2O[c] + 1 NADH[c] + 1 H[c] --> 1 COA[c] + 1 AMP[c] + 1 MC87MYCOLATE26[c] + 1 CO2[c] + 1 NAD[c]	Rv3800c	pks13	polyketide synthase	Mycolic acid pathway	0	0	1000	none	doi: 10.1371/journal.pcbi.0010046 AND doi: 10.1016/j.chembiol.2013.11.011
PKS136	PKS136	1 2CARBC26ACYLCOA[c] + 1 CKC60MEROACYLAMP[c] + 1 H2O[c] + 1 NADH[c] + 1 H[c] --> 1 COA[c] + 1 AMP[c] + 1 KC86MYCOLATE26[c] + 1 CO2[c] + 1 NAD[c]	Rv3800c	pks13	polyketide synthase	Mycolic acid pathway	0	0	1000	none	doi: 10.1371/journal.pcbi.0010046 AND doi: 10.1016/j.chembiol.2013.11.011
PPM1	R07257	1 GDPMAN[c] + 1 UDPP[c] --> 1 GDP[c] + 1 PPM[c]	Rv2051c	ppm1	polyprenol-monophosphomannose synthase	Mycolic acid pathway	0	0	1000	none	none
TMMYCO	TMMYCO	1 C78MYCOLATEPP[c] + 1 TRE6P[c] --> 1 TREHALOSEMONOMYCOLATEP[c] + 1 PPM[c]	Rv1288 OR Rv0519c OR Rv0774c	Rv1288 OR Rv0519c OR Rv0774c	na	Mycolic acid pathway	0	0	1000	none	none
ENTC	R01717	1 CHOR[c] --> 1 ICHOR[c]	Rv3215 OR Rv2386c	entC OR mbtI	salicylate synthase OR isochorismate synthase	Mycobactin biosynthesis	1	-1000	1000	5.4.4.2	doi: 10.1128/JB.00088-12
MBTA1	MBTA1	1 SAL[c] + 1 THR[c] + 1 N6HLYSC18ENOYL[c] + 1 ACTAC[c] + 1 N6HLYS[c] + 1 NADH[c] + 1 H[c] --> 1 MBTC18ENOYL[c] + 6 H2O[c] + 1 NAD[c]	Rv2384 AND Rv2383c AND Rv2382c AND Rv2381c AND Rv2380c AND Rv2379c AND Rv2377c	mbtA AND mbtB AND mbtC AND mbtD AND mbtE AND mbtF AND mbtH	nonribosomal peptide synthtase (NRPS)/polyketide syntahase (PKS) megasyntase	Mycobactin biosynthesis	0	0	1000	none	doi: 10.1128/JB.00088-12
MBTA2	MBTA2	1 SAL[c] + 1 THR[c] + 1 N6HLYSC18ANOYL[c] + 1 ACTAC[c] + 1 N6HLYS[c] + 1 NADH[c] + 1 H[c] --> 1 MBTC18ANOYL[c] + 6 H2O[c] + 1 NAD[c]	Rv2384 AND Rv2383c AND Rv2382c AND Rv2381c AND Rv2380c AND Rv2379c AND Rv2377c	mbtA AND mbtB AND mbtC AND mbtD AND mbtE AND mbtF AND mbtH	nonribosomal peptide synthtase (NRPS)/polyketide syntahase (PKS) megasyntase	Mycobactin biosynthesis	0	0	1000	none	doi: 10.1128/JB.00088-12
MBTA3	MBTA3	1 SAL[c] + 1 THR[c] + 1 N6HLYSMAL[c] + 1 ACTAC[c] + 1 N6HLYS[c] + 1 NADH[c] + 1 H[c] --> 1 MBTMAL[c] + 6 H2O[c] + 1 NAD[c]	Rv2384 AND Rv2383c AND Rv2382c AND Rv2381c AND Rv2380c AND Rv2379c AND Rv2377c	mbtA AND mbtB AND mbtC AND mbtD AND mbtE AND mbtF AND mbtH	nonribosomal peptide synthtase (NRPS)/polyketide syntahase (PKS) megasyntase	Mycobactin biosynthesis	0	0	1000	none	doi: 10.1128/JB.00088-12
MBTG	R00448	1 LYS[c] + 1 O2[c] + 1 NADPH[c] + 1 H[c] --> 1 N6HLYS[c] + 1 NADP[c] + 1 H2O[c]	Rv2378c	mbtG	lysine-N-oxygenase	Mycobactin biosynthesis	1	-1000	1000	1.14.13.59	doi: 10.1128/JB.00088-12
MBTI	R06602	1 ICHOR[c] --> 1 SAL[c] + 1 PYR[c]	Rv2386c	mbtI	salicylate synthase	Mycobactin biosynthesis	0	0	1000	4.2.99.21	doi: 10.1128/JB.00088-12
MBTK1	MBTK1	1 N6HLYS[c] + 1 OCTADECENOYLACP[c] --> 1 N6HLYSC18ENOYL[c] + 1 ACP[c]	Rv1347c	mbtK	lysine N-acetyltransferase	Mycobactin biosynthesis	0	0	1000	none	doi: 10.1128/JB.00088-12
MBTK2	MBTK2	1 N6HLYS[c] + 1 OCTADECANOYLACP[c] --> 1 N6HLYSC18ANOYL[c] + 1 ACP[c]	Rv1347c	mbtK	lysine N-acetyltransferase	Mycobactin biosynthesis	0	0	1000	none	doi: 10.1128/JB.00088-12
MBTK3	MBTK3	1 N6HLYS[c] + 1 MALACP[c] --> 1 N6HLYSMAL[c] + 1 ACP[c]	Rv1347c	mbtK	lysine N-acetyltransferase	Mycobactin biosynthesis	0	0	1000	none	doi: 10.1128/JB.00088-12
MBTN	MBTN	1 OCTADECANOYLACP[c] + 1 FAD[c] --> 1 OCTADECENOYLACP[c] + 1 FADH2[c]	Rv1346	mbtN	acyl-CoA dehydrogenase	Mycobactin biosynthesis	0	0	1000	none	doi: 10.1128/JB.00088-12
ACN3	R04425	1 2METHYLCISACONITATE[c] + 1 H2O[c] --> 1 METHYLISOCITRATE[c]	Rv1475c	acn	aconitate hydratase	Methylcitrate cycle	1	-1000	1000	4.2.1.3	none
ICL2	R00409	1 METHYLISOCITRATE[c] --> 1 SUCC[c] + 1 PYR[c]	Rv0467 OR ( Rv1915 AND Rv1916 )	icl OR (aceAa AND aceAb)	isocitrate lyase	Methylcitrate cycle	0	0	1000	4.1.3.30	none
GRCC1	R05612	1 IPP[c] + 1 HPPP[c] --> 1 HEPPP[c] + 1 PPI[c]	Rv0562	grcC1	polyprenyl synthetase	Menaquinone biosynthesis	0	0	1000	2.5.1.-	none
HPPP	R05613	1 IPP[c] + 1 PPPP[c] --> 1 HPPP[c] + 1 PPI[c]		orphan	na	Menaquinone biosynthesis	0	0	1000	2.5.1.-	none
IDSA11	R07475	1 IPP[c] + 1 GGPP[c] --> 1 PPPP[c] + 1 PPI[c]	Rv3398c	idsA	multifunctional dimethylallyltransferase/farnesyl diphosphate synthetase/ farnesyltranstransferase	Menaquinone biosynthesis	0	0	1000	2.5.1.81	none
MENA	R05617	1 OPP[c] + 1 DHN[c] + 0.5 O2[c] --> 1 DMQ[c] + 1 PPI[c] + 1 CO2[c] + 1 H2O[c]	Rv0534c	menA	1,4-dihydroxy-2-naphthoate octaprenyltransferase	Menaquinone biosynthesis	0	0	1000	2.5.1.74	none
MENB	R04150	1 OSBCOA[c] --> 1 DHN[c] + 1 COA[c]	Rv0548c	menB	naphthoate synthase	Menaquinone biosynthesis	0	0	1000	4.1.3.36	none
MENE	MENE	1 OSB[c] + 1 COA[c] + 1 ATP[c] --> 1 OSBCOA[c] + 1 AMP[c] + 1 PPI[c]	Rv0542c AND Rv0553	menE AND menC	O-succinylbenzoic acid CoA ligase AND muconate cycloisomerase	Menaquinone biosynthesis	0	0	1000	none	none
MK	R04993	1 SAM[c] + 1 DMQ[c] --> 1 MQ[c] + 1 SAH[c]		orphan	na	Menaquinone biosynthesis	0	0	1000	2.1.1.163	none
OPP	R05611	1 IPP[c] + 1 HEPPP[c] --> 1 OPP[c] + 1 PPI[c]		orphan	na	Menaquinone biosynthesis	0	0	1000	2.5.1.-	none
ARGD2	R04475	1 SAOPIM[c] + 1 GLU[c] --> 1 SDAPIM[c] + 1 AKG[c]	Rv1655 OR Rv0858c	argD and Rv0858c	na	Lysine biosynthesis	1	-1000	1000	2.6.1.17	none
CADA	R00462	1 LYS[c] --> 1 CADA[c] + 1 CO2[c]	Rv2531c	Rv2531c	amino acid decarboxylase	Lysine biosynthesis	0	0	1000	4.1.1.18	none
DAPA	R02292	1 PYR[c] + 1 ASPSA[c] --> 1 DIHYDRODIPICOLINATE[c] + 2 H2O[c]	Rv2753c	dapA	dihydrodipicolinate synthase	Lysine biosynthesis	0	0	1000	4.2.1.52	none
DAPB1	R04198	1 DIHYDRODIPICOLINATE[c] + 1 NADH[c] + 1 H[c] --> 1 TETRAHYDRODIPICOLINATE[c] + 1 NAD[c]	Rv2773c	dapB	dihydrodipicolinate reductase	Lysine biosynthesis	0	0	1000	1.3.1.26	none
DAPB2	R04199	1 DIHYDRODIPICOLINATE[c] + 1 NADPH[c] + 1 H[c] --> 1 TETRAHYDRODIPICOLINATE[c] + 1 NADP[c]	Rv2773c	dapB	dihydrodipicolinate reductase	Lysine biosynthesis	0	0	1000	1.3.1.26	none
DAPE	R02734	1 SDAPIM[c] + 1 H2O[c] --> 1 SUCC[c] + 1 DAPIM[c]	Rv1202	dapE	succinyl-diaminopimelate desuccinylase	Lysine biosynthesis	0	0	1000	3.5.1.18	none
DAPF	R02735	1 DAPIM[c] --> 1 MDAPIM[c]	Rv2726c	dapF	diaminopimelate epimerase	Lysine biosynthesis	1	-1000	1000	5.1.1.7	none
LYSA	R00451	1 MDAPIM[c] --> 1 LYS[c] + 1 CO2[c]	Rv1293	lysA	diaminopimelate decarboxylase LysA	Lysine biosynthesis	0	0	1000	4.1.1.20	none
MURF	R04617	1 UDPNAMNGMAGMDAPIM[c] + 1 ALAALA[c] + 1 ATP[c] --> 1 UDPNAMNGMAGMDAPIMAA[c] + 1 ADP[c] + 1 PI[c]	Rv2157c	murF	UDP-N-acetylmuramyl-tripeptide synthetase	Lysine biosynthesis	0	0	1000	6.3.2.10	none
SAOPIM	R04365	1 TETRAHYDRODIPICOLINATE[c] + 1 SUCCOA[c] + 1 H2O[c] --> 1 SAOPIM[c] + 1 COA[c]	Rv1201c	Rv1201c	transferase	Lysine biosynthesis	0	0	1000	2.3.1.117	none
LIPA	LIPA	1 APOLIPO[c] + 2 SAM[c] + 2 H2S[c] + 1 NAD[c] --> 1 LIPO[c] + 2 DA[c] + 2 MET[c] + 1 NADH[c] + 1 H[c]	Rv2218	lipA	lipoyl synthase	Lipoate biosynthesis	0	0	1000	none	none
LIPB	LIPB	1 C8ACYLACPFAS[c] + 1 NH3[c] --> 1 APOLIPO[c] + 1 ACPFAS[c]	Rv2217	lipB	lipoate-protein ligase B	Lipoate biosynthesis	0	0	1000	6.-.-.-	none
KDH	KDH	1 AKG[c] + 1 LIPO[c] --> 1 SDLIPO[c] + 1 CO2[c]	Rv1248c	kdh	2-oxoglutarate decarboxylase	Lipoamide metabolism	1	-1000	1000	1.2.4.2	doi: 10.1016/j.chembiol.2011.06.004
ACCD22	R00742	1 ATP[c] + 1 ACCOA[c] + 1 HCO3[c] + 1 H[c] --> 1 ADP[c] + 1 PI[c] + 1 MALCOA[c]	Rv3285 AND Rv2247	accA3 AND accD6	acetyl-CoA and propionyl-CoA carboxylase	Lipid metabolism	0	0	1000	6.4.1.2	doi: 10.1111/j.1574-6976.2010.00259.x, doi: 10.1016/j.chembiol.2013.11.011
ACCD23	ACCD23	1 SMMALONYLCOA[c] + 1 ADP[c] + 1 PI[c] --> 1 PROPIONYLCOA[c] + 1 H2O + 1 CO2[c] + 1 ATP[c]	Rv0973c AND Rv0974c	accA2 AND accD2	acetyl-/propionyl-CoA carboxylase	Lipid metabolism	0	0	1000	6.4.1.3	doi: 10.1111/j.1574-6976.2010.00259.x
ACCD6	R00233	1 MALCOA[c] --> 1 CO2[c] + 1 ACCOA[c]	Rv2247 AND Rv3799c AND Rv3280 AND Rv3281 AND Rv3285	accD6 and accD4 and accD5 and accE5 and accA3	acetyl/propionyl CoA carboxylase	Lipid metabolism	1	-1000	1000	6.4.1.3 and 6.3.4.14	none
ACPM	ACPM	1 SMMALONYLCOA[c] + 1 ACP[c] --> 1 RMMALONYLACP[c] + 1 COA[c]	( Rv2243 OR Rv0649 ) AND Rv2244	( fabD OR fabD2 ) AND acpM	Malonyl CoA-acyl carrier protein transacylase AND meromycolate extension acyl carrier protein	Lipid metabolism	0	0	1000	none	none
ACS1	R00235	1 AC[c] + 1 COA[c] + 1 ATP[c] --> 1 ACCOA[c] + 1 AMP[c] + 1 PPI[c]	Rv3667	acs	acetyl-CoA synthetase	Lipid metabolism	0	0	1000	6.2.1.1	none
ACS2	R00925	1 PROPANOATE[c] + 1 COA[c] + 1 ATP[c] --> 1 PROPIONYLCOA[c] + 1 AMP[c] + 1 PPI[c]	Rv3667	acs	acetyl-CoA synthetase	Lipid metabolism	0	0	1000	6.2.1.1	none
BKDA1	BKDA1	1 LIPO[c] + 1 OXOMETHYLPENTANOATE[c] --> 1 2MBUTLIPO[c] + 1 CO2[c]	Rv2497c AND Rv2496c	bkdA AND bkdB	branched-chain alpha-keto acid dehydrogenase	Lipid metabolism	0	0	1000	1.2.4.4	none
BKDA2	BKDA2	1 LIPO[c] + 1 OMVAL[c] --> 1 IBUTLIPO[c] + 1 CO2[c]	Rv2497c AND Rv2496c	bkdA AND bkdB	branched-chain alpha-keto acid dehydrogenase	Lipid metabolism	0	0	1000	1.2.4.4	none
BKDC	BKDC	1 IBUTLIPO[c] + 1 COA[c] --> 1 DLIPO[c] + 1 IBUTCOA[c]	Rv2495c	bkdC	branched-chain alpha-keto acid dehydrogenase subunit E2	Lipid metabolism	1	-1000	1000	2.3.1.168	none
BKDC1	BKDC1	1 2MBUTLIPO[c] + 1 COA[c] --> 1 2MBUTCOA[c] + 1 DLIPO[c]	Rv2495c	bkdC	branched-chain alpha-keto acid dehydrogenase subunit E2	Lipid metabolism	1	-1000	1000	2.3.1.168	none
BKDC2	BKDC2	1 3MBUTLIPO[c] + 1 COA[c] --> 1 3MBUTCOA[c] + 1 DLIPO[c]	Rv2495c	bkdC	branched-chain alpha-keto acid dehydrogenase subunit E2	Lipid metabolism	1	-1000	1000	2.3.1.168	none
DAGD	DAGD	10 DAG[c] + 10 H2O[c] --> 10 MAG[c] + 2 HEXADECANOATE[c] + 3 OCTADECANOATE[c] + 1 EICOSANOATE[c] + 1 TETRACOSANOATE[c] + 1 HEXACOSANOATE[c] + 1 PENTADECANOATE[c] + 1 NONADECANOATE[c]		orphan	na	Lipid metabolism	0	0	1000	none	none
DHA	R01010	1 DHAP[c] + 1 H2O[c] --> 1 DHA[c] + 1 PI[c]	Rv3310	Rv3310	acid phosphatase	Lipid metabolism	1	-1000	1000	3.1.3.2	none
FABD1	FABD1	1 HEXADECANOYLACP[c] + 1 COA[c] --> 1 HDCCOA[c] + 1 ACP[c]	( Rv2243 OR Rv0649 ) AND Rv2244	( fabD OR fabD2 ) AND acpM	Malonyl CoA-acyl carrier protein transacylase AND meromycolate extension acyl carrier protein	Lipid metabolism	1	-1000	1000	none	none
FABD10	FABD10	1 NONADECANOYLACP[c] + 1 COA[c] --> 1 NONADECANOYLCOA[c] + 1 ACP[c]	( Rv2243 OR Rv0649 ) AND Rv2244	( fabD OR fabD2 ) AND acpM	Malonyl CoA-acyl carrier protein transacylase AND meromycolate extension acyl carrier protein	Lipid metabolism	1	-1000	1000	none	none
FABD11	FABD11	1 HEPTADECANOYLACP[c] + 1 COA[c] --> 1 HEPTADECANOYLCOA[c] + 1 ACP[c]	( Rv2243 OR Rv0649 ) AND Rv2244	( fabD OR fabD2 ) AND acpM	Malonyl CoA-acyl carrier protein transacylase AND meromycolate extension acyl carrier protein	Lipid metabolism	1	-1000	1000	none	none
FABD12	FABD12	1 PENTADECANOYLACP[c] + 1 COA[c] --> 1 PENTADECANOYLCOA[c] + 1 ACP[c]	( Rv2243 OR Rv0649 ) AND Rv2244	( fabD OR fabD2 ) AND acpM	Malonyl CoA-acyl carrier protein transacylase AND meromycolate extension acyl carrier protein	Lipid metabolism	1	-1000	1000	none	none
FABD13	FABD13	1 PROPIONYLACP[c] + 1 COA[c] --> 1 PROPIONYLCOA[c] + 1 ACP[c]	( Rv2243 OR Rv0649 ) AND Rv2244	( fabD OR fabD2 ) AND acpM	Malonyl CoA-acyl carrier protein transacylase AND meromycolate extension acyl carrier protein	Lipid metabolism	1	-1000	1000	none	none
FABD2	FABD2	1 TD2EC16ACYLACPFAS[c] + 1 COA[c] --> 1 9HDECOA[c] + 1 ACPFAS[c]	( Rv2243 OR Rv0649 ) AND Rv2244	( fabD OR fabD2 ) AND acpM	Malonyl CoA-acyl carrier protein transacylase AND meromycolate extension acyl carrier protein	Lipid metabolism	1	-1000	1000	none	none
FABD3	FABD3	1 OCTADECANOYLACP[c] + 1 COA[c] --> 1 ODCCOA[c] + 1 ACP[c]	( Rv2243 OR Rv0649 ) AND Rv2244	( fabD OR fabD2 ) AND acpM	Malonyl CoA-acyl carrier protein transacylase AND meromycolate extension acyl carrier protein	Lipid metabolism	1	-1000	1000	none	none
FABD4	FABD4	1 TD2EC18ACYLACPFAS[c] + 1 COA[c] --> 1 9ODECOA[c] + 1 ACPFAS[c]	( Rv2243 OR Rv0649 ) AND Rv2244	( fabD OR fabD2 ) AND acpM	Malonyl CoA-acyl carrier protein transacylase AND meromycolate extension acyl carrier protein	Lipid metabolism	1	-1000	1000	none	none
FABD5	FABD5	1 EICOSANOYLACP[c] + 1 COA[c] --> 1 ECSCOA[c] + 1 ACP[c]	( Rv2243 OR Rv0649 ) AND Rv2244	( fabD OR fabD2 ) AND acpM	Malonyl CoA-acyl carrier protein transacylase AND meromycolate extension acyl carrier protein	Lipid metabolism	1	-1000	1000	none	none
FABD6	FABD6	1 DOCOSANOYLACP[c] + 1 COA[c] --> 1 DOCOSANOYLCOA[c] + 1 ACP[c]	( Rv2243 OR Rv0649 ) AND Rv2244	( fabD OR fabD2 ) AND acpM	Malonyl CoA-acyl carrier protein transacylase AND meromycolate extension acyl carrier protein	Lipid metabolism	1	-1000	1000	none	none
FABD7	FABD7	1 TETRACOSANOYLACP[c] + 1 COA[c] --> 1 TCSCOA[c] + 1 ACP[c]	( Rv2243 OR Rv0649 ) AND Rv2244	( fabD OR fabD2 ) AND acpM	Malonyl CoA-acyl carrier protein transacylase AND meromycolate extension acyl carrier protein	Lipid metabolism	1	-1000	1000	none	none
FABD8	FABD8	1 HEXACOSANOYLACP[c] + 1 COA[c] --> 1 HCSCOA[c] + 1 ACP[c]	( Rv2243 OR Rv0649 ) AND Rv2244	( fabD OR fabD2 ) AND acpM	Malonyl CoA-acyl carrier protein transacylase AND meromycolate extension acyl carrier protein	Lipid metabolism	1	-1000	1000	none	none
FABD9	FABD9	1 OCTACOSANOYLACP[c] + 1 COA[c] --> 1 OCTACOSANOYLCOA[c] + 1 ACP[c]	( Rv2243 OR Rv0649 ) AND Rv2244	( fabD OR fabD2 ) AND acpM	Malonyl CoA-acyl carrier protein transacylase AND meromycolate extension acyl carrier protein	Lipid metabolism	1	-1000	1000	none	none
FADD27	FADD27	1 HEPTADECANOATE[c] + 1 COA[c] + 1 ATP[c] --> 1 HEPTADECANOYLCOA[c] + 1 AMP[c] + 1 PPI[c]	Rv0035 OR Rv0099 OR Rv0119 OR Rv0166 OR Rv0214 OR Rv0270 OR Rv0404 OR Rv0551c OR Rv0852 OR Rv1058 OR Rv1185c OR Rv1193 OR Rv1206 OR Rv1427c OR Rv1521 OR Rv1529 OR Rv1549 OR Rv1550 OR Rv1750c OR Rv1925 OR Rv2187 OR Rv2505c OR Rv2590 OR Rv2930 OR Rv2941 OR Rv2948c OR Rv2950c OR Rv3089 OR Rv3506 OR Rv3513c OR Rv3515c OR Rv3561 OR Rv3801c OR Rv3826	fadD34 OR fadD10 OR fadD7 OR fadD5 OR fadD4 OR fadD2 OR fadD30 OR fadD8 OR fadD16 OR fadD14 OR fadD21 OR fadD36 OR fadD6 OR fadD12 OR fadD25 OR fadD24 OR fadD11.1 OR fadD11 OR fadD1 OR fadD31 OR fadD15 OR fadD35 OR fadD9 OR fadD26 OR fadD28 OR fadD22 OR fadD29 OR fadD13 OR fadD17 OR fadD18 OR fadD19 OR fadD3 OR fadD32 OR fadD23	fatty acid CoA-ligase	Lipid metabolism	0	0	1000	none	none
FADD28	FADD28	1 HEPTADECANOYLCOA[c] + 1 ATP[c] + 2 H2O[c] --> 1 HEPTADECANOATE[c] + 1 AMP[c] + 1 PPI[c] + 1 COA[c]	Rv0035 OR Rv0099 OR Rv0119 OR Rv0166 OR Rv0214 OR Rv0270 OR Rv0404 OR Rv0551c OR Rv0852 OR Rv1058 OR Rv1185c OR Rv1193 OR Rv1206 OR Rv1427c OR Rv1521 OR Rv1529 OR Rv1549 OR Rv1550 OR Rv1750c OR Rv1925 OR Rv2187 OR Rv2505c OR Rv2590 OR Rv2930 OR Rv2941 OR Rv2948c OR Rv2950c OR Rv3089 OR Rv3506 OR Rv3513c OR Rv3515c OR Rv3561 OR Rv3801c OR Rv3826	fadD34 OR fadD10 OR fadD7 OR fadD5 OR fadD4 OR fadD2 OR fadD30 OR fadD8 OR fadD16 OR fadD14 OR fadD21 OR fadD36 OR fadD6 OR fadD12 OR fadD25 OR fadD24 OR fadD11.1 OR fadD11 OR fadD1 OR fadD31 OR fadD15 OR fadD35 OR fadD9 OR fadD26 OR fadD28 OR fadD22 OR fadD29 OR fadD13 OR fadD17 OR fadD18 OR fadD19 OR fadD3 OR fadD32 OR fadD23	fatty acid CoA-ligase	Lipid metabolism	0	0	1000	none	none
FADD29	FADD29	1 NONADECANOATE[c] + 1 COA[c] + 1 ATP[c] --> 1 NONADECANOYLCOA[c] + 1 AMP[c] + 1 PPI[c]	Rv0035 OR Rv0099 OR Rv0119 OR Rv0166 OR Rv0214 OR Rv0270 OR Rv0404 OR Rv0551c OR Rv0852 OR Rv1058 OR Rv1185c OR Rv1193 OR Rv1206 OR Rv1427c OR Rv1521 OR Rv1529 OR Rv1549 OR Rv1550 OR Rv1750c OR Rv1925 OR Rv2187 OR Rv2505c OR Rv2590 OR Rv2930 OR Rv2941 OR Rv2948c OR Rv2950c OR Rv3089 OR Rv3506 OR Rv3513c OR Rv3515c OR Rv3561 OR Rv3801c OR Rv3826	fadD34 OR fadD10 OR fadD7 OR fadD5 OR fadD4 OR fadD2 OR fadD30 OR fadD8 OR fadD16 OR fadD14 OR fadD21 OR fadD36 OR fadD6 OR fadD12 OR fadD25 OR fadD24 OR fadD11.1 OR fadD11 OR fadD1 OR fadD31 OR fadD15 OR fadD35 OR fadD9 OR fadD26 OR fadD28 OR fadD22 OR fadD29 OR fadD13 OR fadD17 OR fadD18 OR fadD19 OR fadD3 OR fadD32 OR fadD23	fatty acid CoA-ligase	Lipid metabolism	0	0	1000	none	none
FADD30	FADD30	1 NONADECANOYLCOA[c] + 1 ATP[c] + 2 H2O[c] --> 1 NONADECANOATE[c] + 1 AMP[c] + 1 PPI[c] + 1 COA[c]	Rv0035 OR Rv0099 OR Rv0119 OR Rv0166 OR Rv0214 OR Rv0270 OR Rv0404 OR Rv0551c OR Rv0852 OR Rv1058 OR Rv1185c OR Rv1193 OR Rv1206 OR Rv1427c OR Rv1521 OR Rv1529 OR Rv1549 OR Rv1550 OR Rv1750c OR Rv1925 OR Rv2187 OR Rv2505c OR Rv2590 OR Rv2930 OR Rv2941 OR Rv2948c OR Rv2950c OR Rv3089 OR Rv3506 OR Rv3513c OR Rv3515c OR Rv3561 OR Rv3801c OR Rv3826	fadD34 OR fadD10 OR fadD7 OR fadD5 OR fadD4 OR fadD2 OR fadD30 OR fadD8 OR fadD16 OR fadD14 OR fadD21 OR fadD36 OR fadD6 OR fadD12 OR fadD25 OR fadD24 OR fadD11.1 OR fadD11 OR fadD1 OR fadD31 OR fadD15 OR fadD35 OR fadD9 OR fadD26 OR fadD28 OR fadD22 OR fadD29 OR fadD13 OR fadD17 OR fadD18 OR fadD19 OR fadD3 OR fadD32 OR fadD23	fatty acid CoA-ligase	Lipid metabolism	0	0	1000	none	none
FADD341	FADD341	1 DECANOATE[c] + 1 COA[c] + 1 ATP[c] --> 1 DECANOYLCOA[c] + 1 AMP[c] + 1 PPI[c]	Rv0035 OR Rv0099 OR Rv0119 OR Rv0166 OR Rv0214 OR Rv0270 OR Rv0404 OR Rv0551c OR Rv0852 OR Rv1058 OR Rv1185c OR Rv1193 OR Rv1206 OR Rv1427c OR Rv1521 OR Rv1529 OR Rv1549 OR Rv1550 OR Rv1750c OR Rv1925 OR Rv2187 OR Rv2505c OR Rv2590 OR Rv2930 OR Rv2941 OR Rv2948c OR Rv2950c OR Rv3089 OR Rv3506 OR Rv3513c OR Rv3515c OR Rv3561 OR Rv3801c OR Rv3826	fadD34 OR fadD10 OR fadD7 OR fadD5 OR fadD4 OR fadD2 OR fadD30 OR fadD8 OR fadD16 OR fadD14 OR fadD21 OR fadD36 OR fadD6 OR fadD12 OR fadD25 OR fadD24 OR fadD11.1 OR fadD11 OR fadD1 OR fadD31 OR fadD15 OR fadD35 OR fadD9 OR fadD26 OR fadD28 OR fadD22 OR fadD29 OR fadD13 OR fadD17 OR fadD18 OR fadD19 OR fadD3 OR fadD32 OR fadD23	fatty acid CoA-ligase	Lipid metabolism	0	0	1000	none	none
FADD3410	FADD3410	1 DOCOSANOATE[c] + 1 COA[c] + 1 ATP[c] --> 1 DOCOSANOYLCOA[c] + 1 AMP[c] + 1 PPI[c]	Rv0035 OR Rv0099 OR Rv0119 OR Rv0166 OR Rv0214 OR Rv0270 OR Rv0404 OR Rv0551c OR Rv0852 OR Rv1058 OR Rv1185c OR Rv1193 OR Rv1206 OR Rv1427c OR Rv1521 OR Rv1529 OR Rv1549 OR Rv1550 OR Rv1750c OR Rv1925 OR Rv2187 OR Rv2505c OR Rv2590 OR Rv2930 OR Rv2941 OR Rv2948c OR Rv2950c OR Rv3089 OR Rv3506 OR Rv3513c OR Rv3515c OR Rv3561 OR Rv3801c OR Rv3826	fadD34 OR fadD10 OR fadD7 OR fadD5 OR fadD4 OR fadD2 OR fadD30 OR fadD8 OR fadD16 OR fadD14 OR fadD21 OR fadD36 OR fadD6 OR fadD12 OR fadD25 OR fadD24 OR fadD11.1 OR fadD11 OR fadD1 OR fadD31 OR fadD15 OR fadD35 OR fadD9 OR fadD26 OR fadD28 OR fadD22 OR fadD29 OR fadD13 OR fadD17 OR fadD18 OR fadD19 OR fadD3 OR fadD32 OR fadD23	fatty acid CoA-ligase	Lipid metabolism	0	0	1000	none	none
FADD3411	FADD3411	1 ECSCOA[c] + 1 ATP[c] + 2 H2O[c] --> 1 EICOSANOATE[c] + 1 AMP[c] + 1 PPI[c] + 1 COA[c]	Rv0035 OR Rv0099 OR Rv0119 OR Rv0166 OR Rv0214 OR Rv0270 OR Rv0404 OR Rv0551c OR Rv0852 OR Rv1058 OR Rv1185c OR Rv1193 OR Rv1206 OR Rv1427c OR Rv1521 OR Rv1529 OR Rv1549 OR Rv1550 OR Rv1750c OR Rv1925 OR Rv2187 OR Rv2505c OR Rv2590 OR Rv2930 OR Rv2941 OR Rv2948c OR Rv2950c OR Rv3089 OR Rv3506 OR Rv3513c OR Rv3515c OR Rv3561 OR Rv3801c OR Rv3826	fadD34 OR fadD10 OR fadD7 OR fadD5 OR fadD4 OR fadD2 OR fadD30 OR fadD8 OR fadD16 OR fadD14 OR fadD21 OR fadD36 OR fadD6 OR fadD12 OR fadD25 OR fadD24 OR fadD11.1 OR fadD11 OR fadD1 OR fadD31 OR fadD15 OR fadD35 OR fadD9 OR fadD26 OR fadD28 OR fadD22 OR fadD29 OR fadD13 OR fadD17 OR fadD18 OR fadD19 OR fadD3 OR fadD32 OR fadD23	fatty acid CoA-ligase	Lipid metabolism	0	0	1000	none	none
FADD3412	FADD3412	1 EICOSANOATE[c] + 1 COA[c] + 1 ATP[c] --> 1 ECSCOA[c] + 1 AMP[c] + 1 PPI[c]	Rv0035 OR Rv0099 OR Rv0119 OR Rv0166 OR Rv0214 OR Rv0270 OR Rv0404 OR Rv0551c OR Rv0852 OR Rv1058 OR Rv1185c OR Rv1193 OR Rv1206 OR Rv1427c OR Rv1521 OR Rv1529 OR Rv1549 OR Rv1550 OR Rv1750c OR Rv1925 OR Rv2187 OR Rv2505c OR Rv2590 OR Rv2930 OR Rv2941 OR Rv2948c OR Rv2950c OR Rv3089 OR Rv3506 OR Rv3513c OR Rv3515c OR Rv3561 OR Rv3801c OR Rv3826	fadD34 OR fadD10 OR fadD7 OR fadD5 OR fadD4 OR fadD2 OR fadD30 OR fadD8 OR fadD16 OR fadD14 OR fadD21 OR fadD36 OR fadD6 OR fadD12 OR fadD25 OR fadD24 OR fadD11.1 OR fadD11 OR fadD1 OR fadD31 OR fadD15 OR fadD35 OR fadD9 OR fadD26 OR fadD28 OR fadD22 OR fadD29 OR fadD13 OR fadD17 OR fadD18 OR fadD19 OR fadD3 OR fadD32 OR fadD23	fatty acid CoA-ligase	Lipid metabolism	0	0	1000	none	none
FADD3413	FADD3413	1 9ODECOA[c] + 1 ATP[c] + 2 H2O[c] --> 1 9OCTADECENOATE[c] + 1 AMP[c] + 1 PPI[c] + 1 COA[c]	Rv0035 OR Rv0099 OR Rv0119 OR Rv0166 OR Rv0214 OR Rv0270 OR Rv0404 OR Rv0551c OR Rv0852 OR Rv1058 OR Rv1185c OR Rv1193 OR Rv1206 OR Rv1427c OR Rv1521 OR Rv1529 OR Rv1549 OR Rv1550 OR Rv1750c OR Rv1925 OR Rv2187 OR Rv2505c OR Rv2590 OR Rv2930 OR Rv2941 OR Rv2948c OR Rv2950c OR Rv3089 OR Rv3506 OR Rv3513c OR Rv3515c OR Rv3561 OR Rv3801c OR Rv3826	fadD34 OR fadD10 OR fadD7 OR fadD5 OR fadD4 OR fadD2 OR fadD30 OR fadD8 OR fadD16 OR fadD14 OR fadD21 OR fadD36 OR fadD6 OR fadD12 OR fadD25 OR fadD24 OR fadD11.1 OR fadD11 OR fadD1 OR fadD31 OR fadD15 OR fadD35 OR fadD9 OR fadD26 OR fadD28 OR fadD22 OR fadD29 OR fadD13 OR fadD17 OR fadD18 OR fadD19 OR fadD3 OR fadD32 OR fadD23	fatty acid CoA-ligase	Lipid metabolism	0	0	1000	none	none
FADD3414	FADD3414	1 9OCTADECENOATE[c] + 1 COA[c] + 1 ATP[c] --> 1 9ODECOA[c] + 1 AMP[c] + 1 PPI[c]	Rv0035 OR Rv0099 OR Rv0119 OR Rv0166 OR Rv0214 OR Rv0270 OR Rv0404 OR Rv0551c OR Rv0852 OR Rv1058 OR Rv1185c OR Rv1193 OR Rv1206 OR Rv1427c OR Rv1521 OR Rv1529 OR Rv1549 OR Rv1550 OR Rv1750c OR Rv1925 OR Rv2187 OR Rv2505c OR Rv2590 OR Rv2930 OR Rv2941 OR Rv2948c OR Rv2950c OR Rv3089 OR Rv3506 OR Rv3513c OR Rv3515c OR Rv3561 OR Rv3801c OR Rv3826	fadD34 OR fadD10 OR fadD7 OR fadD5 OR fadD4 OR fadD2 OR fadD30 OR fadD8 OR fadD16 OR fadD14 OR fadD21 OR fadD36 OR fadD6 OR fadD12 OR fadD25 OR fadD24 OR fadD11.1 OR fadD11 OR fadD1 OR fadD31 OR fadD15 OR fadD35 OR fadD9 OR fadD26 OR fadD28 OR fadD22 OR fadD29 OR fadD13 OR fadD17 OR fadD18 OR fadD19 OR fadD3 OR fadD32 OR fadD23	fatty acid CoA-ligase	Lipid metabolism	0	0	1000	none	none
FADD3415	FADD3415	1 ODCCOA[c] + 1 ATP[c] + 2 H2O[c] --> 1 OCTADECANOATE[c] + 1 AMP[c] + 1 PPI[c] + 1 COA[c]	Rv0035 OR Rv0099 OR Rv0119 OR Rv0166 OR Rv0214 OR Rv0270 OR Rv0404 OR Rv0551c OR Rv0852 OR Rv1058 OR Rv1185c OR Rv1193 OR Rv1206 OR Rv1427c OR Rv1521 OR Rv1529 OR Rv1549 OR Rv1550 OR Rv1750c OR Rv1925 OR Rv2187 OR Rv2505c OR Rv2590 OR Rv2930 OR Rv2941 OR Rv2948c OR Rv2950c OR Rv3089 OR Rv3506 OR Rv3513c OR Rv3515c OR Rv3561 OR Rv3801c OR Rv3826	fadD34 OR fadD10 OR fadD7 OR fadD5 OR fadD4 OR fadD2 OR fadD30 OR fadD8 OR fadD16 OR fadD14 OR fadD21 OR fadD36 OR fadD6 OR fadD12 OR fadD25 OR fadD24 OR fadD11.1 OR fadD11 OR fadD1 OR fadD31 OR fadD15 OR fadD35 OR fadD9 OR fadD26 OR fadD28 OR fadD22 OR fadD29 OR fadD13 OR fadD17 OR fadD18 OR fadD19 OR fadD3 OR fadD32 OR fadD23	fatty acid CoA-ligase	Lipid metabolism	0	0	1000	none	none
FADD3416	FADD3416	1 OCTADECANOATE[c] + 1 COA[c] + 1 ATP[c] --> 1 ODCCOA[c] + 1 AMP[c] + 1 PPI[c]	Rv0035 OR Rv0099 OR Rv0119 OR Rv0166 OR Rv0214 OR Rv0270 OR Rv0404 OR Rv0551c OR Rv0852 OR Rv1058 OR Rv1185c OR Rv1193 OR Rv1206 OR Rv1427c OR Rv1521 OR Rv1529 OR Rv1549 OR Rv1550 OR Rv1750c OR Rv1925 OR Rv2187 OR Rv2505c OR Rv2590 OR Rv2930 OR Rv2941 OR Rv2948c OR Rv2950c OR Rv3089 OR Rv3506 OR Rv3513c OR Rv3515c OR Rv3561 OR Rv3801c OR Rv3826	fadD34 OR fadD10 OR fadD7 OR fadD5 OR fadD4 OR fadD2 OR fadD30 OR fadD8 OR fadD16 OR fadD14 OR fadD21 OR fadD36 OR fadD6 OR fadD12 OR fadD25 OR fadD24 OR fadD11.1 OR fadD11 OR fadD1 OR fadD31 OR fadD15 OR fadD35 OR fadD9 OR fadD26 OR fadD28 OR fadD22 OR fadD29 OR fadD13 OR fadD17 OR fadD18 OR fadD19 OR fadD3 OR fadD32 OR fadD23	fatty acid CoA-ligase	Lipid metabolism	0	0	1000	none	none
FADD3417	FADD3417	1 9HDECOA[c] + 1 ATP[c] + 2 H2O[c] --> 1 9HEXADECENOATE[c] + 1 AMP[c] + 1 PPI[c] + 1 COA[c]	Rv0035 OR Rv0099 OR Rv0119 OR Rv0166 OR Rv0214 OR Rv0270 OR Rv0404 OR Rv0551c OR Rv0852 OR Rv1058 OR Rv1185c OR Rv1193 OR Rv1206 OR Rv1427c OR Rv1521 OR Rv1529 OR Rv1549 OR Rv1550 OR Rv1750c OR Rv1925 OR Rv2187 OR Rv2505c OR Rv2590 OR Rv2930 OR Rv2941 OR Rv2948c OR Rv2950c OR Rv3089 OR Rv3506 OR Rv3513c OR Rv3515c OR Rv3561 OR Rv3801c OR Rv3826	fadD34 OR fadD10 OR fadD7 OR fadD5 OR fadD4 OR fadD2 OR fadD30 OR fadD8 OR fadD16 OR fadD14 OR fadD21 OR fadD36 OR fadD6 OR fadD12 OR fadD25 OR fadD24 OR fadD11.1 OR fadD11 OR fadD1 OR fadD31 OR fadD15 OR fadD35 OR fadD9 OR fadD26 OR fadD28 OR fadD22 OR fadD29 OR fadD13 OR fadD17 OR fadD18 OR fadD19 OR fadD3 OR fadD32 OR fadD23	fatty acid CoA-ligase	Lipid metabolism	0	0	1000	none	none
FADD3418	FADD3418	1 9HEXADECENOATE[c] + 1 COA[c] + 1 ATP[c] --> 1 9HDECOA[c] + 1 AMP[c] + 1 PPI[c]	Rv0035 OR Rv0099 OR Rv0119 OR Rv0166 OR Rv0214 OR Rv0270 OR Rv0404 OR Rv0551c OR Rv0852 OR Rv1058 OR Rv1185c OR Rv1193 OR Rv1206 OR Rv1427c OR Rv1521 OR Rv1529 OR Rv1549 OR Rv1550 OR Rv1750c OR Rv1925 OR Rv2187 OR Rv2505c OR Rv2590 OR Rv2930 OR Rv2941 OR Rv2948c OR Rv2950c OR Rv3089 OR Rv3506 OR Rv3513c OR Rv3515c OR Rv3561 OR Rv3801c OR Rv3826	fadD34 OR fadD10 OR fadD7 OR fadD5 OR fadD4 OR fadD2 OR fadD30 OR fadD8 OR fadD16 OR fadD14 OR fadD21 OR fadD36 OR fadD6 OR fadD12 OR fadD25 OR fadD24 OR fadD11.1 OR fadD11 OR fadD1 OR fadD31 OR fadD15 OR fadD35 OR fadD9 OR fadD26 OR fadD28 OR fadD22 OR fadD29 OR fadD13 OR fadD17 OR fadD18 OR fadD19 OR fadD3 OR fadD32 OR fadD23	fatty acid CoA-ligase	Lipid metabolism	0	0	1000	none	none
FADD3419	FADD3419	1 HDCCOA[c] + 1 ATP[c] + 2 H2O[c] --> 1 HEXADECANOATE[c] + 1 AMP[c] + 1 PPI[c] + 1 COA[c]	Rv0035 OR Rv0099 OR Rv0119 OR Rv0166 OR Rv0214 OR Rv0270 OR Rv0404 OR Rv0551c OR Rv0852 OR Rv1058 OR Rv1185c OR Rv1193 OR Rv1206 OR Rv1427c OR Rv1521 OR Rv1529 OR Rv1549 OR Rv1550 OR Rv1750c OR Rv1925 OR Rv2187 OR Rv2505c OR Rv2590 OR Rv2930 OR Rv2941 OR Rv2948c OR Rv2950c OR Rv3089 OR Rv3506 OR Rv3513c OR Rv3515c OR Rv3561 OR Rv3801c OR Rv3826	fadD34 OR fadD10 OR fadD7 OR fadD5 OR fadD4 OR fadD2 OR fadD30 OR fadD8 OR fadD16 OR fadD14 OR fadD21 OR fadD36 OR fadD6 OR fadD12 OR fadD25 OR fadD24 OR fadD11.1 OR fadD11 OR fadD1 OR fadD31 OR fadD15 OR fadD35 OR fadD9 OR fadD26 OR fadD28 OR fadD22 OR fadD29 OR fadD13 OR fadD17 OR fadD18 OR fadD19 OR fadD3 OR fadD32 OR fadD23	fatty acid CoA-ligase	Lipid metabolism	0	0	1000	none	none
FADD342	FADD342	1 PENTADECANOYLCOA[c] + 1 ATP[c] + 2 H2O[c] --> 1 PENTADECANOATE[c] + 1 AMP[c] + 1 PPI[c] + 1 COA[c]	Rv0035 OR Rv0099 OR Rv0119 OR Rv0166 OR Rv0214 OR Rv0270 OR Rv0404 OR Rv0551c OR Rv0852 OR Rv1058 OR Rv1185c OR Rv1193 OR Rv1206 OR Rv1427c OR Rv1521 OR Rv1529 OR Rv1549 OR Rv1550 OR Rv1750c OR Rv1925 OR Rv2187 OR Rv2505c OR Rv2590 OR Rv2930 OR Rv2941 OR Rv2948c OR Rv2950c OR Rv3089 OR Rv3506 OR Rv3513c OR Rv3515c OR Rv3561 OR Rv3801c OR Rv3826	fadD34 OR fadD10 OR fadD7 OR fadD5 OR fadD4 OR fadD2 OR fadD30 OR fadD8 OR fadD16 OR fadD14 OR fadD21 OR fadD36 OR fadD6 OR fadD12 OR fadD25 OR fadD24 OR fadD11.1 OR fadD11 OR fadD1 OR fadD31 OR fadD15 OR fadD35 OR fadD9 OR fadD26 OR fadD28 OR fadD22 OR fadD29 OR fadD13 OR fadD17 OR fadD18 OR fadD19 OR fadD3 OR fadD32 OR fadD23	fatty acid CoA-ligase	Lipid metabolism	0	0	1000	none	none
FADD3420	FADD3420	1 HEXANOATE[c] + 1 COA[c] + 1 ATP[c] --> 1 HEXANOYLCOA[c] + 1 AMP[c] + 1 PPI[c]	Rv0035 OR Rv0099 OR Rv0119 OR Rv0166 OR Rv0214 OR Rv0270 OR Rv0404 OR Rv0551c OR Rv0852 OR Rv1058 OR Rv1185c OR Rv1193 OR Rv1206 OR Rv1427c OR Rv1521 OR Rv1529 OR Rv1549 OR Rv1550 OR Rv1750c OR Rv1925 OR Rv2187 OR Rv2505c OR Rv2590 OR Rv2930 OR Rv2941 OR Rv2948c OR Rv2950c OR Rv3089 OR Rv3506 OR Rv3513c OR Rv3515c OR Rv3561 OR Rv3801c OR Rv3826	fadD34 OR fadD10 OR fadD7 OR fadD5 OR fadD4 OR fadD2 OR fadD30 OR fadD8 OR fadD16 OR fadD14 OR fadD21 OR fadD36 OR fadD6 OR fadD12 OR fadD25 OR fadD24 OR fadD11.1 OR fadD11 OR fadD1 OR fadD31 OR fadD15 OR fadD35 OR fadD9 OR fadD26 OR fadD28 OR fadD22 OR fadD29 OR fadD13 OR fadD17 OR fadD18 OR fadD19 OR fadD3 OR fadD32 OR fadD23	fatty acid CoA-ligase	Lipid metabolism	0	0	1000	none	none
FADD343	FADD343	1 PENTADECANOATE[c] + 1 COA[c] + 1 ATP[c] --> 1 PENTADECANOYLCOA[c] + 1 AMP[c] + 1 PPI[c]	Rv0035 OR Rv0099 OR Rv0119 OR Rv0166 OR Rv0214 OR Rv0270 OR Rv0404 OR Rv0551c OR Rv0852 OR Rv1058 OR Rv1185c OR Rv1193 OR Rv1206 OR Rv1427c OR Rv1521 OR Rv1529 OR Rv1549 OR Rv1550 OR Rv1750c OR Rv1925 OR Rv2187 OR Rv2505c OR Rv2590 OR Rv2930 OR Rv2941 OR Rv2948c OR Rv2950c OR Rv3089 OR Rv3506 OR Rv3513c OR Rv3515c OR Rv3561 OR Rv3801c OR Rv3826	fadD34 OR fadD10 OR fadD7 OR fadD5 OR fadD4 OR fadD2 OR fadD30 OR fadD8 OR fadD16 OR fadD14 OR fadD21 OR fadD36 OR fadD6 OR fadD12 OR fadD25 OR fadD24 OR fadD11.1 OR fadD11 OR fadD1 OR fadD31 OR fadD15 OR fadD35 OR fadD9 OR fadD26 OR fadD28 OR fadD22 OR fadD29 OR fadD13 OR fadD17 OR fadD18 OR fadD19 OR fadD3 OR fadD32 OR fadD23	fatty acid CoA-ligase	Lipid metabolism	0	0	1000	none	none
FADD344	FADD344	1 HCSCOA[c] + 1 ATP[c] + 2 H2O[c] --> 1 HEXACOSANOATE[c] + 1 AMP[c] + 1 PPI[c] + 1 COA[c]	Rv0035 OR Rv0099 OR Rv0119 OR Rv0166 OR Rv0214 OR Rv0270 OR Rv0404 OR Rv0551c OR Rv0852 OR Rv1058 OR Rv1185c OR Rv1193 OR Rv1206 OR Rv1427c OR Rv1521 OR Rv1529 OR Rv1549 OR Rv1550 OR Rv1750c OR Rv1925 OR Rv2187 OR Rv2505c OR Rv2590 OR Rv2930 OR Rv2941 OR Rv2948c OR Rv2950c OR Rv3089 OR Rv3506 OR Rv3513c OR Rv3515c OR Rv3561 OR Rv3801c OR Rv3826	fadD34 OR fadD10 OR fadD7 OR fadD5 OR fadD4 OR fadD2 OR fadD30 OR fadD8 OR fadD16 OR fadD14 OR fadD21 OR fadD36 OR fadD6 OR fadD12 OR fadD25 OR fadD24 OR fadD11.1 OR fadD11 OR fadD1 OR fadD31 OR fadD15 OR fadD35 OR fadD9 OR fadD26 OR fadD28 OR fadD22 OR fadD29 OR fadD13 OR fadD17 OR fadD18 OR fadD19 OR fadD3 OR fadD32 OR fadD23	fatty acid CoA-ligase	Lipid metabolism	0	0	1000	none	none
FADD345	FADD345	1 HEXACOSANOATE[c] + 1 COA[c] + 1 ATP[c] --> 1 HCSCOA[c] + 1 AMP[c] + 1 PPI[c]	Rv0035 OR Rv0099 OR Rv0119 OR Rv0166 OR Rv0214 OR Rv0270 OR Rv0404 OR Rv0551c OR Rv0852 OR Rv1058 OR Rv1185c OR Rv1193 OR Rv1206 OR Rv1427c OR Rv1521 OR Rv1529 OR Rv1549 OR Rv1550 OR Rv1750c OR Rv1925 OR Rv2187 OR Rv2505c OR Rv2590 OR Rv2930 OR Rv2941 OR Rv2948c OR Rv2950c OR Rv3089 OR Rv3506 OR Rv3513c OR Rv3515c OR Rv3561 OR Rv3801c OR Rv3826	fadD34 OR fadD10 OR fadD7 OR fadD5 OR fadD4 OR fadD2 OR fadD30 OR fadD8 OR fadD16 OR fadD14 OR fadD21 OR fadD36 OR fadD6 OR fadD12 OR fadD25 OR fadD24 OR fadD11.1 OR fadD11 OR fadD1 OR fadD31 OR fadD15 OR fadD35 OR fadD9 OR fadD26 OR fadD28 OR fadD22 OR fadD29 OR fadD13 OR fadD17 OR fadD18 OR fadD19 OR fadD3 OR fadD32 OR fadD23	fatty acid CoA-ligase	Lipid metabolism	0	0	1000	none	none
FADD346	FADD346	1 TCSCOA[c] + 1 ATP[c] + 2 H2O[c] --> 1 TETRACOSANOATE[c] + 1 AMP[c] + 1 PPI[c] + 1 COA[c]	Rv0035 OR Rv0099 OR Rv0119 OR Rv0166 OR Rv0214 OR Rv0270 OR Rv0404 OR Rv0551c OR Rv0852 OR Rv1058 OR Rv1185c OR Rv1193 OR Rv1206 OR Rv1427c OR Rv1521 OR Rv1529 OR Rv1549 OR Rv1550 OR Rv1750c OR Rv1925 OR Rv2187 OR Rv2505c OR Rv2590 OR Rv2930 OR Rv2941 OR Rv2948c OR Rv2950c OR Rv3089 OR Rv3506 OR Rv3513c OR Rv3515c OR Rv3561 OR Rv3801c OR Rv3826	fadD34 OR fadD10 OR fadD7 OR fadD5 OR fadD4 OR fadD2 OR fadD30 OR fadD8 OR fadD16 OR fadD14 OR fadD21 OR fadD36 OR fadD6 OR fadD12 OR fadD25 OR fadD24 OR fadD11.1 OR fadD11 OR fadD1 OR fadD31 OR fadD15 OR fadD35 OR fadD9 OR fadD26 OR fadD28 OR fadD22 OR fadD29 OR fadD13 OR fadD17 OR fadD18 OR fadD19 OR fadD3 OR fadD32 OR fadD23	fatty acid CoA-ligase	Lipid metabolism	0	0	1000	none	none
FADD347	FADD347	1 TETRACOSANOATE[c] + 1 COA[c] + 1 ATP[c] --> 1 TCSCOA[c] + 1 AMP[c] + 1 PPI[c]	Rv0035 OR Rv0099 OR Rv0119 OR Rv0166 OR Rv0214 OR Rv0270 OR Rv0404 OR Rv0551c OR Rv0852 OR Rv1058 OR Rv1185c OR Rv1193 OR Rv1206 OR Rv1427c OR Rv1521 OR Rv1529 OR Rv1549 OR Rv1550 OR Rv1750c OR Rv1925 OR Rv2187 OR Rv2505c OR Rv2590 OR Rv2930 OR Rv2941 OR Rv2948c OR Rv2950c OR Rv3089 OR Rv3506 OR Rv3513c OR Rv3515c OR Rv3561 OR Rv3801c OR Rv3826	fadD34 OR fadD10 OR fadD7 OR fadD5 OR fadD4 OR fadD2 OR fadD30 OR fadD8 OR fadD16 OR fadD14 OR fadD21 OR fadD36 OR fadD6 OR fadD12 OR fadD25 OR fadD24 OR fadD11.1 OR fadD11 OR fadD1 OR fadD31 OR fadD15 OR fadD35 OR fadD9 OR fadD26 OR fadD28 OR fadD22 OR fadD29 OR fadD13 OR fadD17 OR fadD18 OR fadD19 OR fadD3 OR fadD32 OR fadD23	fatty acid CoA-ligase	Lipid metabolism	0	0	1000	none	none
FADD348	FADD348	1 DOCOSANOYLCOA[c] + 1 ATP[c] + 2 H2O[c] --> 1 DOCOSANOATE[c] + 1 AMP[c] + 1 PPI[c] + 1 COA[c]	Rv0035 OR Rv0099 OR Rv0119 OR Rv0166 OR Rv0214 OR Rv0270 OR Rv0404 OR Rv0551c OR Rv0852 OR Rv1058 OR Rv1185c OR Rv1193 OR Rv1206 OR Rv1427c OR Rv1521 OR Rv1529 OR Rv1549 OR Rv1550 OR Rv1750c OR Rv1925 OR Rv2187 OR Rv2505c OR Rv2590 OR Rv2930 OR Rv2941 OR Rv2948c OR Rv2950c OR Rv3089 OR Rv3506 OR Rv3513c OR Rv3515c OR Rv3561 OR Rv3801c OR Rv3826	fadD34 OR fadD10 OR fadD7 OR fadD5 OR fadD4 OR fadD2 OR fadD30 OR fadD8 OR fadD16 OR fadD14 OR fadD21 OR fadD36 OR fadD6 OR fadD12 OR fadD25 OR fadD24 OR fadD11.1 OR fadD11 OR fadD1 OR fadD31 OR fadD15 OR fadD35 OR fadD9 OR fadD26 OR fadD28 OR fadD22 OR fadD29 OR fadD13 OR fadD17 OR fadD18 OR fadD19 OR fadD3 OR fadD32 OR fadD23	fatty acid CoA-ligase	Lipid metabolism	0	0	1000	none	none
FADD349	FADD349	1 HEXANOYLCOA[c] + 1 ATP[c] + 2 H2O[c] --> 1 HEXANOATE[c] + 1 AMP[c] + 1 PPI[c] + 1 COA[c]	Rv0035 OR Rv0099 OR Rv0119 OR Rv0166 OR Rv0214 OR Rv0270 OR Rv0404 OR Rv0551c OR Rv0852 OR Rv1058 OR Rv1185c OR Rv1193 OR Rv1206 OR Rv1427c OR Rv1521 OR Rv1529 OR Rv1549 OR Rv1550 OR Rv1750c OR Rv1925 OR Rv2187 OR Rv2505c OR Rv2590 OR Rv2930 OR Rv2941 OR Rv2948c OR Rv2950c OR Rv3089 OR Rv3506 OR Rv3513c OR Rv3515c OR Rv3561 OR Rv3801c OR Rv3826	fadD34 OR fadD10 OR fadD7 OR fadD5 OR fadD4 OR fadD2 OR fadD30 OR fadD8 OR fadD16 OR fadD14 OR fadD21 OR fadD36 OR fadD6 OR fadD12 OR fadD25 OR fadD24 OR fadD11.1 OR fadD11 OR fadD1 OR fadD31 OR fadD15 OR fadD35 OR fadD9 OR fadD26 OR fadD28 OR fadD22 OR fadD29 OR fadD13 OR fadD17 OR fadD18 OR fadD19 OR fadD3 OR fadD32 OR fadD23	fatty acid CoA-ligase	Lipid metabolism	0	0	1000	none	none
FADD4	FADD4	1 DECANOYLCOA[c] + 1 ATP[c] + 2 H2O[c] --> 1 DECANOATE[c] + 1 AMP[c] + 1 PPI[c] + 1 COA[c]	Rv0035 OR Rv0099 OR Rv0119 OR Rv0166 OR Rv0214 OR Rv0270 OR Rv0404 OR Rv0551c OR Rv0852 OR Rv1058 OR Rv1185c OR Rv1193 OR Rv1206 OR Rv1427c OR Rv1521 OR Rv1529 OR Rv1549 OR Rv1550 OR Rv1750c OR Rv1925 OR Rv2187 OR Rv2505c OR Rv2590 OR Rv2930 OR Rv2941 OR Rv2948c OR Rv2950c OR Rv3089 OR Rv3506 OR Rv3513c OR Rv3515c OR Rv3561 OR Rv3801c OR Rv3826	fadD34 OR fadD10 OR fadD7 OR fadD5 OR fadD4 OR fadD2 OR fadD30 OR fadD8 OR fadD16 OR fadD14 OR fadD21 OR fadD36 OR fadD6 OR fadD12 OR fadD25 OR fadD24 OR fadD11.1 OR fadD11 OR fadD1 OR fadD31 OR fadD15 OR fadD35 OR fadD9 OR fadD26 OR fadD28 OR fadD22 OR fadD29 OR fadD13 OR fadD17 OR fadD18 OR fadD19 OR fadD3 OR fadD32 OR fadD23	fatty acid CoA-ligase	Lipid metabolism	0	0	1000	none	none
FADD5	FADD5	1 DODECANOATE[c] + 1 COA[c] + 1 ATP[c] --> 1 DODECANOYLCOA[c] + 1 AMP[c] + 1 PPI[c]	Rv0035 OR Rv0099 OR Rv0119 OR Rv0166 OR Rv0214 OR Rv0270 OR Rv0404 OR Rv0551c OR Rv0852 OR Rv1058 OR Rv1185c OR Rv1193 OR Rv1206 OR Rv1427c OR Rv1521 OR Rv1529 OR Rv1549 OR Rv1550 OR Rv1750c OR Rv1925 OR Rv2187 OR Rv2505c OR Rv2590 OR Rv2930 OR Rv2941 OR Rv2948c OR Rv2950c OR Rv3089 OR Rv3506 OR Rv3513c OR Rv3515c OR Rv3561 OR Rv3801c OR Rv3826	fadD34 OR fadD10 OR fadD7 OR fadD5 OR fadD4 OR fadD2 OR fadD30 OR fadD8 OR fadD16 OR fadD14 OR fadD21 OR fadD36 OR fadD6 OR fadD12 OR fadD25 OR fadD24 OR fadD11.1 OR fadD11 OR fadD1 OR fadD31 OR fadD15 OR fadD35 OR fadD9 OR fadD26 OR fadD28 OR fadD22 OR fadD29 OR fadD13 OR fadD17 OR fadD18 OR fadD19 OR fadD3 OR fadD32 OR fadD23	fatty acid CoA-ligase	Lipid metabolism	0	0	1000	none	none
FADD6	FADD6	1 DODECANOYLCOA[c] + 1 ATP[c] + 2 H2O[c] --> 1 DODECANOATE[c] + 1 AMP[c] + 1 PPI[c] + 1 COA[c]	Rv0035 OR Rv0099 OR Rv0119 OR Rv0166 OR Rv0214 OR Rv0270 OR Rv0404 OR Rv0551c OR Rv0852 OR Rv1058 OR Rv1185c OR Rv1193 OR Rv1206 OR Rv1427c OR Rv1521 OR Rv1529 OR Rv1549 OR Rv1550 OR Rv1750c OR Rv1925 OR Rv2187 OR Rv2505c OR Rv2590 OR Rv2930 OR Rv2941 OR Rv2948c OR Rv2950c OR Rv3089 OR Rv3506 OR Rv3513c OR Rv3515c OR Rv3561 OR Rv3801c OR Rv3826	fadD34 OR fadD10 OR fadD7 OR fadD5 OR fadD4 OR fadD2 OR fadD30 OR fadD8 OR fadD16 OR fadD14 OR fadD21 OR fadD36 OR fadD6 OR fadD12 OR fadD25 OR fadD24 OR fadD11.1 OR fadD11 OR fadD1 OR fadD31 OR fadD15 OR fadD35 OR fadD9 OR fadD26 OR fadD28 OR fadD22 OR fadD29 OR fadD13 OR fadD17 OR fadD18 OR fadD19 OR fadD3 OR fadD32 OR fadD23	fatty acid CoA-ligase	Lipid metabolism	0	0	1000	none	none
FADD7	FADD7	1 TETRADECANOATE[c] + 1 COA[c] + 1 ATP[c] --> 1 TETRADECANOYLCOA[c] + 1 AMP[c] + 1 PPI[c]	Rv0035 OR Rv0099 OR Rv0119 OR Rv0166 OR Rv0214 OR Rv0270 OR Rv0404 OR Rv0551c OR Rv0852 OR Rv1058 OR Rv1185c OR Rv1193 OR Rv1206 OR Rv1427c OR Rv1521 OR Rv1529 OR Rv1549 OR Rv1550 OR Rv1750c OR Rv1925 OR Rv2187 OR Rv2505c OR Rv2590 OR Rv2930 OR Rv2941 OR Rv2948c OR Rv2950c OR Rv3089 OR Rv3506 OR Rv3513c OR Rv3515c OR Rv3561 OR Rv3801c OR Rv3826	fadD34 OR fadD10 OR fadD7 OR fadD5 OR fadD4 OR fadD2 OR fadD30 OR fadD8 OR fadD16 OR fadD14 OR fadD21 OR fadD36 OR fadD6 OR fadD12 OR fadD25 OR fadD24 OR fadD11.1 OR fadD11 OR fadD1 OR fadD31 OR fadD15 OR fadD35 OR fadD9 OR fadD26 OR fadD28 OR fadD22 OR fadD29 OR fadD13 OR fadD17 OR fadD18 OR fadD19 OR fadD3 OR fadD32 OR fadD23	fatty acid CoA-ligase	Lipid metabolism	0	0	1000	none	none
FADD8	FADD8	1 TETRADECANOYLCOA[c] + 1 ATP[c] + 2 H2O[c] --> 1 TETRADECANOATE[c] + 1 AMP[c] + 1 PPI[c] + 1 COA[c]	Rv0035 OR Rv0099 OR Rv0119 OR Rv0166 OR Rv0214 OR Rv0270 OR Rv0404 OR Rv0551c OR Rv0852 OR Rv1058 OR Rv1185c OR Rv1193 OR Rv1206 OR Rv1427c OR Rv1521 OR Rv1529 OR Rv1549 OR Rv1550 OR Rv1750c OR Rv1925 OR Rv2187 OR Rv2505c OR Rv2590 OR Rv2930 OR Rv2941 OR Rv2948c OR Rv2950c OR Rv3089 OR Rv3506 OR Rv3513c OR Rv3515c OR Rv3561 OR Rv3801c OR Rv3826	fadD34 OR fadD10 OR fadD7 OR fadD5 OR fadD4 OR fadD2 OR fadD30 OR fadD8 OR fadD16 OR fadD14 OR fadD21 OR fadD36 OR fadD6 OR fadD12 OR fadD25 OR fadD24 OR fadD11.1 OR fadD11 OR fadD1 OR fadD31 OR fadD15 OR fadD35 OR fadD9 OR fadD26 OR fadD28 OR fadD22 OR fadD29 OR fadD13 OR fadD17 OR fadD18 OR fadD19 OR fadD3 OR fadD32 OR fadD23	fatty acid CoA-ligase	Lipid metabolism	0	0	1000	none	none
FADD9	FADD9	1 HEXADECANOATE[c] + 1 COA[c] + 1 ATP[c] --> 1 HDCCOA[c] + 1 AMP[c] + 1 PPI[c]	Rv0035 OR Rv0099 OR Rv0119 OR Rv0166 OR Rv0214 OR Rv0270 OR Rv0404 OR Rv0551c OR Rv0852 OR Rv1058 OR Rv1185c OR Rv1193 OR Rv1206 OR Rv1427c OR Rv1521 OR Rv1529 OR Rv1549 OR Rv1550 OR Rv1750c OR Rv1925 OR Rv2187 OR Rv2505c OR Rv2590 OR Rv2930 OR Rv2941 OR Rv2948c OR Rv2950c OR Rv3089 OR Rv3506 OR Rv3513c OR Rv3515c OR Rv3561 OR Rv3801c OR Rv3826	fadD34 OR fadD10 OR fadD7 OR fadD5 OR fadD4 OR fadD2 OR fadD30 OR fadD8 OR fadD16 OR fadD14 OR fadD21 OR fadD36 OR fadD6 OR fadD12 OR fadD25 OR fadD24 OR fadD11.1 OR fadD11 OR fadD1 OR fadD31 OR fadD15 OR fadD35 OR fadD9 OR fadD26 OR fadD28 OR fadD22 OR fadD29 OR fadD13 OR fadD17 OR fadD18 OR fadD19 OR fadD3 OR fadD32 OR fadD23	fatty acid CoA-ligase	Lipid metabolism	0	0	1000	none	none
FADE1	FADE1	1 NONADECANOYLCOA[c] + 1 FAD[c] + 1 NAD[c] + 1 COA[c] + 1 H2O[c] --> 1 HEPTADECANOYLCOA[c] + 1 FADH2[c] + 1 NADH[c] + 1 ACCOA[c] + 1 H[c]	( Rv0131c OR Rv0154c OR Rv0215c OR Rv0231 OR Rv0244c OR Rv0271c OR Rv0400c OR Rv0752c OR Rv0873 OR Rv0972c OR Rv0975c OR Rv1467c OR Rv1679 OR Rv1933c OR Rv1934c OR Rv2724c OR Rv2789c OR Rv3061c OR Rv3139 OR Rv3140 OR Rv3274c OR Rv3562 OR Rv3563 OR Rv3564 OR Rv3573c OR Rv3761c OR Rv3797 OR Rv0672 OR Rv2500c ) AND ( Rv0222 OR Rv0456c OR Rv0632c OR Rv0673 OR Rv0675 OR Rv0905 OR Rv0971c OR Rv1070c OR…	( fadE1 OR fadE2 OR fadE3 OR fadE4 OR fadE5 OR fadE6 OR fadE7 OR fadE8 OR fadE9 OR fadE10 OR fadE12 OR fadE13 OR fadE15 OR fadE16 OR fadE18 OR fadE17 OR fadE19 OR fadE20 OR fadE21 OR fadE22 OR fadE24 OR fadE23 OR fadE25 OR fadE31 OR fadE32 OR fadE33 OR fadE34 OR fadE36 OR fadE35 ) AND ( echA1 OR echA2 OR echA3 OR echA4 OR echA5 OR echA6 OR echA7 OR echA8 OR echA9 OR echA11 OR echA10 OR echA12 OR …	acyl-CoA dehydrogenase AND enoyl-CoA hydratase AND fatty acid oxidation protein AND acyl-CoA thiolase	Lipid metabolism	0	0	1000	none	none
FADE2	FADE2	1 HEPTADECANOYLCOA[c] + 1 FAD[c] + 1 NAD[c] + 1 COA[c] + 1 H2O[c] --> 1 PENTADECANOYLCOA[c] + 1 FADH2[c] + 1 NADH[c] + 1 ACCOA[c] + 1 H[c]	( Rv0131c OR Rv0154c OR Rv0215c OR Rv0231 OR Rv0244c OR Rv0271c OR Rv0400c OR Rv0752c OR Rv0873 OR Rv0972c OR Rv0975c OR Rv1467c OR Rv1679 OR Rv1933c OR Rv1934c OR Rv2724c OR Rv2789c OR Rv3061c OR Rv3139 OR Rv3140 OR Rv3274c OR Rv3562 OR Rv3563 OR Rv3564 OR Rv3573c OR Rv3761c OR Rv3797 OR Rv0672 OR Rv2500c ) AND ( Rv0222 OR Rv0456c OR Rv0632c OR Rv0673 OR Rv0675 OR Rv0905 OR Rv0971c OR Rv1070c OR…	( fadE1 OR fadE2 OR fadE3 OR fadE4 OR fadE5 OR fadE6 OR fadE7 OR fadE8 OR fadE9 OR fadE10 OR fadE12 OR fadE13 OR fadE15 OR fadE16 OR fadE18 OR fadE17 OR fadE19 OR fadE20 OR fadE21 OR fadE22 OR fadE24 OR fadE23 OR fadE25 OR fadE31 OR fadE32 OR fadE33 OR fadE34 OR fadE36 OR fadE35 ) AND ( echA1 OR echA2 OR echA3 OR echA4 OR echA5 OR echA6 OR echA7 OR echA8 OR echA9 OR echA11 OR echA10 OR echA12 OR …	acyl-CoA dehydrogenase AND enoyl-CoA hydratase AND fatty acid oxidation protein AND acyl-CoA thiolase	Lipid metabolism	0	0	1000	none	none
FADE231	R03171	1 FAD[c] + 1 2MBUTCOA[c] --> 1 FADH2[c] + 1 2MBECOA[c]	Rv3140	fadE23	acyl-CoA dehydrogenase	Lipid metabolism	0	0	1000	1.3.99.12	none
FADE232	R04095	1 FAD[c] + 1 3MBUTCOA[c] --> 1 FADH2[c] + 1 3MBECOA[c]	Rv3140	fadE23	acyl-CoA dehydrogenase	Lipid metabolism	0	0	1000	1.3.8.4	none
FADE233	R02661	1 FAD[c] + 1 IBUTCOA[c] --> 1 FADH2[c] + 1 MACRCOA[c]	Rv3140	fadE23	acyl-CoA dehydrogenase	Lipid metabolism	0	0	1000	1.3.8.1	none
FADE3	FADE3	1 PENTADECANOYLCOA[c] + 1 FAD[c] + 1 NAD[c] + 1 COA[c] + 1 H2O[c] --> 1 TRIDECANOYLCOA[c] + 1 FADH2[c] + 1 NADH[c] + 1 ACCOA[c] + 1 H[c]	( Rv0131c OR Rv0154c OR Rv0215c OR Rv0231 OR Rv0244c OR Rv0271c OR Rv0400c OR Rv0752c OR Rv0873 OR Rv0972c OR Rv0975c OR Rv1467c OR Rv1679 OR Rv1933c OR Rv1934c OR Rv2724c OR Rv2789c OR Rv3061c OR Rv3139 OR Rv3140 OR Rv3274c OR Rv3562 OR Rv3563 OR Rv3564 OR Rv3573c OR Rv3761c OR Rv3797 OR Rv0672 OR Rv2500c ) AND ( Rv0222 OR Rv0456c OR Rv0632c OR Rv0673 OR Rv0675 OR Rv0905 OR Rv0971c OR Rv1070c OR…	( fadE1 OR fadE2 OR fadE3 OR fadE4 OR fadE5 OR fadE6 OR fadE7 OR fadE8 OR fadE9 OR fadE10 OR fadE12 OR fadE13 OR fadE15 OR fadE16 OR fadE18 OR fadE17 OR fadE19 OR fadE20 OR fadE21 OR fadE22 OR fadE24 OR fadE23 OR fadE25 OR fadE31 OR fadE32 OR fadE33 OR fadE34 OR fadE36 OR fadE35 ) AND ( echA1 OR echA2 OR echA3 OR echA4 OR echA5 OR echA6 OR echA7 OR echA8 OR echA9 OR echA11 OR echA10 OR echA12 OR …	acyl-CoA dehydrogenase AND enoyl-CoA hydratase AND fatty acid oxidation protein AND acyl-CoA thiolase	Lipid metabolism	0	0	1000	none	none
FADE4	FADE4	1 TRIDECANOYLCOA[c] + 1 FAD[c] + 1 NAD[c] + 1 COA[c] + 1 H2O[c] --> 1 UNDECANOYLCOA[c] + 1 FADH2[c] + 1 NADH[c] + 1 ACCOA[c] + 1 H[c]	( Rv0131c OR Rv0154c OR Rv0215c OR Rv0231 OR Rv0244c OR Rv0271c OR Rv0400c OR Rv0752c OR Rv0873 OR Rv0972c OR Rv0975c OR Rv1467c OR Rv1679 OR Rv1933c OR Rv1934c OR Rv2724c OR Rv2789c OR Rv3061c OR Rv3139 OR Rv3140 OR Rv3274c OR Rv3562 OR Rv3563 OR Rv3564 OR Rv3573c OR Rv3761c OR Rv3797 OR Rv0672 OR Rv2500c ) AND ( Rv0222 OR Rv0456c OR Rv0632c OR Rv0673 OR Rv0675 OR Rv0905 OR Rv0971c OR Rv1070c OR…	( fadE1 OR fadE2 OR fadE3 OR fadE4 OR fadE5 OR fadE6 OR fadE7 OR fadE8 OR fadE9 OR fadE10 OR fadE12 OR fadE13 OR fadE15 OR fadE16 OR fadE18 OR fadE17 OR fadE19 OR fadE20 OR fadE21 OR fadE22 OR fadE24 OR fadE23 OR fadE25 OR fadE31 OR fadE32 OR fadE33 OR fadE34 OR fadE36 OR fadE35 ) AND ( echA1 OR echA2 OR echA3 OR echA4 OR echA5 OR echA6 OR echA7 OR echA8 OR echA9 OR echA11 OR echA10 OR echA12 OR …	acyl-CoA dehydrogenase AND enoyl-CoA hydratase AND fatty acid oxidation protein AND acyl-CoA thiolase	Lipid metabolism	0	0	1000	none	none
FADE5	FADE5	1 UNDECANOYLCOA[c] + 1 FAD[c] + 1 NAD[c] + 1 COA[c] + 1 H2O[c] --> 1 NONANOYLCOA[c] + 1 FADH2[c] + 1 NADH[c] + 1 ACCOA[c] + 1 H[c]	( Rv0131c OR Rv0154c OR Rv0215c OR Rv0231 OR Rv0244c OR Rv0271c OR Rv0400c OR Rv0752c OR Rv0873 OR Rv0972c OR Rv0975c OR Rv1467c OR Rv1679 OR Rv1933c OR Rv1934c OR Rv2724c OR Rv2789c OR Rv3061c OR Rv3139 OR Rv3140 OR Rv3274c OR Rv3562 OR Rv3563 OR Rv3564 OR Rv3573c OR Rv3761c OR Rv3797 OR Rv0672 OR Rv2500c ) AND ( Rv0222 OR Rv0456c OR Rv0632c OR Rv0673 OR Rv0675 OR Rv0905 OR Rv0971c OR Rv1070c OR…	( fadE1 OR fadE2 OR fadE3 OR fadE4 OR fadE5 OR fadE6 OR fadE7 OR fadE8 OR fadE9 OR fadE10 OR fadE12 OR fadE13 OR fadE15 OR fadE16 OR fadE18 OR fadE17 OR fadE19 OR fadE20 OR fadE21 OR fadE22 OR fadE24 OR fadE23 OR fadE25 OR fadE31 OR fadE32 OR fadE33 OR fadE34 OR fadE36 OR fadE35 ) AND ( echA1 OR echA2 OR echA3 OR echA4 OR echA5 OR echA6 OR echA7 OR echA8 OR echA9 OR echA11 OR echA10 OR echA12 OR …	acyl-CoA dehydrogenase AND enoyl-CoA hydratase AND fatty acid oxidation protein AND acyl-CoA thiolase	Lipid metabolism	0	0	1000	none	none
FADE6	FADE6	1 NONANOYLCOA[c] + 1 FAD[c] + 1 NAD[c] + 1 COA[c] + 1 H2O[c] --> 1 HEPTANOYLCOA[c] + 1 FADH2[c] + 1 NADH[c] + 1 ACCOA[c] + 1 H[c]	( Rv0131c OR Rv0154c OR Rv0215c OR Rv0231 OR Rv0244c OR Rv0271c OR Rv0400c OR Rv0752c OR Rv0873 OR Rv0972c OR Rv0975c OR Rv1467c OR Rv1679 OR Rv1933c OR Rv1934c OR Rv2724c OR Rv2789c OR Rv3061c OR Rv3139 OR Rv3140 OR Rv3274c OR Rv3562 OR Rv3563 OR Rv3564 OR Rv3573c OR Rv3761c OR Rv3797 OR Rv0672 OR Rv2500c ) AND ( Rv0222 OR Rv0456c OR Rv0632c OR Rv0673 OR Rv0675 OR Rv0905 OR Rv0971c OR Rv1070c OR…	( fadE1 OR fadE2 OR fadE3 OR fadE4 OR fadE5 OR fadE6 OR fadE7 OR fadE8 OR fadE9 OR fadE10 OR fadE12 OR fadE13 OR fadE15 OR fadE16 OR fadE18 OR fadE17 OR fadE19 OR fadE20 OR fadE21 OR fadE22 OR fadE24 OR fadE23 OR fadE25 OR fadE31 OR fadE32 OR fadE33 OR fadE34 OR fadE36 OR fadE35 ) AND ( echA1 OR echA2 OR echA3 OR echA4 OR echA5 OR echA6 OR echA7 OR echA8 OR echA9 OR echA11 OR echA10 OR echA12 OR …	acyl-CoA dehydrogenase AND enoyl-CoA hydratase AND fatty acid oxidation protein AND acyl-CoA thiolase	Lipid metabolism	0	0	1000	none	none
FADE7	FADE7	1 HEPTANOYLCOA[c] + 1 FAD[c] + 1 NAD[c] + 1 COA[c] + 1 H2O[c] --> 1 PENTANOYLCOA[c] + 1 FADH2[c] + 1 NADH[c] + 1 ACCOA[c] + 1 H[c]	( Rv0131c OR Rv0154c OR Rv0215c OR Rv0231 OR Rv0244c OR Rv0271c OR Rv0400c OR Rv0752c OR Rv0873 OR Rv0972c OR Rv0975c OR Rv1467c OR Rv1679 OR Rv1933c OR Rv1934c OR Rv2724c OR Rv2789c OR Rv3061c OR Rv3139 OR Rv3140 OR Rv3274c OR Rv3562 OR Rv3563 OR Rv3564 OR Rv3573c OR Rv3761c OR Rv3797 OR Rv0672 OR Rv2500c ) AND ( Rv0222 OR Rv0456c OR Rv0632c OR Rv0673 OR Rv0675 OR Rv0905 OR Rv0971c OR Rv1070c OR…	( fadE1 OR fadE2 OR fadE3 OR fadE4 OR fadE5 OR fadE6 OR fadE7 OR fadE8 OR fadE9 OR fadE10 OR fadE12 OR fadE13 OR fadE15 OR fadE16 OR fadE18 OR fadE17 OR fadE19 OR fadE20 OR fadE21 OR fadE22 OR fadE24 OR fadE23 OR fadE25 OR fadE31 OR fadE32 OR fadE33 OR fadE34 OR fadE36 OR fadE35 ) AND ( echA1 OR echA2 OR echA3 OR echA4 OR echA5 OR echA6 OR echA7 OR echA8 OR echA9 OR echA11 OR echA10 OR echA12 OR …	acyl-CoA dehydrogenase AND enoyl-CoA hydratase AND fatty acid oxidation protein AND acyl-CoA thiolase	Lipid metabolism	0	0	1000	none	none
FADE8	FADE8	1 PENTANOYLCOA[c] + 1 FAD[c] + 1 NAD[c] + 1 COA[c] + 1 H2O[c] --> 1 PROPIONYLCOA[c] + 1 FADH2[c] + 1 NADH[c] + 1 ACCOA[c] + 1 H[c]	( Rv0131c OR Rv0154c OR Rv0215c OR Rv0231 OR Rv0244c OR Rv0271c OR Rv0400c OR Rv0752c OR Rv0873 OR Rv0972c OR Rv0975c OR Rv1467c OR Rv1679 OR Rv1933c OR Rv1934c OR Rv2724c OR Rv2789c OR Rv3061c OR Rv3139 OR Rv3140 OR Rv3274c OR Rv3562 OR Rv3563 OR Rv3564 OR Rv3573c OR Rv3761c OR Rv3797 OR Rv0672 OR Rv2500c ) AND ( Rv0222 OR Rv0456c OR Rv0632c OR Rv0673 OR Rv0675 OR Rv0905 OR Rv0971c OR Rv1070c OR…	( fadE1 OR fadE2 OR fadE3 OR fadE4 OR fadE5 OR fadE6 OR fadE7 OR fadE8 OR fadE9 OR fadE10 OR fadE12 OR fadE13 OR fadE15 OR fadE16 OR fadE18 OR fadE17 OR fadE19 OR fadE20 OR fadE21 OR fadE22 OR fadE24 OR fadE23 OR fadE25 OR fadE31 OR fadE32 OR fadE33 OR fadE34 OR fadE36 OR fadE35 ) AND ( echA1 OR echA2 OR echA3 OR echA4 OR echA5 OR echA6 OR echA7 OR echA8 OR echA9 OR echA11 OR echA10 OR echA12 OR …	acyl-CoA dehydrogenase AND enoyl-CoA hydratase AND fatty acid oxidation protein AND acyl-CoA thiolase	Lipid metabolism	0	0	1000	none	none
FAS1	FAS1	6 MALACP[c] + 12 NADPH[c] + 12 H[c] + 1 PROPIONYLACP[c] --> 12 NADP[c] + 6 ACP[c] + 1 PENTADECANOYLACP[c] + 6 CO2[c] + 6 H2O[c]	Rv2524c	fas	fatty acid synthase	Lipid metabolism	0	0	1000	none	none
FAS2	FAS2	1 MALACP[c] + 2 NADPH[c] + 2 H[c] + 1 PENTADECANOYLACP[c] --> 2 NADP[c] + 1 ACP[c] + 1 HEPTADECANOYLACP[c] + 1 CO2[c] + 1 H2O[c]	Rv2524c	fas	fatty acid synthase	Lipid metabolism	0	0	1000	none	none
FAS3	FAS3	1 MALACP[c] + 2 NADPH[c] + 2 H[c] + 1 HEPTADECANOYLACP[c] --> 2 NADP[c] + 1 ACP[c] + 1 NONADECANOYLACP[c] + 1 CO2[c] + 1 H2O[c]	Rv2524c	fas	fatty acid synthase	Lipid metabolism	0	0	1000	none	none
HSAG1	R00228	1 ACAL[c] + 1 COA[c] + 1 NAD[c] --> 1 ACCOA[c] + 1 NADH[c] + 1 H[c]	Rv3535c	hsaG	acetaldehyde dehydrogenase	Lipid metabolism	1	-1000	1000	1.2.1.10	none
LIPY	LIPY	10 TAG[c] + 10 H2O[c] --> 10 DAG[c] + 2 HEXADECANOATE[c] + 3 OCTADECANOATE[c] + 1 EICOSANOATE[c] + 1 TETRACOSANOATE[c] + 1 HEXACOSANOATE[c] + 1 PENTADECANOATE[c] + 1 NONADECANOATE[c]	Rv3097c	lipY	triacylglycerol lipase	Lipid metabolism	0	0	1000	3.1.1.3	none
MAGD	MAGD	10 MAG[c] + 10 H2O[c] --> 10 GL[c] + 2 HEXADECANOATE[c] + 3 OCTADECANOATE[c] + 1 EICOSANOATE[c] + 1 TETRACOSANOATE[c] + 1 HEXACOSANOATE[c] + 1 PENTADECANOATE[c] + 1 NONADECANOATE[c]	Rv0183 OR Rv2854	Rv0183 OR Rv2854	lysophospholipase	Lipid metabolism	0	0	1000	none	none
MAS3	MAS3	1 HDCCOA[c] + 1 MAS[c] --> 1 HEXADECANOYLMAS[c] + 1 COA[c]	Rv2940c	mas	mycocerosic acid synthase	Lipid metabolism	0	0	1000	none	none
MUTA	R00833	1 RMMALONYLCOA[c] --> 1 SUCCOA[c]	Rv1492 AND Rv1493	mutA AND mutB	methylmalonyl-CoA mutase small subunit AND methylmalonyl-CoA mutase	Lipid metabolism	1	-1000	1000	5.4.99.2	none
PDHB	PDHB	1 MOP[c] + 1 LIPO[c] --> 1 3MBUTLIPO[c] + 1 CO2[c]	Rv2496c AND Rv2497c	pdhB AND pdhA	pyruvate dehydrogenase E1 subunit beta AND pyruvate dehydrogenase E1 subunit alpha	Lipid metabolism	0	0	1000	1.2.4.4	none
PGSA1	PGSA1	1 MI[c] + 1 CDPDG[c] --> 1 CMP[c] + 1 PITBA[c]	Rv2612c	pgsA1	CDP-diacylglycerol--inositol 3-phosphatidyltransferase	Lipid metabolism	0	0	1000	2.7.8.11	none
PKS121	PKS121	1 HEXANOYLCOA[c] + 5 MALCOA[c] + 5 SMMALONYLCOA[c] + 20 NADPH[c] + 20 H[c] --> 1 PENTAMETHYLTRICONTANOYL[c] + 10 CO2[c] + 20 NADP[c] + 11 COA[c] + 9 H2O[c]	Rv2048c	pks12	polyketide synthase	Lipid metabolism	0	0	1000	none	none
PKS122	PKS122	1 PENTAMETHYLTRICONTANOYL[c] + 1 COA[c] --> 1 PENTAMETHYLTRICONTANOYLCOA[c] + 1 H2O[c]	Rv2048c	pks12	polyketide synthase	Lipid metabolism	0	0	1000	none	none
PKS2	PKS2	1 HEXADECANOYLMAS[c] + 7 SMMALONYLCOA[c] + 1 MALCOA[c] + 15 NADPH[c] + 15 H[c] --> 1 HYDROXYPHTHIOCERANOYLCOA[c] + 15 NADP[c] + 8 CO2[c] + 7 COA[c] + 1 MAS[c] + 7 H2O[c]	Rv3825c	pks2	polyketide synthase	Lipid metabolism	0	0	1000	none	none
PKS31	PKS31	1 ODCCOA[c] + 3 RMMALONYLACP[c] + 6 NADPH[c] + 6 H[c] --> 1 MYCOLIPANOATE[c] + 3 CO2[c] + 6 NADP[c] + 1 COA[c] + 3 ACP[c] + 2 H2O[c]	Rv1180 AND Rv1181	pks3 AND pks4	polyketide beta-ketoacyl synthase	Lipid metabolism	0	0	1000	none	none
PKS32	PKS32	1 ODCCOA[c] + 3 RMMALONYLACP[c] + 5 NADPH[c] + 5 H[c] --> 1 MYCOLIPENOATE[c] + 3 CO2[c] + 5 NADP[c] + 1 COA[c] + 3 ACP[c] + 2 H2O[c]	Rv1180 AND Rv1182	pks3 AND papA3	polyketide beta-ketoacyl synthase	Lipid metabolism	0	0	1000	none	none
PKS33	PKS33	1 ODCCOA[c] + 3 RMMALONYLACP[c] + 4 NADPH[c] + 4 H[c] --> 1 MYCOLIPDIENOATE[c] + 3 CO2[c] + 4 NADP[c] + 1 COA[c] + 3 ACP[c] + 2 H2O[c]	Rv1180 AND Rv1183	pks3 AND mmpL10	polyketide beta-ketoacyl synthase	Lipid metabolism	0	0	1000	2.3.1.-	none
PLSB21	PLSB21	1 HEXADECANOYLACP[c] + 1 GL3P[c] --> 1 ACP[c] + 1 AGL3P[c]	Rv2482c	plsB2	glycerol-3-phosphate acyltransferase	Lipid metabolism	0	0	1000	2.3.1.15	none
PLSB22	PLSB22	2 HDCCOA[c] + 1 ODCCOA[c] + 1 ECSCOA[c] + 1 TCSCOA[c] + 1 HCSCOA[c] + 1 NONADECANOYLCOA[c] + 27 PENTADECANOYLCOA[c] + 34 GL3P[c] --> 34 AGL3P[c] + 34 COA[c]	Rv2482c OR Rv1551	plsB2 OR plsB1	glycerol-3-phosphate acyltransferase	Lipid metabolism	0	0	1000	none	none
PLSC1	PLSC1	1 AGL3P[c] + 1 TUBERCULOSTEROYLACP[c] --> 1 PA[c] + 1 ACP[c]	Rv2483c OR Rv2182c	plsC OR Rv2182c	bifunctional L-3-phosphoserine phosphatase/1-acyl-SN-glycerol-3-phosphate aceyltransferase OR 1-acylglycerol-3-phosphate O-acyltransferase	Lipid metabolism	0	0	1000	2.3.1.51	none
PLSC2	PLSC2	10 AGL3P[c] + 2 HDCCOA[c] + 3 ODCCOA[c] + 1 ECSCOA[c] + 1 TCSCOA[c] + 1 HCSCOA[c] + 1 NONADECANOYLCOA[c] + 1 PENTADECANOYLCOA[c] --> 10 PA[c] + 10 COA[c]	Rv2483c OR Rv2182c	plsC OR Rv2182c	1-acylglycerol-3-phosphate O-acyltransferase	Lipid metabolism	0	0	1000	none	none
PTA1	R00230	1 COA[c] + 1 ACETYLP[c] --> 1 ACCOA[c] + 1 PI[c]	Rv0408	pta	phosphate acetyltransferase	Lipid metabolism	1	-1000	1000	2.3.1.8	none
PTA2	R00921	1 PROPIONYLP[c] + 1 COA[c] --> 1 PROPIONYLCOA[c] + 1 PI[c]	Rv0408	pta	phosphate acetyltransferase	Lipid metabolism	1	-1000	1000	2.3.1.8	none
LAT	R00457	1 LYS[c] + 1 AKG[c] --> 1 ALLYS[c] + 1 GLU[c]	Rv3290c	lat	L-lysine aminotransferase	L-alpha-aminoadipic acid (L-AAA) biosynthesis	1	-1000	1000	2.6.1.36	none
P6C	R02317	1 ALLYS[c] --> 1 H2O[c] + 1 P6C[c]		orphan	Spontaneous	L-alpha-aminoadipic acid (L-AAA) biosynthesis	0	0	1000	1.4.1.18	PMID: 9355735
PCD	PCD	1 P6C[c] + 1 NAD[c] + 2 H2O[c] --> 1 LAAA[c] + 1 NADH[c] + 1 H[c]	Rv3293	pcd	piperideine-6-carboxilic acid dehydrogenase	L-alpha-aminoadipic acid (L-AAA) biosynthesis	0	0	1000	1.5.-.-	PMID: 9355735
IMPA	R01187	1 IP[c] + 1 H2O[c] --> 1 PI[c] + 1 MI[c]	Rv1604 OR Rv2131c OR Rv2701c	impA OR cysQ OR suhB	inositol-monophosphatase	Inositol phosphate metabolism	0	0	1000	3.1.3.25	doi: 10.1021/bi0160056
INO1	R07324	1 G6P[c] --> 1 IP[c]	Rv0046c	ino1	myo-inositol-1-phosphate synthase OR (CDP-diacylglycerol--inositol 3-phosphatidyltransferase AND CDP-diacylglycerol--glycerol-3-phosphate 3-phosphatidyltransferase)	Inositol phosphate metabolism	1	-1000	1000	5.5.1.4	none
NAGINSP	R09634	1 UDPNAG[c] + 1 IP[c] --> 1 NAGINSP[c] + 1 UDP[c]	Rv0486	Rv0486	mannosyltransferase	Inositol phosphate metabolism	0	0	1000	2.4.1.250	none
HISA2	R04640	1 PRFP[c] --> 1 PRLP[c]	Rv1603	hisA	phosphoribosyl isomerase A	Histidine metabolism	0	0	1000	5.3.1.16	none
HISB1	R03013	1 HISOLP[c] + 1 H2O[c] --> 1 HISOL[c] + 1 PI[c]	Rv1601	hisB	imidazoleglycerol-phosphate dehydratase	Histidine metabolism	0	0	1000	3.1.3.15	none
HISB2	R03457	1 DIMGP[c] --> 1 IMACP[c] + 1 H2O[c]	Rv1601	hisB	imidazoleglycerol-phosphate dehydratase	Histidine metabolism	0	0	1000	4.2.1.19	none
HISC2	R03243	1 IMACP[c] + 1 GLU[c] --> 1 HISOLP[c] + 1 AKG[c]	Rv3772 OR Rv1600	hisC2 OR hisC1	aminotransferase OR histidinol-phosphate aminotransferase	Histidine metabolism	1	-1000	1000	2.6.1.9	none
HISD	R01158	1 HISOL[c] + 2 NAD[c] + 1 H2O[c] --> 1 HIS[c] + 2 NADH[c] + 2 H[c]	Rv1599	hisD	histidinol dehydrogenase	Histidine metabolism	0	0	1000	1.1.1.23	none
HISE	R04035	1 PRBATP[c] + 1 H2O[c] --> 1 PRBAMP[c] + 1 PPI[c]	Rv2122c	hisE	phophoribosyl-ATP pyrophosphatase	Histidine metabolism	0	0	1000	3.6.1.31	none
HISG	R01071	1 PRPP[c] + 1 ATP[c] --> 1 PRBATP[c] + 1 PPI[c]	Rv2121c	hisG	ATP phosphoribosylransferase	Histidine metabolism	0	0	1000	2.4.2.17	none
HISH	R04558	1 GLN[c] + 1 PRLP[c] --> 1 GLU[c] + 1 DIMGP[c] + 1 AICAR[c]	Rv1602 AND Rv1605	hisH AND hisF	imidazole glycerol phosphate synthase subunit HisH AND imidazole glycerol phosphate synthase subunit HisF	Histidine metabolism	0	0	1000	2.4.2.-	none
HISI	R04037	1 PRBAMP[c] + 1 H2O[c] --> 1 PRFP[c]	Rv1606	hisI	phosphoribosyl-AMP cyclohydrolase	Histidine metabolism	0	0	1000	3.5.4.19	none
FOR	R00521	1 FOCOA[c] + 1 H2O[c] --> 1 COA[c] + 1 FOR[c]		orphan	na	Glyoxylate and dicarboxylate metabolism	0	0	1000	3.1.2.10	none
GLCB	R00472	1 GLX[c] + 1 ACCOA[c] + 1 H2O[c] --> 1 MAL[c] + 1 COA[c]	Rv1837c	glcB	malate synthase G	Glyoxylate and dicarboxylate metabolism	0	0	1000	2.3.3.9	none
GLX	R00475	1 GLYCOLATE[c] + 1 O2[c] --> 1 GLX[c] + 1 H2O2[c]	Rv1257c	Rv1257c	oxidoreductase	Glyoxylate and dicarboxylate metabolism	0	0	1000	1.1.3.15	none
GLYA2	R01333	1 GLAL[c] + 1 NAD[c] + 1 H2O[c] --> 1 GLYCOLATE[c] + 1 NADH[c] + 1 H[c]		orphan	na	Glyoxylate and dicarboxylate metabolism	0	0	1000	1.2.1.21	none
ICL1	R00479	1 ICIT[c] --> 1 GLX[c] + 1 SUCC[c]	Rv0467 OR ( Rv1915 AND Rv1916 )	icl OR (aceAa AND aceAb)	isocitrate lyase	Glyoxylate and dicarboxylate metabolism	0	0	1000	4.1.3.1	none
OXCA	R01908	1 OXCOA[c] --> 1 FOCOA[c] + 1 CO2[c]	Rv0118c	oxcA	oxalyl-CoA decarboxylase	Glyoxylate and dicarboxylate metabolism	1	-1000	1000	4.1.1.8	none
OXCOA	R01559	1 SUCCOA[c] + 1 OX[c] --> 1 SUCC[c] + 1 OXCOA[c]		orphan	na	Glyoxylate and dicarboxylate metabolism	1	-1000	1000	2.8.3.2	none
PURU	R00944	1 FTHF[c] + 1 H2O[c] --> 1 FOR[c] + 1 THF[c]	Rv2964	purU	formyltetrahydrofolate deformylase	Glyoxylate and dicarboxylate metabolism	1	-1000	1000	3.5.1.10	none
GLX1	R02530	1 MGLX[c] + 1 GSH[c] --> 1 LACGSH[c]	Rv2641	cadI	lactoylglutathione lyase	Glyoxal pathway	0	0	1000	none	none
GLX2	R01736	1 LACGSH[c] + 1 H2O[c] --> 1 GSH[c] + 1 LAC[c]	Rv2581c OR Rv0634c	Rv2581c OR Rv0634c	hydroxyacylglutathione hydrolase	Glyoxal pathway	0	0	1000	none	none
ACAL	R00710	1 ACAL[c] + 1 NAD[c] + 1 H2O[c] --> 1 AC[c] + 1 NADH[c] + 1 H[c]	Rv0458 OR Rv0147 OR Rv0768	Rv0458 OR Rv0147 OR aldA	aldehyde dehydrogenase	Glycolysis / Gluconeogenesis	0	0	1000	1.2.1.3 or 1.2.1.- or 1.2.1.-	none
ACEE	ACEE	1 LIPO[c] + 1 PYR[c] --> 1 ADLIPO[c] + 1 CO2[c]	Rv2241	aceE	pyruvate dehydrogenase subunit E1	Glycolysis / Gluconeogenesis	0	0	1000	1.2.4.1	none
ADHA	R00754	1 ACAL[c] + 1 NADH[c] + 1 H[c] --> 1 ETH[c] + 1 NAD[c]	Rv1862 OR Rv1530 OR Rv0162c OR Rv0761c	adhA OR adh OR adhE1 OR adhB	alcohol dehydrogenase	Glycolysis / Gluconeogenesis	1	-1000	1000	1.1.1.1	none
ADHC1	R00746	1 ACAL[c] + 1 NADPH[c] + 1 H[c] --> 1 ETH[c] + 1 NADP[c]	Rv3045	adhC	NADP-dependent alcohol deydrogenase ADHC	Glycolysis / Gluconeogenesis	1	-1000	1000	1.1.1.2	none
DLAT	DLAT	1 ADLIPO[c] + 1 COA[c] --> 1 ACCOA[c] + 1 DLIPO[c]	Rv2215 OR Rv2495c	dlaT OR pdhC	dihydrolipamide acetyltransferase/branched-chain alpha-keto acid dydrogenase subunit E2	Glycolysis / Gluconeogenesis	1	-1000	1000	2.3.1.12	none
ENO	R00658	1 2PG[c] --> 1 PEP[c] + 1 H2O[c]	Rv1023	eno	phosphopyruvate hydratase	Glycolysis / Gluconeogenesis	1	-1000	1000	4.2.1.11	none
FBA2	R01070	1 FDP[c] --> 1 DHAP[c] + 1 G3P[c]	Rv0363c	fba	fructose-biphosphate aldolase	Glycolysis / Gluconeogenesis	1	-1000	1000	4.1.2.13	none
GAP	R01061	1 G3P[c] + 1 NAD[c] + 1 PI[c] --> 1 13PDG[c] + 1 NADH[c] + 1 H[c]	Rv1436	gap	glyceraldehyde-3-phosphate dehydrogenase	Glycolysis / Gluconeogenesis	1	-1000	1000	1.2.1.12	none
GLPX	R04780	1 FDP[c] + 1 H2O[c] --> 1 F6P[c] + 1 PI[c]	Rv1099c OR Rv2131c	glpX OR cysQ	fructose 1,6-biphosphatase	Glycolysis / Gluconeogenesis	0	0	1000	3.1.3.11	none
GPM2	R01518	1 3PG[c] --> 1 2PG[c]	Rv3214 OR Rv0489	gpm2 OR gpm1	acid phosphatase OR phosphoglyceromutase	Glycolysis / Gluconeogenesis	1	-1000	1000	5.4.2.1	none
LPDC1	R01698	1 NAD[c] + 1 DLIPO[c] --> 1 LIPO[c] + 1 NADH[c] + 1 H[c]	Rv0462	lpdC	dihydrolipamide dehydrogenase	Glycolysis / Gluconeogenesis	1	-1000	1000	1.8.1.4	none
PCKA	R00431	1 GDP[c] + 1 PEP[c] + 1 CO2[c] --> 1 OA[c] + 1 GTP[c]	Rv0211	pckA	phosphoenolpyruvate carboxykinase	Glycolysis / Gluconeogenesis	1	-1000	1000	4.1.1.32	doi: 10.1047/jbc.M113.536748
PFKA	R00756	1 F6P[c] + 1 ATP[c] --> 1 FDP[c] + 1 ADP[c]	Rv3010c	pfkA	phosphofructokinase	Glycolysis / Gluconeogenesis	0	0	1000	2.7.1.11	doi: 10.1371/journal.pone.0056037
PGI	R00771	1 G6P[c] --> 1 F6P[c]	Rv0946c	pgi	glucose-6-phosphate isomerase	Glycolysis / Gluconeogenesis	1	-1000	1000	5.3.1.9	none
PGK	R01512	1 13PDG[c] + 1 ADP[c] --> 1 3PG[c] + 1 ATP[c]	Rv1437	pgk	phosphoglycerate kinase	Glycolysis / Gluconeogenesis	1	-1000	1000	2.7.2.3	none
PGMA2	R00959	1 G6P[c] --> 1 G1P[c]	Rv3068c	pgmA	phosphoglucomutase	Glycolysis / Gluconeogenesis	1	-1000	1000	5.4.2.2	none
PPDK	R00206	1 PYR[c] + 1 ATP[c] + 1 PI[c] --> 1 PEP[c] + 1 AMP[c] + 1 PPI[c]	Rv1127c	ppdK	pyruvate phosphate dikinase	Glycolysis / Gluconeogenesis	0	0	1000	2.7.9.1	none
PPGK1	R00299	1 GLC[c] + 1 ATP[c] --> 1 G6P[c] + 1 ADP[c]	Rv2702 OR Rv0650	ppgK OR glkA	glucokinase	Glycolysis / Gluconeogenesis	0	0	1000	2.7.1.-	doi: 10.1371/journal.ppat.1003116
PPGK2	R02185	1 GLC[c] + 1 nPOLYP[c] --> 1 G6P[c]	Rv2702	ppgK	polyphosphate glucokinase	Glycolysis / Gluconeogenesis	0	0	1000	2.7.1.63	none
PYKA	R00200	1 PEP[c] + 1 ADP[c] --> 1 ATP[c] + 1 PYR[c]	Rv1617	pykA	pyruvate kinase	Glycolysis / Gluconeogenesis	0	0	1000	2.7.1.40	none
TPIA	R01015	1 DHAP[c] --> 1 G3P[c]	Rv1438	tpiA	triosephosphate isomerase	Glycolysis / Gluconeogenesis	1	-1000	1000	5.3.1.1	none
3PG	R01514	1 DGLYCERATE[c] + 1 ATP[c] --> 1 3PG[c] + 1 ADP[c]	Rv2205c	Rv2205c	glycerate kinase	Glycine, serine and threonine metabolism	0	0	1000	2.7.1.31	none
ADHE2	R01465	1 THR[c] + 1 NAD[c] --> 1 2A3KB[c] + 1 NADH[c] + 1 H[c]	Rv2259	adhE2	zinc-dependent alcohol dehydrogenase	Glycine, serine and threonine metabolism	0	0	1000	1.1.1.103	none
ASD	R02291	1 ASP4P[c] + 1 NADPH[c] + 1 H[c] --> 1 ASPSA[c] + 1 NADP[c] + 1 PI[c]	Rv3708c	asd	aspartate-semialdehyde dehydrogenase	Glycine, serine and threonine metabolism	0	0	1000	1.2.1.11	none
ASK	R00480	1 ASP[c] + 1 ATP[c] --> 1 ASP4P[c] + 1 ADP[c]	Rv3709c	ask	aspartate kinase	Glycine, serine and threonine metabolism	0	0	1000	2.7.2.4	none
CBS	R01290	1 SER[c] + 1 HCYS[c] --> 1 LLCT[c] + 1 H2O[c]	Rv1077	cbs	cystathionine beta-synthase	Glycine, serine and threonine metabolism	0	0	1000	4.2.1.22	doi: 10.1038/srep02264
GCVB	R03425	1 GLY[c] + 1 LIPOYLPROTEIN[c] --> 1 SAP[c] + 1 CO2[c]	Rv1832	gcvB	glycine dehydrogenase	Glycine, serine and threonine metabolism	0	0	1000	1.4.4.2	none
GCVT	R04125	1 SAP[c] + 1 THF[c] --> 1 NH3[c] + 1 METTHF[c] + 1 DHLIPOYLPROTEIN[c]	Rv2211c AND Rv1826	gcvT AND gcvH	glycine cleavage system aminomethyltransferase T	Glycine, serine and threonine metabolism	0	0	1000	2.1.2.10	none
GLYA1	R00945	1 SER[c] + 1 THF[c] --> 1 METTHF[c] + 1 GLY[c] + 1 H2O[c]	Rv1093 OR Rv0070c	glyA	serine hydroxymethyltransferase	Glycine, serine and threonine metabolism	1	-1000	1000	2.1.2.1	none
ILVA	R00996	1 THR[c] --> 1 OBUT[c] + 1 NH3[c]	Rv1559	ilvA	threonine dehydratase	Glycine, serine and threonine metabolism	0	0	1000	4.3.1.19	none
LPDC2	R03815	1 NAD[c] + 1 DHLIPOYLPROTEIN[c] --> 1 NADH[c] + 1 LIPOYLPROTEIN[c] + 1 H[c]	Rv3303c	lpdA	dihydrolipoamide dehydrogenase OR flavoprotein disulfide reductase	Glycine, serine and threonine metabolism	1	-1000	1000	1.8.1.4	none
PSSA	R01800	1 CDPDG[c] + 1 SER[c] --> 1 CMP[c] + 1 PS[c]	Rv0436c	pssA	CDP-diacylglycerol--serine O-phosphatidyltransferase	Glycine, serine and threonine metabolism	1	-1000	1000	2.7.8.8	none
SDAA	R00220	1 SER[c] --> 1 NH3[c] + 1 PYR[c]	Rv0069c	sdaA	L-serine dehydratase	Glycine, serine and threonine metabolism	0	0	1000	4.3.1.17	none
SERA	R01513	1 3PG[c] + 1 NAD[c] --> 1 PHP[c] + 1 NADH[c] + 1 H[c]	Rv2996c AND Rv0728c	serA1 AND serA2	D-3-phosphoglycerate dehydrogenase	Glycine, serine and threonine metabolism	0	0	1000	1.1.1.95	none
SERB	R00582	1 3PSER[c] + 1 H2O[c] --> 1 SER[c] + 1 PI[c]	Rv3042c AND Rv0505c	serB2 AND serB1	phosphoserine phosphatase	Glycine, serine and threonine metabolism	0	0	1000	3.1.3.3	none
SERC	R04173	1 GLU[c] + 1 PHP[c] --> 1 3PSER[c] + 1 AKG[c]	Rv0884c	serC	phosphoserine aminotransferase	Glycine, serine and threonine metabolism	1	-1000	1000	2.6.1.52	none
THRA	R01775	1 ASPSA[c] + 1 NADPH[c] + 1 H[c] --> 1 HSER[c] + 1 NADP[c]	Rv1294	thrA	homoserine dehydrogenase	Glycine, serine and threonine metabolism	0	0	1000	1.1.1.3	none
THRB	R01771	1 HSER[c] + 1 ATP[c] --> 1 PHSER[c] + 1 ADP[c]	Rv1296	thrB	homoserine kinase	Glycine, serine and threonine metabolism	0	0	1000	2.7.1.39	none
THRC	R01466	1 PHSER[c] 1 H2O[c] --> 1 THR[c] + 1 PI[c]	Rv1295	thrC	threonine synthase	Glycine, serine and threonine metabolism	0	0	1000	4.2.3.1	none
TRPA	R02722	1 SER[c] + 1 IGP[c] --> 1 TRP[c] + 1 G3P[c] + 1 H2O[c]	Rv1613 AND Rv1612	trpA AND trpB	tryptophan synthase subunit alpha AND tryptophan subunit beta	Glycine, serine and threonine metabolism	0	0	1000	4.2.1.20	none
CDH	CDH	1 CDPDG[c] + 1 H2O[c] --> 1 CMP[c] + 1 PA[c]	Rv2289	cdh	CDP-diacylglycerol pyrophosphatase	Glycerophospholipid metabolism	1	-1000	1000	3.6.1.26	none
CDSA	CDSA	1 PA[c] + 1 CTP[c] + 2 ADP[c] --> 1 CDPDG[c] + 1 H2O[c] + 2 ATP[c]	Rv2881c	cdsA	integral membrane phosphatidate cytidylyltransferase CdsA	Glycerophospholipid metabolism	1	-1000	1000	2.7.7.41	none
CHOLP	R01021	1 ATP[c] + 1 CHOL[c] --> 1 ADP[c] + 1 CHOLP[c]	Rv3817	Rv3817	phosphotransferase	Glycerophospholipid metabolism	1	-1000	1000	2.7.1.32	none
DAG	R02239	1 PA[c] + 1 PROPIONYLCOA[c] + 2 NADH[c] + 2 H[c] --> 1 DAG[c] + 1 PI[c] + 2 NAD[c] + 1 COA[c]	Rv2252	Rv2252	diacylglycerol kinase	Glycerophospholipid metabolism	0	-1000	1000	3.1.3.4 OR 3.1.3.81	doi: 10.1111/j.1365-2958.2006.05174.x
ETHA	R07376	1 PE[c] + 1 SER[c] --> 1 PS[c] + 1 ETHA[c]		orphan	na	Glycerophospholipid metabolism	1	-1000	1000	2.7.8.29	none
GL	R00841	1 GL3P[c] + 1 H2O[c] --> 1 GL[c] + 1 PI[c]	Rv1692	Rv1692	glycerol 3-phosphate phosphatase	Glycerophospholipid metabolism	0	0	1000	3.1.3.21	doi: 10.1073/pnas.1221597110
GLPQ1	R01470	1 G3PE[c] + 1 H2O[c] --> 1 ETHA[c] + 1 GL3P[c]	Rv3842c OR Rv0317c	glpQ1 OR glpQ2	glycerophosphoryl diester phosphodiesterase	Glycerophospholipid metabolism	1	-1000	1000	3.1.4.46	none
GPSA	R00842	1 DHAP[c] + 1 NADH[c] + 1 H[c] --> 1 NAD[c] + 1 GL3P[c]	Rv2982c OR Rv0564c	gpdA2 OR gpdA1	NAD(P)H-dependent glycerol-3-phosphate dehydrogenase	Glycerophospholipid metabolism	1	-1000	1000	1.1.1.94	none
LIPW	R01312	1 PHOSPHATIDYLCHOLINE[c] + 1 H2O[c] + 1 H[c] --> 1 DAG[c] + 1 CHOLP[c]	Rv0217c OR Rv0220 OR Rv0646c OR Rv1076 OR Rv1104 OR Rv1105 OR Rv1399c OR Rv1400c OR Rv1426c OR Rv1497 OR Rv1755c OR Rv1900c OR Rv1923 OR Rv2045c OR Rv2284 OR Rv2349c OR Rv2350c OR Rv2351c OR Rv2385 OR Rv2463 OR Rv2485c OR Rv2970c OR Rv3084 OR Rv3176c OR Rv3203 OR Rv3487c OR Rv3775	lipW OR lipC OR lipG OR lipU OR Rv1104 OR Rv1105 OR nlhH OR lipI OR lipO OR lipL OR plcD OR lipJ OR lipD OR lipT OR lipM OR plcC OR plcB OR plcA OR mbtJ OR lipP OR lipQ OR lipN OR lipR OR mesT OR lipV OR lipF OR lipE	phospholipase	Glycerophospholipid metabolism	0	0	1000	3.1.4.3	none
PG	PG	1 PGP[c] + 1 H2O[c] --> 1 PI[c] + 1 PG[c]		orphan	na	Glycerophospholipid metabolism	0	0	1000	3.1.3.27	none
PGSA2	R02030	2 PG[c] --> 1 GL[c] + 1 CAL[c]	Rv1822	pgsA2	CDP-diacylglycerol-glycerol-3-phosphate 3-phosphatidyltransferase	Glycerophospholipid metabolism	0	0	1000	2.7.8.5	none
PGSA3	PGSA3	1 CDPDG[c] + 1 GL3P[c] --> 1 PGP[c] + 1 CMP[c]	Rv2746c	pgsA3	CDP-diacylglycerol--glycerol-3-phosphate 3-phosphatidyltransferase	Glycerophospholipid metabolism	1	-1000	1000	2.7.8.5	none
PSD	R02055	1 PS[c] --> 1 PE[c] + 1 CO2[c]	Rv0437c	psd	phosphatidylserine decarboxylase	Glycerophospholipid metabolism	0	0	1000	4.1.1.65	none
ADHC2	R01041	1 GL[c] + 1 NADP[c] --> 1 GA[c] + 1 NADPH[c] + 1 H[c]	Rv3045	adhC	NADP-dependent alcohol dehydrogenase ADHC	Glycerolipid metabolism	1	-1000	1000	1.1.1.2	none
ALDC	R01752	1 GA[c] + 1 NAD[c] + 1 H2O[c] --> 1 DGLYCERATE[c] + 1 NADH[c] + 1 H[c]	Rv2858c OR Rv0458	aldC OR Rv0458	aldehyde dehydrogenase	Glycerolipid metabolism	0	0	1000	1.2.1.3	none
GLPK	R00847	1 GL[c] + 1 ATP[c] --> 1 ADP[c] + 1 GL3P[c]	Rv3696c	glpK	glycerol kinase	Glycerolipid metabolism	0	0	1000	2.7.1.30	doi: 10.1073/pnas.1221597110
GLPD2	R08657	1 GL3P[c] + 1 MQ[c] --> 1 DHAP[c] + 1 MQH2[c]	Rv3302c OR Rv2249c	glpD2 OR glpD1	glycerol-3-phosphate dehydrogenase	Glycerol metabolism	0	0	1000	1.1.5.3	none
GSHA	R00894	1 ATP[c] + 1 GLU[c] + 1 CYS[c] --> 1 ADP[c] + 1 PI[c] + 1 5GLUCYS[c]	Rv3704c	gshA	glutamate--cysteine ligase	Glutathione metabolism	1	-1000	1000	6.3.2.2	none
MTR	R00115	2 GSH[c] + 1 NADP[c] --> 1 GSSG[c] + 1 NADPH[c] + 1 H[c]	Rv2855	mtr	mycothione reductase	Glutathione metabolism	1	-1000	1000	1.8.1.7	none
OPLA	R00251	1 ATP[c] + 1 5OPRO[c] + 2 H2O[c] --> 1 ADP[c] + 1 PI[c] + 1 GLU[c]	Rv0266c	oplA	5-oxoprolinase	Glutathione metabolism	1	-1000	1000	3.5.2.9	none
EPIA1	R07059	1 GDPDHDOMAN[c] --> 1 GDPDHDOGAL[c]	Rv1512	epiA	nucleotide-sugar epimerase	Galactose metabolism	0	0	1000	1.1.1.271	none
EPIA2	R07060	1 GDPDHDOGAL[c] + 1 NADPH[c] + 1 H[c] --> 1 GDPFUC[c] + 1 NADP[c]	Rv1512	epiA	nucleotide-sugar epimerase	Galactose metabolism	0	0	1000	1.1.1.271	none
GALE	R00291	1 UDPG[c] --> 1 UDPGAL[c]	Rv3634c OR Rv0501 OR Rv0536	galE1 OR galE2 OR galE3	UDP-glucose 4-epimerase	Galactose metabolism	1	-1000	1000	5.1.3.2	none
GALK	R01092	1 GLAC[c] + 1 ATP[c] --> 1 GAL1P[c] + 1 ADP[c]	Rv0620	galK	galactokinase	Galactose metabolism	0	0	1000	2.7.1.6	none
GALTB	R00502	1 GAL1P[c] + 1 UTP[c] --> 1 UDPGAL[c] + 1 PPI[c]	Rv0619 OR Rv0618	galTb OR galTa	galactose-1-phosphate uridylyltransferase	Galactose metabolism	0	0	1000	2.7.7.10	none
FBA1	R02568	1 F1P[c] --> 1 DHAP[c] + 1 GA[c]	Rv0363c	fba	fructose-biphosphate aldolase	Fructose and mannose metabolism	0	0	1000	4.1.2.13	none
FUCA	R02262	1 FU1P[c] --> 1 DHAP[c] + 1 LALD[c]	Rv0727c	fucA	L-fuculose phosphate aldolase	Fructose and mannose metabolism	1	-1000	1000	4.1.2.17	none
MAN6P	R01326	1 ATP[c] + 1 MAN[c] --> 1 ADP[c] + 1 MAN6P[c]		orphan	na	Fructose and mannose metabolism	1	-1000	1000	2.7.1.1	none
MANB2	R01818	1 MAN1P[c] --> 1 MAN6P[c]	Rv3257c OR Rv3308	manB OR pmmB	phosphomannomutase	Fructose and mannose metabolism	1	-1000	1000	5.4.2.8	none
DFRA1	R02235	1 DHF[c] + 1 NAD[c] --> 1 FOL[c] + 1 NADH[c] + 1 H[c]	Rv2763c	dfrA	dihydrofolate reductase	Folate biosynthesis	1	-1000	1000	1.5.1.3	none
DFRA2	R02236	1 DHF[c] + 1 NADP[c] --> 1 FOL[c] + 1 NADPH[c] + 1 H[c]	Rv2763c	dfrA	dihydrofolate reductase	Folate biosynthesis	1	-1000	1000	1.5.1.3	none
DFRA3	R00937	1 THF[c] + 2 NAD[c] --> 1 FOL[c] + 2 NADH[c] + 2 H[c]	Rv2763c	dfrA	dihydrofolate reductase	Folate biosynthesis	1	-1000	1000	1.5.1.3	none
DFRA4	R00940	1 THF[c] + 2 NADP[c] --> 1 FOL[c] + 2 NADPH[c] + 2 H[c]	Rv2763c	dfrA	dihydrofolate reductase	Folate biosynthesis	1	-1000	1000	1.5.1.3	none
DHNP	R04620	1 AHTD[c] + 3 H2O[c] --> 1 DHNP[c] + 3 PI[c]		orphan	na	Folate biosynthesis	0	0	1000	3.1.3.1	none
DRFA	R00939	1 DHF[c] + 1 NADPH[c] + 1 H[c] --> 1 THF[c] + 1 NADP[c]	Rv2763c	drfA	dihydrofolate reductase	Folate biosynthesis	0	0	1000	1.5.1.3	none
FDHF	R00519	1 FOR[c] + 1 NAD[c] --> 1 NADH[c] + 1 CO2[c] + 1 H[c]	Rv2900c	fdhF	formate dehydrogenase H	Folate biosynthesis	0	0	1000	1.2.1.2	none
FOLB1	R03504	1 DHNP[c] --> 1 HP[c] + 1 GLAL[c]	Rv3607c	folB	dihydroneopterin aldolase	Folate biosynthesis	0	0	1000	4.1.2.25	doi: 10.1021/ja308350f
FOLB2	FOLB2	1 DHNP[c] --> 1 DHMP[c]	Rv3607c	folB	dihydroneopterin aldolase	Folate biosynthesis	1	-1000	1000	none	doi: 10.1021/ja308350f
FOLB3	FOLB3	1 DHMP[c] --> 1 HP[c] + 1 GLAL[c]	Rv3607c	folB	dihydroneopterin aldolase	Folate biosynthesis	0	0	1000	4.1.2.25	doi: 10.1021/ja308350f
FOLB4	FOLB4	1 DHNP[c] + 1 O2[c] --> 1 DHXP[c] + 1 GLAL[c] + 1 FOR[c]	Rv3607c	folB	dihydroneopterin aldolase	Folate biosynthesis	0	0	1000	none	doi: 10.1021/ja308350f
FOLB5	FOLB5	1 DHMP[c] + 1 O2[c] --> 1 DHXP[c] + 1 GLAL[c] + 1 FOR[c]	Rv3607c	folB	dihydroneopterin aldolase	Folate biosynthesis	0	0	1000	none	doi: 10.1021/ja308350f
FOLC1	R00942	1 GLU[c] + 1 THF[c] + 1 ATP[c] --> 1 THFG[c] + 1 ADP[c] + 1 PI[c]	Rv2447c	folC	bifunctional folylpolyglutamate synthase/dihydrofolate synthase	Folate biosynthesis	1	-1000	1000	6.3.2.17	none
FOLC2	R02237	1 DHPT[c] + 1 GLU[c] + 1 ATP[c] --> 1 DHF[c] + 1 ADP[c] + 1 PI[c]	Rv2447c	folC	bifunctional folylpolyglutamate synthase/dihydrofolate synthase	Folate biosynthesis	0	0	1000	6.3.2.17	none
FOLD1	R01220	1 NADP[c] + 1 METTHF[c] --> 1 METHF[c] + 1 NADPH[c]	Rv3356c	folD	bifunctional 5,10-methylene-tetrahydrofolate dehydrogenase/ 5,10-methylene-tetrahydrofolate cyclohydrolase	Folate biosynthesis	1	-1000	1000	1.5.1.5	none
FOLD2	R01655	1 METHF[c] + 1 H2O[c] --> 1 FTHF[c] + 1 H[c]	Rv3356c	folD	bifunctional 5,10-methylene-tetrahydrofolate dehydrogenase/ 5,10-methylene-tetrahydrofolate cyclohydrolase	Folate biosynthesis	1	-1000	1000	3.5.4.9	none
FOLE	R00424	1 GTP[c] + 1 H2O[c] --> 1 FOR[c] + 1 AHTD[c]	Rv3609c	folE	GTP cyclohydrolase I	Folate biosynthesis	0	0	1000	3.5.4.16	none
FOLK	R03503	1 HP[c] + 1 ATP[c] --> 1 AHHMD[c] + 1 AMP[c]	Rv3606c	folK	2-amino-4-hydroxy-6-hydroxymethyldihydropteridine pyrophosphokinase	Folate biosynthesis	0	0	1000	2.7.6.3	none
FOLP1	R03066	1 HP[c] + 1 PABA[c] --> 1 DHPT[c] + 1 H2O[c]	Rv3608c OR Rv1207	folP1 OR folP2	dihydropteroate synthase OR dihydropteroate synthase 2 FolP2	Folate biosynthesis	0	0	1000	2.5.1.15	none
FOLP2	R03067	1 PABA[c] + 1 AHHMD[c] --> 1 DHPT[c] + 1 PPI[c]	Rv3608c OR Rv1207	folP1 OR folP2	dihydropteroate synthase OR dihydropteroate synthase 2 FolP2	Folate biosynthesis	0	0	1000	2.5.1.15	none
MTHF2	MTHF2	1 MTHPTGLU[c] + 2 H2O[c] --> 1 MTHF[c] + 2 GLU[c]		orphan	na	Folate biosynthesis	1	-1000	1000	none	none
PABA	R05553	1 ADCHOR[c] --> 1 PABA[c] + 1 PYR[c]	Rv0812	Rv0812	4-amino-4-deoxychorismate lyase	Folate biosynthesis	0	0	1000	4.1.3.38	none
THF	THF	1 THPTGLU[c] + 2 H2O[c] --> 1 THF[c] + 2 GLU[c]		orphan	na	Folate biosynthesis	1	-1000	1000	none	none
TRPG	R01716	1 CHOR[c] + 1 GLN[c] --> 1 GLU[c] + 1 ADCHOR[c]	Rv0013	trpG	para-aminobenzoate synthase component II	Folate biosynthesis	0	0	1000	2.6.1.85	none
ACCD21	R01859	1 ATP[c] + 1 PROPIONYLCOA[c] + 1 HCO3[c] + 1 H[c] --> 1 ADP[c] + 1 PI[c] + 1 SMMALONYLCOA[c]	Rv3285 AND Rv3280 AND Rv3281	accA3 AND accD5 AND accE5	propionyl-CoA carboxylase	Fatty acid biosynthesis	0	0	1000	none	doi: 10.1128/JB.01767-07
SCO	R00410	1 SUCCOA[c] + 1 ACTAC[c] --> 1 SUCC[c] + 1 AACCOA[c]	Rv2504c AND Rv2503c	scoA AND scoB	succinyl-CoA:3-ketoacid-CoA transferase subunit alpha AND succinyl-CoA transferase subunit beta	Fatty acid biosynthesis	1	-1000	1000	2.8.3.5	none
TAG	TAG	2 HDCCOA[c] + 3 ODCCOA[c] + 1 ECSCOA[c] + 1 TCSCOA[c] + 1 HCSCOA[c] + 1 NONADECANOYLCOA[c] + 1 PENTADECANOYLCOA[c] + 10 DAG[c] --> 10 TAG[c] + 10 COA[c]	Rv3130c OR Rv3734c OR Rv3234c OR Rv3088 OR Rv0221 OR Rv0895 OR Rv1425 OR Rv1760 OR Rv2285 OR Rv2484c OR Rv3087 OR Rv3233c OR Rv3371 OR Rv3480c OR Rv3740c	tgs1 OR tgs2 OR tgs3 OR tgs4 OR Rv0221 OR Rv0895 OR Rv1425 OR Rv1760 OR Rv2285 OR Rv2484c OR Rv3087 OR Rv3233c OR Rv3371 OR Rv3480c OR Rv3740c	triacylglycerol synthase	Fatty acid biosynthesis	0	0	1000	none	doi: 10.1128/JB.186.15.5017-5030.2004
DIMA	DIMA	1 PTTDIM[c] + 1 SAM[c] --> 1 DIMA[c] + 1 SAH[c]	Rv2952	Rv2952	methyltransferase	Dimycocerosate ester biosynthesis	0	0	1000	none	doi: 10.1074/jbc.M406134200 AND doi: 10.1128/microbiolspec.MGM2-0021-2013
FADD265	FADD265	1 DOCOSANOATE[c] + 1 ATP[c] --> 1 DOCOSANOYLAMP[c] + 1 PPI[c]	Rv2930	fadD26	fatty-acid-amp ligase	Dimycocerosate ester biosynthesis	0	0	1000	none	doi: 10.1128/microbiolspec.MGM2-0021-2013
FADD266	FADD266	1 TETRACOSANOATE[c] + 1 ATP[c] --> 1 TETRACOSANOYLAMP[c] + 1 PPI[c]	Rv2930	fadD26	fatty-acid-amp ligase	Dimycocerosate ester biosynthesis	0	0	1000	none	doi: 10.1128/microbiolspec.MGM2-0021-2013
FADD267	FADD267	1 DOCOSANOYLAMP[c] + 1 ACP[c] --> 1 DOCOSANOYLACP[c] + 1 AMP[c]	Rv2930	fadD26	fatty-acid-amp ligase	Dimycocerosate ester biosynthesis	0	0	1000	none	doi: 10.1128/microbiolspec.MGM2-0021-2013
FADD268	FADD268	1 TETRACOSANOYLAMP[c] + 1 ACP[c] --> 1 TETRACOSANOYLACP[c] + 1 AMP[c]	Rv2930	fadD26	fatty-acid-amp ligase	Dimycocerosate ester biosynthesis	0	0	1000	none	doi: 10.1128/microbiolspec.MGM2-0021-2013
FADD281	FADD281	1 OCTADECANOATE[c] + 1 ATP[c] --> 1 OCTADECANOYLAMP[c] + 1 PPI[c]	Rv1345	mbtM	fatty-acid-amp ligase	Dimycocerosate ester biosynthesis	1	-1000	1000	none	doi: 10.1074/jbc.M113.495549 AND doi: 10.1128/microbiolspec.MGM2-0021-2013
FADD282	FADD282	1 EICOSANOATE[c] + 1 ATP[c] --> 1 EICOSANOYLAMP[c] + 1 PPI[c]	Rv2941	fadD28	fatty-acid-amp ligase	Dimycocerosate ester biosynthesis	0	0	1000	none	doi: 10.1128/microbiolspec.MGM2-0021-2013
FADD283	FADD283	1 OCTADECANOYLAMP[c] + 1 ACP[c] --> 1 OCTADECANOYLACP[c] + 1 AMP[c]	Rv1345 AND Rv1344	mbtM AND mbtL	fatty-acid-amp ligase AND acyl carrier protein	Dimycocerosate ester biosynthesis	0	0	1000	none	doi: 10.1074/jbc.M113.495549 AND doi: 10.1128/microbiolspec.MGM2-0021-2013
FADD284	FADD284	1 EICOSANOYLAMP[c] + 1 ACP[c] --> 1 EICOSANOYLACP[c] + AMP[c]	Rv2941	fadD28	fatty-acid-amp ligase	Dimycocerosate ester biosynthesis	0	0	1000	none	doi: 10.1128/microbiolspec.MGM2-0021-2013
HBA	R01302	1 CHOR[c] --> 1 HBA[c] + 1 PYR[c]	Rv2949c	Rv2949c	chorismate pyruvate lyase	Dimycocerosate ester biosynthesis	0	0	1000	none	none
MAS1	MAS1	1 SMMALONYLCOA[c] + 1 HEXADECANOYLACP[c] + 2 NADPH[c] + 2 H[c] --> 2 NADP[c] + 1 COA[c] + 1 CO2[c] + 1 TUBERCULOSTEROYLACP[c] + 1 H2O[c]	Rv2940c	mas	mycocerosic acid synthase	Dimycocerosate ester biosynthesis	0	0	1000	none	doi: 10.1128/microbiolspec.MGM2-0021-2013
MAS10	MAS10	1 246MC29ACYLACP[c] + 2 NADPH[c] + 2 H[c] + 1 SMMALONYLCOA[c] --> 1 2468MC32ACYLACP[c] + 2 NADP[c] + 1 COA[c] + 1 CO2[c] + 1 H2O[c]	Rv2940c	mas	mycocerosic acid synthase	Dimycocerosate ester biosynthesis	0	0	1000	none	doi: 10.1128/microbiolspec.MGM2-0021-2013
MAS11	MAS11	1 2468MC30ACYLACP[c] + 2 NADPH[c] + 2 H[c] + 1 SMMALONYLCOA[c] --> 1 246810MC33ACYLACP[c] + 2 NADP[c] + 1 COA[c] + 1 CO2[c] + 1 H2O[c]	Rv2940c	mas	mycocerosic acid synthase	Dimycocerosate ester biosynthesis	0	0	1000	none	doi: 10.1128/microbiolspec.MGM2-0021-2013
MAS12	MAS12	1 2468MC32ACYLACP[c] + 2 NADPH[c] + 2 H[c] + 1 SMMALONYLCOA[c] --> 1 246810MC35ACYLACP[c] + 2 NADP[c] + 1 COA[c] + 1 CO2[c] + 1 H2O[c]	Rv2940c	mas	mycocerosic acid synthase	Dimycocerosate ester biosynthesis	0	0	1000	none	doi: 10.1128/microbiolspec.MGM2-0021-2013
MAS2	MAS2	1 OCTADECANOYLACP[c] + 2 NADPH[c] + 2 H[c] + 1 SMMALONYLCOA[c] --> 1 2MC21ACYLACP[c] + 2 NADP[c] + 1 COA[c] + 1 CO2[c] + 1 H2O[c]	Rv2940c	mas	mycocerosic acid synthase	Dimycocerosate ester biosynthesis	0	0	1000	none	doi: 10.1128/microbiolspec.MGM2-0021-2013
MAS4	MAS4	1 EICOSANOYLACP[c] + 2 NADPH[c] + 2 H[c] + 1 SMMALONYLCOA[c] --> 1 2MC23ACYLACP[c] + 2 NADP[c] + 1 COA[c] + 1 CO2[c] + 1 H2O[c]	Rv2940c	mas	mycocerosic acid synthase	Dimycocerosate ester biosynthesis	0	0	1000	none	doi: 10.1128/microbiolspec.MGM2-0021-2013
MAS5	MAS5	1 2MC21ACYLACP[c] + 2 NADPH[c] + 2 H[c] + 1 SMMALONYLCOA[c] --> 1 24MC24ACYLACP[c] + 2 NADP[c] + 1 COA[c] + 1 CO2[c] + 1 H2O[c]	Rv2940c	mas	mycocerosic acid synthase	Dimycocerosate ester biosynthesis	0	0	1000	none	doi: 10.1128/microbiolspec.MGM2-0021-2013
MAS6	MAS6	1 2MC23ACYLACP[c] + 2 NADPH[c] + 2 H[c] + 1 SMMALONYLCOA[c] --> 1 24MC26ACYLACP[c] + 2 NADP[c] + 1 COA[c] + 1 CO2[c] + 1 H2O[c]	Rv2940c	mas	mycocerosic acid synthase	Dimycocerosate ester biosynthesis	0	0	1000	none	doi: 10.1128/microbiolspec.MGM2-0021-2013
MAS7	MAS7	1 24MC24ACYLACP[c] + 2 NADPH[c] + 2 H[c] + 1 SMMALONYLCOA[c] --> 1 246MC27ACYLACP[c] + 2 NADP[c] + 1 COA[c] + 1 CO2[c] + 1 H2O[c]	Rv2940c	mas	mycocerosic acid synthase	Dimycocerosate ester biosynthesis	0	0	1000	none	doi: 10.1128/microbiolspec.MGM2-0021-2013
MAS8	MAS8	1 24MC26ACYLACP[c] + 2 NADPH[c] + 2 H[c] + 1 SMMALONYLCOA[c] --> 1 246MC29ACYLACP[c] + 2 NADP[c] + 1 COA[c] + 1 CO2[c] + 1 H2O[c]	Rv2940c	mas	mycocerosic acid synthase	Dimycocerosate ester biosynthesis	0	0	1000	none	doi: 10.1128/microbiolspec.MGM2-0021-2013
MAS9	MAS9	1 246MC27ACYLACP[c] + 2 NADPH[c] + 2 H[c] + 1 SMMALONYLCOA[c] --> 1 2468MC30ACYLACP[c] + 2 NADP[c] + 1 COA[c] + 1 CO2[c] + 1 H2O[c]	Rv2940c	mas	mycocerosic acid synthase	Dimycocerosate ester biosynthesis	0	0	1000	none	doi: 10.1128/microbiolspec.MGM2-0021-2013
MCACP	MCACP	0.05 24MC24ACYLACP[c] + 0.05 24MC26ACYLACP[c] + 0.05 246MC27ACYLACP[c] + 0.05 246MC29ACYLACP[c] + 0.65 2468MC30ACYLACP[c] + 0.05 2468MC32ACYLACP[c] + 0.05 246810MC33ACYLACP[c] + 0.05 246810MC35ACYLACP[c] --> 1 MYCOCEROSOYLACP[c]		orphan	na	Dimycocerosate ester biosynthesis	0	0	1000	none	doi: 10.1128/microbiolspec.MGM2-0021-2013
MMPL71	MMPL71	1 DIMA[c] --> 1 DIMAM[c]	Rv2942 AND Rv2936 AND Rv2937 AND Rv2938 AND Rv2945c	mmpL7 AND drrA AND drrB AND drrC AND IppX	transport protein	Dimycocerosate ester biosynthesis	0	0	1000	none	doi: 10.1128/microbiolspec.MGM2-0021-2013
MMPL72	MMPL72	1 DIMB[c] --> 1 DIMBM[c]	Rv2942 AND Rv2936 AND Rv2937 AND Rv2938 AND Rv2945c	mmpL7 AND drrA AND drrB AND drrC AND IppX	transport protein	Dimycocerosate ester biosynthesis	0	0	1000	none	doi: 10.1128/microbiolspec.MGM2-0021-2013
MMPL73	MMPL73	1 PHDIMA[c] --> 1 PHDIMAM[c]	Rv2942 AND Rv2936 AND Rv2937 AND Rv2938 AND Rv2945c	mmpL7 AND drrA AND drrB AND drrC AND IppX	transport protein	Dimycocerosate ester biosynthesis	0	0	1000	none	doi: 10.1128/microbiolspec.MGM2-0021-2013
MMPL74	MMPL74	1 PHDIMB[c] --> 1 PHDIMBM[c]	Rv2942 AND Rv2936 AND Rv2937 AND Rv2938 AND Rv2945c	mmpL7 AND drrA AND drrB AND drrC AND IppX	transport protein	Dimycocerosate ester biosynthesis	0	0	1000	none	doi: 10.1128/microbiolspec.MGM2-0021-2013
PAPA51	PAPA51	1 PHTHIODIOLONE[c] + 2 MYCOCEROSOYLACP[c] --> 1 DIMB[c] + 2 ACP[c]	Rv2939	papA5	polyketide synthase	Dimycocerosate ester biosynthesis	0	0	1000	none	doi: 10.1128/microbiolspec.MGM2-0021-2013
PAPA52	PAPA52	1 PHENOLPHTHIODIOLONE[c] + 2 MYCOCEROSOYLACP[c] --> 1 PHDIMB[c] + 2 ACP[c]	Rv2939	papA5	polyketide synthase	Dimycocerosate ester biosynthesis	0	0	1000	none	doi: 10.1128/microbiolspec.MGM2-0021-2013
PDIMA	PDIMA	1 PTTPHDIM[c] + 1 SAM[c] --> 1 PHDIMA[c] + 1 SAH[c]	Rv2952	Rv2952	methyltransferase	Dimycocerosate ester biosynthesis	0	0	1000	none	doi: 10.1128/microbiolspec.MGM2-0021-2013
PPSA3	PPSA3	1 MALCOA[c] + 1 DOCOSANOYLACP[c] + 1 NADH[c] + 1 H[c] --> 1 COA[c] + 1 CO2[c] + 1 3HC24ACYLACP[c] + 1 NAD[c]	Rv2931	ppsA	Phenolpthiocerol synthesis type-I polyketide synthase	Dimycocerosate ester biosynthesis	0	0	1000	none	doi: 10.1128/microbiolspec.MGM2-0021-2013
PPSA4	PPSA4	1 MALCOA[c] + 1 TETRACOSANOYLACP[c] + 1 NADH[c] + 1 H[c] --> 1 COA[c] + 1 CO2[c] + 1 3HC26ACYLACP[c] + 1 NAD[c]	Rv2931	ppsA	Phenolpthiocerol synthesis type-I polyketide synthase	Dimycocerosate ester biosynthesis	0	0	1000	none	doi: 10.1128/microbiolspec.MGM2-0021-2013
PPSB3	PPSB3	1 MALCOA[c] + 1 3HC24ACYLACP[c] + 1 NADH[c] + 1 H[c] --> 1 COA[c] + 1 CO2[c] + 1 35DHC26ACYLACP[c] + 1 NAD[c]	Rv2932	ppsB	Phenolpthiocerol synthesis type-I polyketide synthase	Dimycocerosate ester biosynthesis	0	0	1000	none	doi: 10.1128/microbiolspec.MGM2-0021-2013
PPSB4	PPSB4	1 MALCOA[c] + 1 3HC26ACYLACP[c] + 1 NADH[c] + 1 H[c] --> 1 COA[c] + 1 CO2[c] + 1 35DHC28ACYLACP[c] + 1 NAD[c]	Rv2932	ppsB	Phenolpthiocerol synthesis type-I polyketide synthase	Dimycocerosate ester biosynthesis	0	0	1000	none	doi: 10.1128/microbiolspec.MGM2-0021-2013
PPSC3	PPSC3	1 MALCOA[c] + 1 35DHC26ACYLACP[c] + 2 NADH[c] + 2 H[c] --> 1 COA[c] + 1 CO2[c] + 1 57DHC28ACYLACP[c] + 2 NAD[c] + 1 H2O[c]	Rv2933	ppsC	Phenolpthiocerol synthesis type-I polyketide synthase	Dimycocerosate ester biosynthesis	0	0	1000	none	doi: 10.1128/microbiolspec.MGM2-0021-2013
PPSC4	PPSC4	1 MALCOA[c] + 1 35DHC28ACYLACP[c] + 2 NADH[c] + 2 H[c] --> 1 COA[c] + 1 CO2[c] + 1 57DHC30ACYLACP[c] + 2 NAD[c] + 1 H2O[c]	Rv2933	ppsC	Phenolpthiocerol synthesis type-I polyketide synthase	Dimycocerosate ester biosynthesis	0	0	1000	none	doi: 10.1128/microbiolspec.MGM2-0021-2013
PPSD1	PPSD1	1 SMMALONYLCOA[c] + 1 57DHC28ACYLACP[c] + 2 NADH[c] + 2 H[c] --> 1 COA[c] + 1 CO2[c] + 1 2M79DHC31ACYLACP[c] + 2 NAD[c] + 1 H2O[c]	Rv2934 AND Rv2953	ppsD AND Rv2953	Phenolpthiocerol synthesis type-I polyketide synthase OR enoyl reductase	Dimycocerosate ester biosynthesis	0	0	1000	none	doi: 10.1128/JB.00169-07 AND doi: 10.1128/microbiolspec.MGM2-0021-2013
PPSD2	PPSD2	1 SMMALONYLCOA[c] + 1 57DHC30ACYLACP[c] + 2 NADH[c] + 2 H[c] --> 1 COA[c] + 1 CO2[c] + 1 2M79DHC33ACYLACP[c] + 2 NAD[c] + 1 H2O[c]	Rv2934 AND Rv2953	ppsD AND Rv2953	Phenolpthiocerol synthesis type-I polyketide synthase OR enoyl reductase	Dimycocerosate ester biosynthesis	0	0	1000	none	doi: 10.1128/JB.00169-07 AND doi: 10.1128/microbiolspec.MGM2-0021-2013
PPSD3	PPSD3	1 SMMALONYLCOA[c] + 1 PHENOL57DHC29ACYLACP[c] + 2 NADH[c] + 2 H[c] --> 1 COA[c] + 1 CO2[c] + 1 PHENOL2M79DHC32ACYLACP[c] + 2 NAD[c] + 1 H2O[c]	Rv2934 AND Rv2953	ppsD AND Rv2953	Phenolpthiocerol synthesis type-I polyketide synthase OR enoyl reductase	Dimycocerosate ester biosynthesis	0	0	1000	none	doi: 10.1128/JB.00169-07 AND doi: 10.1128/microbiolspec.MGM2-0021-2013
PPSD4	PPSD4	1 SMMALONYLCOA[c] + 1 PHENOL57DHC31ACYLACP[c] + 2 NADH[c] + 2 H[c] --> 1 COA[c] + 1 CO2[c] + 1 PHENOL2M79DHC34ACYLACP[c] + 2 NAD[c] + 1 H2O[c]	Rv2934 AND Rv2953	ppsD AND Rv2953	Phenolpthiocerol synthesis type-I polyketide synthase OR enoyl reductase	Dimycocerosate ester biosynthesis	0	0	1000	none	doi: 10.1128/JB.00169-07 AND doi: 10.1128/microbiolspec.MGM2-0021-2013
PPSE1	PPSE1	1 SMMALONYLCOA[c] + 1 2M79DHC31ACYLACP[c] --> 1 COA[c] + 1 CO2[c] + 1 24DM3K911DHC34ACYLACP[c]	Rv2935	ppsE	Phenolpthiocerol synthesis type-I polyketide synthase	Dimycocerosate ester biosynthesis	0	0	1000	none	doi: 10.1128/microbiolspec.MGM2-0021-2013
PPSE2	PPSE2	1 SMMALONYLCOA[c] + 1 2M79DHC33ACYLACP[c] --> 1 COA[c] + 1 CO2[c] + 1 24DM3K911DHC36ACYLACP[c]	Rv2935	ppsE	Phenolpthiocerol synthesis type-I polyketide synthase	Dimycocerosate ester biosynthesis	0	0	1000	none	doi: 10.1128/microbiolspec.MGM2-0021-2013
PPSE3	PPSE3	1 MALCOA[c] + 1 2M79DHC31ACYLACP[c] --> 1 COA[c] + 1 CO2[c] + 1 4M3K911DHC33ACYLACP[c]	Rv2935	ppsE	Phenolpthiocerol synthesis type-I polyketide synthase	Dimycocerosate ester biosynthesis	0	0	1000	none	doi: 10.1128/microbiolspec.MGM2-0021-2013
PPSE4	PPSE4	1 MALCOA[c] + 1 2M79DHC33ACYLACP[c] --> 1 COA[c] + 1 CO2[c] + 1 4M3K911DHC35ACYLACP[c]	Rv2935	ppsE	Phenolpthiocerol synthesis type-I polyketide synthase	Dimycocerosate ester biosynthesis	0	0	1000	none	doi: 10.1128/microbiolspec.MGM2-0021-2013
PPSE5	PPSE5	1 SMMALONYLCOA[c] + 1 PHENOL2M79DHC32ACYLACP[c] --> 1 COA[c] + 1 CO2[c] + 1 PHENOL24DM3K911DHC35ACYLACP[c]	Rv2935	ppsE	Phenolpthiocerol synthesis type-I polyketide synthase	Dimycocerosate ester biosynthesis	0	0	1000	none	doi: 10.1128/microbiolspec.MGM2-0021-2013
PPSE6	PPSE6	1 SMMALONYLCOA[c] + 1 PHENOL2M79DHC34ACYLACP[c] --> 1 COA[c] + 1 CO2[c] + 1 PHENOL24DM3K911DHC37ACYLACP[c]	Rv2935	ppsE	Phenolpthiocerol synthesis type-I polyketide synthase	Dimycocerosate ester biosynthesis	0	0	1000	none	doi: 10.1128/microbiolspec.MGM2-0021-2013
PPSE7	PPSE7	1 MALCOA[c] + 1 PHENOL2M79DHC32ACYLACP[c] --> 1 COA[c] + 1 CO2[c] + 1 PHENOL4M3K911DHC34ACYLACP[c]	Rv2935	ppsE	Phenolpthiocerol synthesis type-I polyketide synthase	Dimycocerosate ester biosynthesis	0	0	1000	none	doi: 10.1128/microbiolspec.MGM2-0021-2013
PPSE8	PPSE8	1 MALCOA[c] + 1 PHENOL2M79DHC34ACYLACP[c] --> 1 COA[c] + 1 CO2[c] + 1 PHENOL4M3K911DHC36ACYLACP[c]	Rv2935	ppsE	Phenolpthiocerol synthesis type-I polyketide synthase	Dimycocerosate ester biosynthesis	0	0	1000	none	doi: 10.1128/microbiolspec.MGM2-0021-2013
PPTHIO1	PPTHIO1	1 PHENOL24DM3K911DHC35OATE[c] --> 1 CO2[c] + 1 PHENOLPHTHIODIOLONEC34K3[c]		orphan	na	Dimycocerosate ester biosynthesis	0	0	1000	none	doi: 10.1128/microbiolspec.MGM2-0021-2013
PPTHIO2	PPTHIO2	1 PHENOL24DM3K911DHC37OATE[c] --> 1 CO2[c] + 1 PHENOLPHTHIODIOLONEC36K3[c]		orphan	na	Dimycocerosate ester biosynthesis	0	0	1000	none	doi: 10.1128/microbiolspec.MGM2-0021-2013
PPTHIO3	PPTHIO3	1 PHENOL4M3K911DHC34OATE[c] --> 1 CO2[c] + 1 PHENOLPHTHIODIOLONEC33K2[c]		orphan	na	Dimycocerosate ester biosynthesis	0	0	1000	none	doi: 10.1128/microbiolspec.MGM2-0021-2013
PPTHIO4	PPTHIO4	1 PHENOL4M3K911DHC36OATE[c] --> 1 CO2[c] + 1 PHENOLPHTHIODIOLONEC35K2[c]		orphan	na	Dimycocerosate ester biosynthesis	0	0	1000	none	doi: 10.1128/microbiolspec.MGM2-0021-2013
PPTHIO5	PPTHIO5	0.33 PHENOLPHTHIODIOLONEC34K3[c] + 0.57 PHENOLPHTHIODIOLONEC36K3[c] + 0.04 PHENOLPHTHIODIOLONEC33K2[c] + 0.06 PHENOLPHTHIODIOLONEC35K2[c] --> PHENOLPHTHIODIOLONE[c]		orphan	na	Dimycocerosate ester biosynthesis	0	0	1000	none	doi: 10.1128/microbiolspec.MGM2-0021-2013
PTHIO1	PTHIO1	1 24DM3K911DHC34OATE[c] --> 1 CO2[c] + 1 PHTHIODIOLONEC33K3[c]		orphan	na	Dimycocerosate ester biosynthesis	0	0	1000	none	doi: 10.1128/microbiolspec.MGM2-0021-2013
PTHIO2	PTHIO2	1 24DM3K911DHC36OATE[c] --> 1 CO2[c] + 1 PHTHIODIOLONEC35K3[c]		orphan	na	Dimycocerosate ester biosynthesis	0	0	1000	none	doi: 10.1128/microbiolspec.MGM2-0021-2013
PTHIO3	PTHIO3	1 4M3K911DHC33OATE[c] --> 1 CO2[c] + 1 PHTHIODIOLONEC32K2[c]		orphan	na	Dimycocerosate ester biosynthesis	0	0	1000	none	doi: 10.1128/microbiolspec.MGM2-0021-2013
PTHIO4	PTHIO4	1 4M3K911DHC35OATE[c] --> 1 CO2[c] + 1 PHTHIODIOLONEC34K2[c]		orphan	na	Dimycocerosate ester biosynthesis	0	0	1000	none	doi: 10.1128/microbiolspec.MGM2-0021-2013
PTHIO5	PTHIO5	0.33 PHTHIODIOLONEC33K3[c] + 0.57 PHTHIODIOLONEC35K3[c] + 0.04 PHTHIODIOLONEC32K2[c] + 0.06 PHTHIODIOLONEC34K2[c] --> 1 PHTHIODIOLONE[c]		orphan	na	Dimycocerosate ester biosynthesis	0	0	1000	none	doi: 10.1128/microbiolspec.MGM2-0021-2013
PTTDIM	PTTDIM	1 DIMB[c] + 1 NADPH[c] + 1 H[c] --> 1 PTTDIM[c] + 1 NADP[c]	Rv2951c	Rv2951c	Phthiodiolone ketoreductase	Dimycocerosate ester biosynthesis	0	0	1000	none	doi: 10.1128/microbiolspec.MGM2-0021-2013
PTTPDIM	PTTPDIM	1 PHDIMB[c] + 1 NADPH[c] + 1 H[c] --> 1 PTTPHDIM[c] + 1 NADP[c]	Rv2951c	Rv2951c	Phthiodiolone ketoreductase	Dimycocerosate ester biosynthesis	0	0	1000	none	doi: 10.1128/microbiolspec.MGM2-0021-2013
TESA1	TESA1	1 H2O[c] + 1 24DM3K911DHC34ACYLACP[c] --> 1 ACP[c] + 1 24DM3K911DHC34OATE[c]	Rv2928	tesA	thioesterase	Dimycocerosate ester biosynthesis	0	0	1000	none	doi: 10.1128/microbiolspec.MGM2-0021-2013
TESA2	TESA2	1 H2O[c] + 1 24DM3K911DHC36ACYLACP[c] --> 1 ACP[c] + 1 24DM3K911DHC36OATE[c]	Rv2928	tesA	thioesterase	Dimycocerosate ester biosynthesis	0	0	1000	none	doi: 10.1128/microbiolspec.MGM2-0021-2013
TESA3	TESA3	1 H2O[c] + 1 4M3K911DHC33ACYLACP[c] --> 1 ACP[c] + 1 4M3K911DHC33OATE[c]	Rv2928	tesA	thioesterase	Dimycocerosate ester biosynthesis	0	0	1000	none	doi: 10.1128/microbiolspec.MGM2-0021-2013
TESA4	TESA4	1 H2O[c] + 1 4M3K911DHC35ACYLACP[c] --> 1 ACP[c] + 1 4M3K911DHC35OATE[c]	Rv2928	tesA	thioesterase	Dimycocerosate ester biosynthesis	0	0	1000	none	doi: 10.1128/microbiolspec.MGM2-0021-2013
TESA5	TESA5	1 PHENOL24DM3K911DHC35ACYLACP[c] + 1 H2O[c] --> 1 ACP[c] + 1 PHENOL24DM3K911DHC35OATE[c]	Rv2928	tesA	thioesterase	Dimycocerosate ester biosynthesis	0	0	1000	none	doi: 10.1128/microbiolspec.MGM2-0021-2013
TESA6	TESA6	1 PHENOL24DM3K911DHC37ACYLACP[c] + 1 H2O[c] --> 1 ACP[c] + 1 PHENOL24DM3K911DHC37OATE[c]	Rv2928	tesA	thioesterase	Dimycocerosate ester biosynthesis	0	0	1000	none	doi: 10.1128/microbiolspec.MGM2-0021-2013
TESA7	TESA7	1 H2O[c] + 1 PHENOL4M3K911DHC34ACYLACP[c] --> 1 ACP[c] + 1 PHENOL4M3K911DHC34OATE[c]	Rv2928	tesA	thioesterase	Dimycocerosate ester biosynthesis	0	0	1000	none	doi: 10.1128/microbiolspec.MGM2-0021-2013
TESA8	TESA8	1 H2O[c] + 1 PHENOL4M3K911DHC36ACYLACP[c] --> 1 ACP[c] + 1 PHENOL4M3K911DHC36OATE[c]	Rv2928	tesA	thioesterase	Dimycocerosate ester biosynthesis	0	0	1000	none	doi: 10.1128/microbiolspec.MGM2-0021-2013
FADD221	FADD221	1 HBA[c] + 1 DOCOSANOATE[c] + 2 NADH[c] + 2 H[c] --> 2 H2O[c] + 1 PHENOLTRICOSANOATE[c] + 2 NAD[c]	Rv2948c AND Rv2946c AND Rv2947c	fadD22 AND pks1 AND pks15	polyketide synthase	Dimycocerosate ester biosynthesis	0	0	1000	none	doi: 10.1128/IAI.06370-11 AND doi: 10.1128/microbiolspec.MGM2-0021-2013
FADD222	FADD222	1 HBA[c] + 1 TETRACOSANOATE[c] + 2 NADH[c] + 2 H[c] --> 2 H2O[c] + 1 PHENOLPENTACOSANOATE[c] + 2 NAD[c]	Rv2948c AND Rv2946c AND Rv2947c	fadD22 AND pks1 AND pks15	polyketide synthase	Dimycocerosate ester biosynthesis	0	0	1000	none	doi: 10.1128/IAI.06370-11 AND doi: 10.1128/microbiolspec.MGM2-0021-2013
FADD261	FADD261	1 PHENOLTRICOSANOATE[c] + 1 ATP[c] --> 1 PHENOLTRICOSANOYLAMP[c] + 1 PPI[c]	Rv2930	fadD26	fatty-acid-amp ligase	Dimycocerosate ester biosynthesis	0	0	1000	none	doi: 10.1128/microbiolspec.MGM2-0021-2013
FADD262	FADD262	1 PHENOLPENTACOSANOATE[c] + 1 ATP[c] --> 1 PHENOLPENTACOSANOYLAMP[c] + 1 PPI[c]	Rv2930	fadD26	fatty-acid-amp ligase	Dimycocerosate ester biosynthesis	0	0	1000	none	doi: 10.1128/microbiolspec.MGM2-0021-2013
FADD263	FADD263	1 PHENOLTRICOSANOYLAMP[c] + 1 ACP[c] --> 1 PHENOLTRICOSANOYLACP[c] + 1 AMP[c]	Rv2930	fadD26	fatty-acid-amp ligase	Dimycocerosate ester biosynthesis	0	0	1000	none	doi: 10.1128/microbiolspec.MGM2-0021-2013
FADD264	FADD264	1 PHENOLPENTACOSANOYLAMP[c] + 1 ACP[c] --> 1 PHENOLPENTACOSANOYLACP[c] + 1 AMP[c]	Rv2930	fadD26	fatty-acid-amp ligase	Dimycocerosate ester biosynthesis	0	0	1000	none	doi: 10.1128/microbiolspec.MGM2-0021-2013
PPSA1	PPSA1	1 MALCOA[c] + 1 PHENOLTRICOSANOYLACP[c] + 1 NADH[c] + 1 H[c] --> 1 COA[c] + 1 CO2[c] + 1 PHENOL3HC25ACYLACP[c] + 1 NAD[c]	Rv2931	ppsA	Phenolpthiocerol synthesis type-I polyketide synthase	Dimycocerosate ester biosynthesis	0	0	1000	none	doi: 10.1128/microbiolspec.MGM2-0021-2013
PPSA2	PPSA2	1 MALCOA[c] + 1 PHENOLPENTACOSANOYLACP[c] + 1 NADH[c] + 1 H[c] --> 1 COA[c] + 1 CO2[c] + 1 PHENOL3HC27ACYLACP[c] + 1 NAD[c]	Rv2931	ppsA	Phenolpthiocerol synthesis type-I polyketide synthase	Dimycocerosate ester biosynthesis	0	0	1000	none	doi: 10.1128/microbiolspec.MGM2-0021-2013
PPSB1	PPSB1	1 MALCOA[c] + 1 PHENOL3HC25ACYLACP[c] + 1 NADH[c] + 1 H[c] --> 1 COA[c] + 1 CO2[c] + 1 PHENOL35DHC27ACYLACP[c] + 1 NAD[c]	Rv2932	ppsB	Phenolpthiocerol synthesis type-I polyketide synthase	Dimycocerosate ester biosynthesis	0	0	1000	none	doi: 10.1128/microbiolspec.MGM2-0021-2013
PPSB2	PPSB2	1 MALCOA[c] + 1 PHENOL3HC27ACYLACP[c] + 1 NADH[c] + 1 H[c] --> 1 COA[c] + 1 CO2[c] + 1 PHENOL35DHC29ACYLACP[c] + 1 NAD[c]	Rv2932	ppsB	Phenolpthiocerol synthesis type-I polyketide synthase	Dimycocerosate ester biosynthesis	0	0	1000	none	doi: 10.1128/microbiolspec.MGM2-0021-2013
PPSC1	PPSC1	1 MALCOA[c] + 1 PHENOL35DHC27ACYLACP[c] + 2 NADH[c] + 2 H[c] --> 1 COA[c] + 1 CO2[c] + 1 PHENOL57DHC29ACYLACP[c] + 2 NAD[c] + 1 H2O[c]	Rv2933	ppsC	Phenolpthiocerol synthesis type-I polyketide synthase	Dimycocerosate ester biosynthesis	0	0	1000	none	doi: 10.1128/microbiolspec.MGM2-0021-2013
PPSC2	PPSC2	1 MALCOA[c] + 1 PHENOL35DHC29ACYLACP[c] + 2 NADH[c] + 2 H[c] --> 1 COA[c] + 1 CO2[c] + 1 PHENOL57DHC31ACYLACP[c] + 2 NAD[c] + 1 H2O[c]	Rv2933	ppsC	Phenolpthiocerol synthesis type-I polyketide synthase	Dimycocerosate ester biosynthesis	0	0	1000	none	doi: 10.1128/microbiolspec.MGM2-0021-2013
5OPRO	R02743	1 5GLUCYS[c] --> 1 5OPRO[c] + 1 CYS[c]		orphan	na	Cysteine and methionine metabolism	0	0	1000	2.3.2.4	none
CSD	R00782	1 CYS[c] + 1 H2O[c] --> 1 NH3[c] + 1 PYR[c] + 1 H2S[c]	Rv1464	csd	cysteine desulfurase	Cysteine and methionine metabolism	0	0	1000	4.4.1.-	none
CYCLY1	R00494	1 GSH[c] + 1 H2O[c] --> 1 CYSGLY[c] + 1 GLU[c]		orphan	na	Cysteine and methionine metabolism	1	-1000	1000	2.3.2.2	none
CYGLY2	R00899	1 CYSGLY[c] + 1 H2O[c] --> 1 CYS[c] + 1 GLY[c]		orphan	na	Cysteine and methionine metabolism	1	-1000	1000	3.4.11.1	none
CYSE	R00586	1 SER[c] + 1 ACCOA[c] --> 1 ASER[c] + 1 COA[c]	Rv2335	cysE	serine acetyltransferase CysE	Cysteine and methionine metabolism	1	-1000	1000	2.3.1.30	none
CYSK1	R00897	1 H2S[c] + 1 ASER[c] --> 1 CYS[c] + 1 AC[c]	Rv2334 OR Rv0848 OR Rv1336	cysK1 OR cysK2 OR cysM	cysteine synthase A CysK1 OR cysteine synthase B	Cysteine and methionine metabolism	0	0	1000	2.5.1.47	none
HCYS	R01286	1 LLCT[c] + 1 H2O[c] --> 1 HCYS[c] + 1 PYR[c] + 1 NH3[c]		orphan	na	Cysteine and methionine metabolism	0	0	1000	4.4.1.8	none
ISCS	ISCS	1 CYS[c] + 1 FE2[c] --> 1 FERO[c] + 1 ALA[c]	Rv3025c OR Rv1464	iscS OR csd	cysteine desulfurase	Cysteine and methionine metabolism	0	0	1000	4.4.1.-	none
METB1	R00999	1 OSLHSER[c] + 1 H2O[c] --> 1 SUCC[c] + 1 OBUT[c] + 1 NH3[c]	Rv1079	metB	cystathionine gamma-synthase	Cysteine and methionine metabolism	0	0	1000	2.5.1.48	none
METB2	R01001	1 LLCT[c] + 1 H2O[c] --> 1 OBUT[c] + 1 NH3[c] + 1 CYS[c]	Rv1079	metB	cystathionine gamma-synthase	Cysteine and methionine metabolism	1	-1000	1000	4.4.1.1	doi: 10.1038/srep02264
METB3	R03217	1 OAHSER[c] + 1 CYS[c] --> 1 AC[c] + 1 LLCT[c]	Rv1079	metB	cystathionine gamma-synthase	Cysteine and methionine metabolism	0	0	1000	2.5.1.48	none
METB4	R03260	1 CYS[c] + 1 OSLHSER[c] --> 1 SUCC[c] + 1 LLCT[c]	Rv1079	metB	cystathionine gamma-synthase	Cysteine and methionine metabolism	0	0	1000	2.5.1.48	none
METC	R01287	1 OAHSER[c] + 1 H2S[c] --> 1 AC[c] + 1 HCYS[c]	Rv3340	metC	O-acetylhomoserine aminocarboxypropyltransferase	Cysteine and methionine metabolism	0	0	1000	2.5.1.49	none
METE	R04405	1 MTHPTGLU[c] + 1 HCYS[c] --> 1 THPTGLU[c] + 1 MET[c]	Rv1133c	metE	5-methyltetrahydropteroyltriglutamate/homocysteine S-methyltransferase	Cysteine and methionine metabolism	1	-1000	1000	2.1.1.14	none
METH	R00946	1 MTHF[c] + 1 HCYS[c] --> 1 MET[c] + 1 THF[c]	Rv2124c AND Rv1133c	metH AND metE	methionine synthase	Cysteine and methionine metabolism	1	-1000	1000	2.1.1.13	doi: 10.1038/srep02264
METK	R00177	1 MET[c] + 1 ATP[c] + 1 H2O[c] --> 1 SAM[c] + 1 PPI[c] + 1 PI[c]	Rv1392	metK	methionine adenosyltransferase	Cysteine and methionine metabolism	0	0	1000	2.5.1.6	doi: 10.1038/srep02264
METX	R01776	1 ACCOA[c] + 1 HSER[c] --> 1 OAHSER[c] + 1 COA[c]	Rv3341	metX	homoserine O-acetyltransferase	Cysteine and methionine metabolism	1	-1000	1000	2.3.1.31	none
METZ	R01288	1 OSLHSER[c] + 1 H2S[c] --> 1 SUCC[c] + 1 HCYS[c]	Rv0391	metZ	O-succinylhomoserine sulfhydrylase	Cysteine and methionine metabolism	0	0	1000	2.5.1.48	none
MMUM	R00650	1 SAM[c] + 1 HCYS[c] --> 1 SAH[c] + 1 MET[c]	Rv2458	mmuM	homocysteine methyltransferase	Cysteine and methionine metabolism	0	0	1000	2.1.1.10	doi: 10.1038/srep02264
MSRA	R07606	1 MET[c] + 1 OTHIO[c] + 1 H2O[c] --> 1 METSOX[c] + 1 RTHIO[c]	Rv0137c	msrA	methionine sulfoxide reductase	Cysteine and methionine metabolism	1	-1000	1000	1.8.4.11	none
MTHF1	MTHF1	1 FADH2[c] + 1 METTHF[c] --> 1 MTHF[c] + 1 FAD[c]		orphan	na	Cysteine and methionine metabolism	0	0	1000	none	none
MTN1	R00194	1 SAH[c] + 1 H2O[c] --> 1 SRH[c] + 1 AD[c]	Rv0091	mtn	bifunctional 5-methylthioadenosine nucleosidase/S-adenosylhomocysteine nucleosidase	Cysteine and methionine metabolism	1	-1000	1000	3.2.2.9	none
MTN2	R01401	1 5MTA[c] + 1 H2O[c] --> 1 AD[c] + 1 5MTR[c]	Rv0091	mtn	bifunctional 5-methylthioadenosine nucleosidase/S-adenosylhomocysteine nucleosidase	Cysteine and methionine metabolism	1	-1000	1000	3.2.2.16	none
OHSER	R01777	1 SUCCOA[c] + 1 HSER[c] --> 1 OSLHSER[c] + 1 COA[c]		orphan	na	Cysteine and methionine metabolism	1	-1000	1000	2.3.1.46	none
PNP	R01402	1 5MTA[c] + 1 PI[c] --> 1 AD[c] + 1 MTR1P[c]	Rv0535	pnp	5-methylthioadenosine phosphorylase	Cysteine and methionine metabolism	0	0	1000	2.4.2.28	doi: 10.1016/j.tube.2011.11.010
SAHH	R00192	1 SAH[c] + 1 H2O[c] --> 1 ADN[c] + 1 HCYS[c]	Rv3248c	sahH	S-adenosyl-L-homocysteine hydrolase	Cysteine and methionine metabolism	0	0	1000	3.3.1.1	doi: 10.1038/srep02264
2PPLA	2PPLA	1 LLAC[c] + 1 GTP[c] --> 1 2PHOSPHOLLACTATE[c] + 1 GDP[c]		orphan	na	Cofactor biosynthesis	0	0	1000	none	none
AACE	R03758	1 2A3KB[c] --> 1 AMINOACETONE[c] + 1 CO2[c]		orphan	na	Cofactor biosynthesis	0	0	1000	none	none
APRO	R03759	1 AMINOACETONE[c] + 1 NADH[c] + 1 H[c] --> 1 1AMINOPROPAN2OL[c] + 1 NAD[c]		orphan	na	Cofactor biosynthesis	0	0	1000	1.1.1.75	none
ARIZ	R04594	1 RIBZ5P[c] + 1 H2O[c] --> 1 PI[c] + 1 ARIZ[c]	Rv2228c	Rv2228c	ribonuclease H	Cofactor biosynthesis	1	-1000	1000	3.1.3.73	none
BIOA	R03231	1 8AMINO7OXONONANOATE[c] + 1 SAM[c] + 1 H[c] --> 1 78DIAMINONONANOATE[c] + 1 SAM2OXOBUTANOATE[c]	Rv1568	bioA	adenosylmethionine-8-amino-7-oxononanoate aminotransferase	Cofactor biosynthesis	0	0	1000	2.6.1.62	none
BIOB	BIOB	1 DETHIOBIOTIN[c] + 1 H2S[c] + 2 SAM[c] --> 1 BIOTIN[c] + 2 DA[c] + 2 MET[c]	Rv1589	bioB	biotin synthase	Cofactor biosynthesis	0	0	1000	2.8.1.6	none
BIOD	R03182	1 78DIAMINONONANOATE[c] + 1 ATP[c] + 1 CO2[c] --> 1 DETHIOBIOTIN[c] + 1 ADP[c] + 1 PI[c]	Rv1570	bioD	dithiobiotin synthetase	Cofactor biosynthesis	0	0	1000	6.3.3.3	none
BIOF	R03210	1 PIMELOYLCOA[c] + 1 ALA[c] --> 1 8AMINO7OXONONANOATE[c] + 1 COA[c] + 1 CO2[c]	Rv1569 AND Rv0032	bioF1 AND bioF2	8-amino-7-oxononanoate synthase	Cofactor biosynthesis	0	0	1000	2.3.1.47	none
BISC	R10127	1 BIOTINSO[c] + 1 NADPH[c] + 1 H[c] --> 1 BIOTIN[c] + 1 NADP[c] + 1 H2O[c]	Rv1442	bisC	biotin sulfoxide reductase	Cofactor biosynthesis	0	0	1000	1.-.-.-	doi:10.1099/mic.0.067256-0
COB1	R00097	2 COBIII[c] + 1 NADH[c] --> 2 COBII[c] + 1 NAD[c] + 2 H2O[c] + 1 H[c]		orphan	na	Cofactor biosynthesis	1	-1000	1000	1.16.1.3	none
COB2	R00099	2 COBII[c] + 1 NADH[c] + 1 H[c] --> 2 COBI[c] + 1 NAD[c]		orphan	na	Cofactor biosynthesis	1	-1000	1000	1.16.1.4	none
COB3	R05222	1 ADENOSYLCOBINIMIDEP[c] + 1 GTP[c] --> 1 ADENOSYLCOBINAMIDEGDP[c] + 1 PPI[c]		orphan	na	Cofactor biosynthesis	0	0	1000	2.7.7.62	none
COB4	R01492	1 ATP[c] + 1 COBI[c] --> 1 PPPI[c] + 1 COBCO[c]		orphan	na	Cofactor biosynthesis	1	-1000	1000	2.5.1.17	none
COB5	COB5	1 COBIIRINICACIDACDIAMIDE[c] --> 1 COBIRINICACIDACDIAMIDE[c]		orphan	na	Cofactor biosynthesis	0	0	1000	none	none
COBB	R05224	1 HYDROGENOBYRINATE[c] + 2 ATP[c] + 2 GLN[c] + 2 H2O[c] --> 1 HYDROGENOBYRINATEACDIAMIDE[c] + 2 PI[c] + 2 ADP[c] + 2 GLU[c]	Rv2848c	cobB	cobyrinic acid a,c-diamide synthase	Cofactor biosynthesis	0	0	1000	6.3.5.9	none
COBC	R05226	1 ADENOSYLCOBRATE[c] + 1 1AMINOPROPAN2OL[c] --> 1 ADENOSYLCOBINAMIDE[c] + 1 H2O[c]	Rv2231c	cobC	aminotransferase	Cofactor biosynthesis	0	0	1000	3.5.1.90	none
COBG	R05217	1 PRECORIN3A[c] + 1 O2[c] + 1 NADH[c] + 1 H[c] --> 1 PRECORIN3B[c] + 1 NAD[c] + 1 H2O[c]	Rv2064	cobG	cobalamin biosynthesis protein CobG	Cofactor biosynthesis	0	0	1000	1.14.13.83	none
COBH	R05177	1 PRECORIN8X[c] --> 1 HYDROGENOBYRINATE[c]	Rv2065	cobH	precorrin-8X methylmutase	Cofactor biosynthesis	0	0	1000	5.4.1.2	none
COBI2	R05180	1 PRECORIN3B[c] + 1 SAM[c] --> 1 PRECORIN4B[c] + 1 SAH[c]	Rv2066	cobI	bifunctional S-adenosyl-L-methionine-precorrin-2 methyl transferase/precorrin-3 methylase Cob I/J	Cofactor biosynthesis	0	0	1000	2.1.1.131	none
COBK	R05150	1 PRECORIN6X[c] + 1 NADPH[c] + 1 H[c] --> 1 PRECORIN6Y[c] + 1 NADP[c]	Rv2070c	cobK	cobalt-precorrin-6x reductase	Cofactor biosynthesis	0	0	1000	1.3.1.54	none
COBL	R05149	1 PRECORIN6Y[c] + 2 SAM[c] --> 1 PRECORIN8X[c] + 2 SAH[c] + CO2[c]	Rv2072c	cobL	precorrin-6y methyltransferase CobL	Cofactor biosynthesis	0	0	1000	2.1.1.132	none
COBM	R05181	1 PRECORIN4B[c] + 1 SAM[c] --> 1 PRECORIN5[c] + 1 SAH[c]	Rv2071c	cobM	precorrin-4 C(11)-methyltransferase	Cofactor biosynthesis	0	0	1000	2.1.1.133	none
COBN	R05227	1 HYDROGENOBYRINATEACDIAMIDE[c] + 1 ATP[c] + 1 COII[c] + 1 H2O[c] --> 1 COBIIRINICACIDACDIAMIDE[c] + 1 ADP[c] + 1 PI[c] + 1 H[c]	Rv2062c	cobN	cobaltochelatase subunit CobN	Cofactor biosynthesis	0	0	1000	6.6.1.2	none
COBO	R05220	1 COBIRINICACIDACDIAMIDE[c] + 1 ATP[c] + 1 H[c] --> 1 ADENOSYLCOBRINICACIDACDIAMIDE[c] + 1 PPPI[c]	Rv2849c	cobO	cob(I)yrinic acid a,c-diamide adenosyltransferase	Cofactor biosynthesis	0	0	1000	2.5.1.17	none
COBQ1	R05225	1 ADENOSYLCOBRINICACIDACDIAMIDE[c] + 4 ATP[c] + 4 GLN[c] + 4 H2O[c] --> 1 ADENOSYLCOBRATE[c] + 4 ADP[c] + 4 PI[c] + 4 GLU[c]	Rv0255c	cobQ1	cobyric acid synthase	Cofactor biosynthesis	0	0	1000	6.3.5.10	none
COBS	R05223	1 ADENOSYLCOBINAMIDEGDP[c] + 1 ARIZ[c] --> 1 COBCO[c] + 1 GMP[c] + 1 H[c]	Rv2208	cobS	cobalamin synthase	Cofactor biosynthesis	0	0	1000	2.7.8.26	none
COBT	R04148	1 NACN[c] + 1 DMBI[c] --> 1 NAC[c] + 1 RIBZ5P[c] + 1 H[c]	Rv2207	cobT	nicotinate-nucleotide--dimethylbenzimidazole phosphoribosyltransferase	Cofactor biosynthesis	1	-1000	1000	2.4.2.21	none
COBU	R05221	1 ADENOSYLCOBINAMIDE[c] + 1 ATP[c] --> 1 ADENOSYLCOBINIMIDEP[c] + 1 ADP[c]	Rv0254c	cobU	bifunctional cobinamide kinase/cobinamide phosphate guanylyltransferase	Cofactor biosynthesis	0	0	1000	2.7.1.156	none
CYSG3	R07238	1 SAM[c] + 1 PRECORIN1[c] --> 1 SAH[c] + 1 PRECORIN2[c]	Rv2847c OR Rv0511	cysG OR hemD	multifunctional uroporphyrinogen II methylase/precorrin-2 oxidase/ferrochelatase	Cofactor biosynthesis	0	0	1000	2.1.1.107	none
DMBI	R09083	1 FMNH2[c] + 1 NADH[c] + 1 H[c] + 1 O2[c] --> 1 DMBI[c] + 1 E4P[c] + 1 BARB[c] + 1 NAD[c] + 1 H2O[c]		orphan	na	Cofactor biosynthesis	1	-1000	1000	1.14.99.40	none
FBIA1	R09399	1 F4200[c] + 1 GTP[c] + 1 GLU[c] --> 1 F4201[c] + 1 GDP[c] + 1 PI[c]	Rv3261	fbiA	LPPG:FO 2-phospho-L-lactate transferase	Cofactor biosynthesis	0	0	1000	6.3.2.31	none
FBIA2	R09400	1 F4201[c] + 1 GTP[c] + 1 GLU[c] --> 1 F420[c] + 1 GDP[c] + 1 PI[c]	Rv3261	fbiA	LPPG:FO 2-phospho-L-lactate transferase	Cofactor biosynthesis	0	0	1000	6.3.2.34	none
FBIB	R09398	1 FO[c] + 1 LPPG[c] --> 1 F4200[c] + 1 GMP[c]	Rv3261 AND Rv3262	fbiA AND fbiB	LPPG:FO 2-phospho-L-lactate transferase AND F420-0--gamma-glutamyl ligase	Cofactor biosynthesis	0	0	1000	2.7.8.28	none
FBIC	R09396	1 4HPP[c] + 1 A6RP[c] + 2 SAM[c] + 1 H2O[c] --> 1 FO[c] + 2 MET[c] + 2 5DA[c] + 1 OX[c] + 1 NH3[c]	Rv1173	fbiC	FO synthase	Cofactor biosynthesis	0	0	1000	2.5.1.77	doi: 10.1128/JB.184.9.2420-2428.2002
HEMF2	R07411	1 PROTOHEMEFE2[c] + 1 H2O[c] + 1 FPP[c] --> 1 HEMEFE2[c] + 1 PPI[c]		orphan	na	Cofactor biosynthesis	0	0	1000	2.5.1.-	none
HEMT	R02133	1 THI[c] + 1 H2O[c] --> 1 AHMMP[c] + 1 HEMT[c] + 1 H[c]		orphan	na	Cofactor biosynthesis	0	0	1000	3.5.99.2	none
LPPG	R09397	1 2PHOSPHOLLACTATE[c] + 1 GTP[c] --> 1 LPPG[c] + 1 PPI[c]		orphan	na	Cofactor biosynthesis	0	0	1000	2.7.7.68	none
MOAA1	R09394	1 GTP[c] + 1 H2O[c] --> 1 PRECURSORZ[c] + 1 PPI[c]	( Rv3109 OR Rv0869c ) AND Rv3116 AND Rv3111	( moaA1 OR moaA2) AND moeB2 AND moaC1	molybdenum cofactor biosynthesis protein	Cofactor biosynthesis	0	0	1000	4.1.99.18	doi: 10.1128/JB.00774-10
MOAE1	R09395	2 MOADCOSH[c] + 1 PRECURSORZ[c] --> 1 MOLYBDOPTERIN[c] + 2 MOADCOOH[c]	( Rv3119 OR Rv0866 ) AND Rv3322c	(moaE1 OR moaE2) AND moaC	na	Cofactor biosynthesis	0	0	1000	2.8.1.12	doi: 10.1128/JB.00774-10
MOBA	MOBA	1 GMP[c] + 1 MOLYBDOPTERIN[c] + 1 NAD[c] --> 1 MGD[c] + 1 H2O[c] + 1 NADH[c] + 1 H[c]	Rv2453c	mobA	molybdopterin-guanine dinucleotide biosynthesis protein A	Cofactor biosynthesis	0	0	1000	none	doi: 10.1128/JB.00774-10
MOEA1	R09735	1 AMOLYBDOPTERIN[c] + 1 MOLYBDATE[c] --> 1 MOLYBDENUM[c] + 1 H2O[c] + 1 AMP[c]	Rv0994 OR Rv0438c	moeA1 OR moeA2	molybdopterin biosynthesis protein MoeA1 OR molybdopterin biosynthesis protein MoeA2	Cofactor biosynthesis	0	0	1000	2.10.1.1	doi: 10.1128/JB.00774-10
MOEB1	MOEB1	1 MOADCOOH[c] + 1 CYS[c] + 1 ATP[c] + 1 H2O[c] --> 1 MOADCOSH[c] + 1 AMP[c] + 1 SER[c] + 1 PPI[c]	Rv3206c AND Rv3025c	moeB1 AND iscS	molybdopterin biosynthesis protein AND cysteine desulfurase	Cofactor biosynthesis	0	0	1000	none	doi: 10.1128/JB.00774-10
MOG	R09726	1 MOLYBDOPTERIN[c] + 1 ATP[c] --> 1 AMOLYBDOPTERIN[c] + 1 PPI[c]	Rv0865	mog	molybdopterin biosynthesis protein mog	Cofactor biosynthesis	0	0	1000	2.7.7.75	none
MPET	R04448	1 HEMT[c] + 1 ATP[c] --> 1 MPET[c] + 1 ADP[c]		orphan	na	Cofactor biosynthesis	1	-1000	1000	2.7.1.50	none
PCOA	PCOA	3 MALCOA[c] + 4 NADH[c] + 4 H[c] --> 1 PIMELOYLCOA[c] + 2 COA[c] + 2 CO2[c] + 4 NAD[c] + 2 H2O[c]		orphan	na	Cofactor biosynthesis	0	0	1000	none	doi: 10.1021/ja00085a061
PRE6X	R05219	1 PRECORIN5[c] + 1 SAM[c] + 1 H2O[c] --> 1 PRECORIN6X[c] + 1 SAH[c] + 1 AC[c]		orphan	na	Cofactor biosynthesis	0	0	1000	2.1.1.152	none
SAMOX	SAMOX	1 SAM2OXOBUTANOATE[c] + 1 NADH[c] + 1 NH3[c] --> 1 SAM[c] + 1 NAD[c] + 1 H2O[c]		orphan	na	Cofactor biosynthesis	0	0	1000	none	none
THI	R02135	1 THIP[c] + 1 H2O[c] --> 1 THI[c] + 1 PI[c]		orphan	na	Cofactor biosynthesis	0	0	1000	3.1.3.-	none
THIC	R03472	1 AIR[c] + 2 H2O[c] + 1 NAD[c] --> 1 AHMMP[c] + 1 PI[c] + 2 FOR[c] + 1 NADH[c] + 1 H[c]	Rv0423c	thiC	thiamine biosynthesis protein ThiC	Cofactor biosynthesis	0	0	1000	no EC	doi: 10.1039/B405429F
THID1	R03471	1 AHMMP[c] + 1 ATP[c] --> 1 AMPMP[c] + 1 ADP[c]	Rv0422c	thiD	phosphomethylpyrimidine kinase	Cofactor biosynthesis	0	0	1000	2.7.4.7	none
THID2	R04509	1 AMPMP[c] + 1 ATP[c] --> 1 MAHMPPP[c] + 1 ADP[c]	Rv0422c	thiD	phosphomethylpyrimidine kinase	Cofactor biosynthesis	0	0	1000	2.7.4.7	none
THIE	R03223	1 MAHMPPP[c] + 1 MPET[c] + 1 H[c] --> 1 THIP[c] + 1 PPI[c]	Rv0414c	thiE	thiamine-phosphate pyrophospphorylase	Cofactor biosynthesis	0	0	1000	2.5.1.3	none
THIG	R07464	1 CYS[c] + 1 TYR[c] + 1 ATP[c] + 1 DX5P[c] --> 1 ALA[c] + 1 MPET[c] + 1 CO2[c] + 1 ADP[c] + 1 H2O[c] + 1 PI[c] + 1 4HBENZALC[c]	Rv0417	thiG	na	Cofactor biosynthesis	0	0	1000	none	doi: 10.1073/pnas.141226698
THIL	R00617	1 ATP[c] + 1 THIP[c] --> 1 ADP[c] + 1 THIPP[c]	Rv2977c	thiL	thiamine monophosphate kinase	Cofactor biosynthesis	1	-1000	1000	2.7.4.16	none
HYD	HYD	1 H2[c] + 2 NAD[c] --> 2 NADH[c]	Rv0081 AND Rv0082 AND Rv0083 AND Rv0084 AND Rv0085 AND Rv0086 AND Rv0087 AND Rv0088	Rv0081 AND Rv0082 AND Rv0083 AND hycD AND hycP AND hycQ AND hycE AND Rv0088	hydrogenase complex	Cofactor biosynthesis	0	0	1000	1.12.1.-	doi: 10.1128/microbiolspec.MGM2-0015-2013
HEOX	R07412	1 HEMEFE2[c] + 1 O2[c] --> 1 HEMEFE3[c] + 1 H2O[c]		orphan	na	Cofactor biosynthesis	0	0	1000	none	none
ACN1	R01325	1 CIT[c] --> 1 CISACONITATE[c] + 1 H2O[c]	Rv1475c	acn	aconitate hydratase	Citrate cycle (TCA cycle)	1	-1000	1000	4.2.1.3	none
ACN2	R01900	1 CISACONITATE[c] + 1 H2O[c] --> 1 ICIT[c]	Rv1475c	acn	aconitate hydratase	Citrate cycle (TCA cycle)	1	-1000	1000	4.2.1.3	none
CITE	R00362	1 CIT[c] --> 1 OA[c] + 1 AC[c]	Rv3075c OR Rv2498c	Rv3075c OR citE	citrate (Pro-3S)-lyase beta subunit	Citrate cycle (TCA cycle)	0	0	1000	4.1.3.6	none
FUM	R01082	1 FUM[c] + 1 H2O[c] --> 1 MAL[c]	Rv1098c	fum	fumarate hydratase	Citrate cycle (TCA cycle)	1	-1000	1000	4.2.1.2	none
GLTA1	R00931	1 PROPIONYLCOA[c] + 1 OA[c] + 1 H2O[c] --> 1 2METHYLCITRATE[c] + 1 COA[c]	Rv1131	gltA1	citrate synthase	Citrate cycle (TCA cycle)	0	0	1000	2.3.3.5	none
GLTA2	R00351	1 OA[c] + 1 H2O[c] + 1 ACCOA[c] --> 1 CIT[c] + 1 COA[c]	Rv0896 OR Rv0889c	gltA2 OR citA	type II citrate synthase OR citrate synthase2	Citrate cycle (TCA cycle)	0	0	1000	2.3.3.1	none
ICD	R00267	1 ICIT[c] + 1 NADP[c] --> 1 AKG[c] + 1 NADPH[c] + 1 CO2[c] + 1 H[c]	Rv3339c OR Rv0066c	icd1 OR icd2	isocitrate dehydrogenase OR isocitrate dehydrogenase (NADP+)	Citrate cycle (TCA cycle)	0	0	1000	1.1.1.41 OR 1.1.1.42	none
KGD1	R00272	1 AKG[c] --> 1 SUCCSAL[c] + 1 CO2[c]	Rv1248c OR Rv0555	kgd OR menD	2-oxoglutarate decarboxylase	Citrate cycle (TCA cycle)	0	0	1000	4.1.1.71	doi: 10.1016/j.chembiol.2011.06.004
KGD2	R01197	2 FERI[c] + 1 SUCCOA[c] + 1 CO2[c] + 2 H[c] --> 2 FERO[c] + 1 AKG[c] + 1 COA[c]	Rv1248c OR ( Rv2454c AND Rv2455c )	kgd OR ( Rv2454c AND Rv2455c )	2-oxoglutarate decarboxylase	Citrate cycle (TCA cycle)	1	-1000	1000	1.2.7.3	doi: 10.1016/j.chembiol.2011.06.004
MDH	R00342	1 MAL[c] + 1 NAD[c] --> 1 OA[c] + 1 NADH[c] + 1 H[c]	Rv1240	mdh	malate dehydrogenase	Citrate cycle (TCA cycle)	1	-1000	1000	1.1.1.37	none
PCA	R00344	1 ATP[c] + 1 PYR[c] + 1 HCO3[c] + 1 H[c] --> 1 ADP[c] + 1 PI[c] + 1 OA[c]	Rv2967c	pca	pyruvate carboxylase	Citrate cycle (TCA cycle)	0	0	1000	6.4.1.1	none
SDH2	R00408	1 FAD[c] + 1 SUCC[c] --> 1 FADH2[c] + 1 FUM[c]	Rv3318 AND Rv3319 AND Rv3316 AND Rv3317	sdh2A AND sdh2B AND sdh2C AND sdh2D	succinate dehydrogenase 2	Citrate cycle (TCA cycle)	1	-1000	1000	1.3.99.1	doi: 10.1128/microbiolspec.MGM2-0015-2013
SUCD	R00405	1 SUCCOA[c] + 1 ADP[c] + 1 PI[c] --> 1 SUCC[c] + 1 COA[c] + 1 ATP[c]	Rv0952 AND Rv0951	sucD AND sucC	succinyl-CoA synthase subunit beta AND succinyl-CoA synthetase subunit alpha	Citrate cycle (TCA cycle)	1	-1000	1000	6.2.1.5	none
3HSA	R09885	1 9OHADD[c] --> 1 3HSA[c]		orphan	Spontaneous	Cholesterol degradation	0	0	1000	none	doi: 10.1016/j.tim.2011.07.009
CHCD	CHCD	1 HIPOHCOA[c] + 1 NAD[c] --> 1 HIPOCOA[c] + 1 NADH[c] + 1 H[c]		orphan	na	Cholesterol degradation	0	0	1000	1.1.1.35	doi: 10.1371/journal.ppat.1002181
CHOD	R01459	1 CHOLESTEROL[c] + 1 O2[c] --> 1 CHOL4EN3ONE[c] + 1 H2O2[c]	Rv3409c	choD	cholesterol oxidase	Cholesterol degradation	0	0	1000	1.1.3.6	doi: 10.1016/j.tim.2011.07.009
CHOL1	R09920	1 CHOLESTEROL[c] + 1 NAD[c] --> 1 CHOL4EN3ONE[c] + 1 NADH[c] + 1 H[c]	Rv1106c	hsdD	3beta-hydroxysteroid dehydrogenase	Cholesterol degradation	0	0	1000	1.1.1.145	doi: 10.1016/j.tim.2011.07.009
CHOLCOA	CHOLCOA	1 CHOLC5COA[c] + 1 FAD[c] --> 1 CHOLENEC5COA[c] + 1 FADH2[c]	Rv3504 OR Rv3505	fadE26 AND fadE27	acyl-CoA dehydrogenase	Cholesterol degradation	0	0	1000	none	doi: 10.1021/bi4002979
CYP1	R09859	1 CHOL4EN3ONE[c] + 1 NADH[c] + 1 H[c] + 1 O2[c] --> 1 HCHOL[c] + 1 NAD[c] + 1 H2O[c]	Rv3518c OR Rv3545c	cyp142 OR cyp125	cytochrome P450	Cholesterol degradation	0	0	1000	1.14.13.141	doi: 10.1074/jbc.M110.164293
CYP2	CYP2	1 HCHOL[c] + 1 NAD[c] --> 1 OCHOL[c] + 1 NADH[c] + 1 H[c]	Rv3518c OR Rv3545c	cyp142 OR cyp125	cytochrome P450	Cholesterol degradation	0	0	1000	none	doi: 10.1074/jbc.M110.164293
CYP3	CYP3	1 OCHOL[c] + 1 NADH[c] + 1 H[c] + 1 O2[c] --> 1 CCHOL[c] + 1 NAD[c] + 1 H2O[c]	Rv3518c OR Rv3545c	cyp142 OR cyp125	cytochrome P450	Cholesterol degradation	0	0	1000	none	doi: 10.1074/jbc.M110.164293
ECHA191	ECHA191	1 CHOLENEC8COA[c] + 1 H2O[c] --> 1 HCHOLC8COA[c]	Rv3516 OR Rv3538	echA19 OR hsd4B	enoyl CoA hydratase OR 2-enoyl acyl-CoA hydratase	Cholesterol degradation	1	-1000	1000	none	doi: 10.1073/pnas.0605728104
ECHA192	ECHA192	1 CHOLENEC5COA[c] + 1 H2O[c] --> 1 HCHOLC5COA[c]	Rv3516 OR Rv3538	echA19 OR hsd4B	enoyl CoA hydratase OR 2-enoyl acyl-CoA hydratase	Cholesterol degradation	1	-1000	1000	none	doi: 10.1073/pnas.0605728104
ECHA193	ECHA193	1 CHOLENEC3COA[c] + 1 H2O[c] --> 1 HCHOLC3COA[c]	Rv3516 OR Rv3538	echA19 OR hsd4B	enoyl CoA hydratase OR 2-enoyl acyl-CoA hydratase	Cholesterol degradation	1	-1000	1000	none	doi: 10.1073/pnas.0605728104
ECHA20	ECHA20	1 HIPECOA[c] + 1 H[c] + 1 H2O[c] --> 1 HIPOHCOA[c]	Rv3550	echA20	2-enoyl-CoA hydratase	Cholesterol degradation	0	0	1000	4.2.1.17	doi: 10.1371/journal.ppat.1002181
FADB2	FADB2	1 HCHOLC8COA[c] + 1 NAD[c] --> 1 OCHOLC8COA[c] + 1 NADH[c] + 1 H[c]	Rv3502c	hsd4A	3-hydroxybutyryl-CoA dehydrogenase	Cholesterol degradation	0	0	1000	none	doi: 10.1016/j.tim.2011.07.009
FADB3	FADB3	1 HCHOLC5COA[c] + 1 NAD[c] --> 1 OCHOLC5COA[c] + 1 NADH[c] + 1 H[c]	Rv3502c	hsd4A	D-3-hydroxyacyll-CoA dehydrogenase	Cholesterol degradation	0	0	1000	none	doi: 10.1073/pnas.0605728104
FADD17	FADD17	1 CCHOL[c] + 1 ATP[c] + 1 COA[c] --> 1 CHOLC8COA[c] + 1 PI[c] + 1 ADP[c]	Rv3506 OR Rv3515c	fadD17 OR fadD19	steroid-coenzyme A ligase	Cholesterol degradation	0	0	1000	none	doi: 10.1016/j.tim.2011.07.009
FADD3	FADD3	1 HIP[c] + 1 ATP[c] + 1 COA[c] --> 1 HIPCOA[c] + 1 AMP[c] + 1 PPI[c]	( Rv3551 AND Rv3552 ) OR Rv3561	( ipdA AND ipdB ) OR fadD3	CoA transferase OR CoA ligase	Cholesterol degradation	0	0	1000	6.2.1.-	doi: 10.1111/mmi.12095
FADE281	FADE281	1 CHOLC8COA[c] + 1 FAD[c] --> 1 CHOLENEC8COA[c] + 1 FADH2[c]	Rv3504 OR Rv3505	fadE26 AND fadE27	acyl-CoA dehydrogenase	Cholesterol degradation	0	0	1000	none	doi: 10.1021/bi4002979
FADE282	FADE282	1 CHOLC3COA[c] + 1 FAD[c] --> 1 CHOLENEC3COA[c] + 1 FADH2[c]	Rv3544c AND Rv3543c	chsE1 AND chsE2	acyl-CoA dehydrogenase	Cholesterol degradation	0	0	1000	none	doi: 10.1021/bi4002979
FADE30	FADE30	1 5OHHIPCOA[c] + 1 FAD[c] --> 1 HIPECOA[c] + 1 FADH2[c]	Rv3560c	fadE30	acyl-CoA dehydrogenase	Cholesterol degradation	0	0	1000	1.3.99.3	doi: 10.1371/journal.ppat.1002181
FADE51	FADE51	1 OCHOLC8COA[c] + 1 COA[c] --> 1 PROPIONYLCOA[c] + 1 CHOLC5COA[c]	Rv3546 OR Rv3523	fadA5 OR ltp3	thiolase	Cholesterol degradation	0	0	1000	none	doi: 10.1073/pnas.0605728104
FADE52	FADE52	1 OCHOLC5COA[c] + 1 COA[c] --> 1 ACCOA[c] + 1 CHOLC3COA[c]	Rv3546 OR Rv3522	fadA5 OR ltp4	thiolase	Cholesterol degradation	0	0	1000	none	doi: 10.1073/pnas.0605728104
HDAD	R09883	1 49DSHA[c] + 1 H2O[c] --> 1 HHD[c] + 1 HIP[c]	Rv3569c	hdaD	4,9-DHSA hydrolase	Cholesterol degradation	0	0	1000	3.7.1.17	doi: 10.1016/j.tim.2011.07.009
HIAA	HIAA	1 HIPOCOA[c] + 1 H2O[c] --> 1 HIA[c] + 1 ACCOA[c]		orphan	na	Cholesterol degradation	0	0	1000	2.3.1.16	doi: 10.1371/journal.ppat.1002181
HIPA	HIPA	1 HIP[c] + 1 NADH[c] + 1 H[c] --> 1 5OHHIP[c] + 1 NAD[c]		orphan	na	Cholesterol degradation	0	0	1000	none	doi: 10.1371/journal.ppat.1002181
HIPB	HIPB	1 HIPCOA[c] + 1 NADH[c] + 1 H[c] --> 1 5OHHIPCOA[c] + 1 NAD[c]		orphan	na	Cholesterol degradation	0	0	1000	none	doi: 10.1371/journal.ppat.1002181
HSA	R09819	1 3HSA[c] + 1 FMNH2[c] + 1 O2[c] --> 1 34DHSA[c] + 1 FMN[c] + 1 H2O[c]	Rv3570c AND Rv3567c	hsaA AND hsaB	flavin-dependent monooxygenase	Cholesterol degradation	0	0	1000	1.14.14.12	doi: 10.1016/j.tim.2011.07.009
HSAC	R04597	1 34DHSA[c] + 1 O2[c] --> 1 49DSHA[c]	Rv3568c	hsaC	extradiol dioxygenase	Cholesterol degradation	0	0	1000	1.13.11.25	doi: 10.1016/j.tim.2011.07.009
HSAE	R09960	1 HHD[c] + 1 H2O[c] --> 1 4H2OHEX[c]	Rv3536c	hsaE	hydratase	Cholesterol degradation	0	0	1000	4.2.1.132	doi: 10.1016/j.tim.2011.07.009
HSAF	R05298	1 4H2OHEX[c] --> 1 PRAL[c] + 1 PYR[c]	Rv3534c	hsaF	aldolase	Cholesterol degradation	0	0	1000	4.1.3.39	doi: 10.1016/j.tim.2011.07.009
HSAG2	R09097	1 PRAL[c] + 1 NAD[c] + 1 COA[c] --> 1 PROPIONYLCOA[c] + 1 NADH[c] + 1 H[c]	Rv3535c	hsaG	dehydrogenase	Cholesterol degradation	0	0	1000	none	doi: 10.1016/j.tim.2011.07.009
IPDAB	IPDAB	1 5OHHIP[c] + 1 ATP[c] + 1 COA[c] --> 1 5OHHIPCOA[c] + 1 AMP[c] + 1 PPI[c]	Rv3551 AND Rv3552	ipdA AND ipdB	CoA transferase	Cholesterol degradation	0	0	1000	6.2.1.-	doi: 10.1371/journal.ppat.1002181
KSH	R09860	1 ADD[c] + 1 NADH[c] + 1 H[c] + 1 O2[c] --> 1 9OHADD[c] + 1 NAD[c] + 1 H2O[c]	Rv3526 AND Rv3571	kshA AND kshB	two-component Rieske oxygenase	Cholesterol degradation	0	0	1000	1.14.13.142	doi: 10.1016/j.tim.2011.07.009
KSTD	KSTD	1 ADS[c] + 1 NAD[c] --> 1 ADD[c] + 1 NADH[c] + 1 H[c]	Rv3537	kstD	delta one KstD enzyme	Cholesterol degradation	0	0	1000	none	doi: 10.1016/j.tim.2011.07.009
PRCOA1	PRCOA1	1 HCHOLC3COA[c] --> 1 ADS[c] + 1 PROPIONYLCOA[c]	Rv3540c	ltp2	thiolase	Cholesterol degradation	0	0	1000	none	doi: 10.1128/JB.00502-13
COX	R00296	1 CO[c] + 1 H2O[c] + 1 MQ[c] --> 1 CO2[c] + 1 MQH2[c]	Rv0368c AND Rv0369c AND Rv0370c AND Rv0371c AND Rv0372c AND Rv0373c AND Rv0374c AND Rv0375c AND Rv0376c	Rv0368c AND Rv0369c AND Rv0370c AND Rv0371c AND Rv0372c AND Rv0373c AND Rv0374c AND Rv0375c AND Rv0376c	carbon monoxyde dehydrogenase large subunit AND small subunit AND medium subunit	Carbon metabolism	0	0	1000	1.2.99.2	doi: 10.1128/microbiolspec.MGM2-0015-2013
H2CO3	R00132	1 CO2[c] + 1 H2O[c] --> 1 H2CO3[c]	Rv3588c OR Rv1284 OR Rv3273	Rv3588c OR canA OR Rv3273	carbonic anhydrase OR transmembrane carbonic anhydrase	Carbon metabolism	1	-1000	1000	4.2.1.1	none
S2	S2	1 H2CO3[c] --> 1 H[c] + 1 HCO3[c]		orphan	Spontaneous	Carbon metabolism	1	-1000	1000	none	none
ACTAC1	R01360	1 HMGLUTCOA[c] --> 1 ACCOA[c] + 1 ACTAC[c]		orphan	na	Butanoate metabolism	0	0	1000	4.1.3.4	none
FADB1	R01976	1 HBUTCOA[c] + 1 NADP[c] --> 1 AACCOA[c] + 1 NADPH[c] + 1 H[c]	Rv0468 OR Rv1715	fadB2 OR fadB3	3-hydroxybutyryl-CoA dehydrogenase	Butanoate metabolism	1	-1000	1000	1.1.1.157	none
BO1	BO1	1 OCTACOSANOYLCOA[c] + 1 FAD[c] + 1 NAD[c] + 1 COA[c] + 1 H2O[c] --> 1 HCSCOA[c] + 1 FADH2[c] + 1 NADH[c] + 1 H[c] + 1 ACCOA[c]	( Rv0131c OR Rv0154c OR Rv0215c OR Rv0231 OR Rv0244c OR Rv0271c OR Rv0400c OR Rv0752c OR Rv0873 OR Rv0972c OR Rv0975c OR Rv1467c OR Rv1679 OR Rv1933c OR Rv1934c OR Rv2724c OR Rv2789c OR Rv3061c OR Rv3139 OR Rv3140 OR Rv3274c OR Rv3562 OR Rv3563 OR Rv3564 OR Rv3573c OR Rv3761c OR Rv3797 OR Rv0672 OR Rv2500c ) AND ( Rv0222 OR Rv0456c OR Rv0632c OR Rv0673 OR Rv0675 OR Rv0905 OR Rv0971c OR Rv1070c OR…	( fadE1 OR fadE2 OR fadE3 OR fadE4 OR fadE5 OR fadE6 OR fadE7 OR fadE8 OR fadE9 OR fadE10 OR fadE12 OR fadE13 OR fadE15 OR fadE16 OR fadE18 OR fadE17 OR fadE19 OR fadE20 OR fadE21 OR fadE22 OR fadE24 OR fadE23 OR fadE25 OR fadE31 OR fadE32 OR fadE33 OR fadE34 OR fadE36 OR fadE35 ) AND ( echA1 OR echA2 OR echA3 OR echA4 OR echA5 OR echA6 OR echA7 OR echA8 OR echA9 OR echA11 OR echA10 OR echA12 OR …	acyl-CoA dehydrogenase AND enoyl-CoA hydratase AND fatty acid oxidation protein AND acyl-CoA thiolase	Beta-oxidation pathway	0	0	1000	none	none
BO10	BO10	1 DECANOYLCOA[c] + 1 FAD[c] + 1 NAD[c] + 1 COA[c] + 1 H2O[c] --> 1 OCTANOYLCOA[c] + 1 FADH2[c] + 1 NADH[c] + 1 H[c] + 1 ACCOA[c]	( Rv0131c OR Rv0154c OR Rv0215c OR Rv0231 OR Rv0244c OR Rv0271c OR Rv0400c OR Rv0752c OR Rv0873 OR Rv0972c OR Rv0975c OR Rv1467c OR Rv1679 OR Rv1933c OR Rv1934c OR Rv2724c OR Rv2789c OR Rv3061c OR Rv3139 OR Rv3140 OR Rv3274c OR Rv3562 OR Rv3563 OR Rv3564 OR Rv3573c OR Rv3761c OR Rv3797 OR Rv0672 OR Rv2500c ) AND ( Rv0222 OR Rv0456c OR Rv0632c OR Rv0673 OR Rv0675 OR Rv0905 OR Rv0971c OR Rv1070c OR…	( fadE1 OR fadE2 OR fadE3 OR fadE4 OR fadE5 OR fadE6 OR fadE7 OR fadE8 OR fadE9 OR fadE10 OR fadE12 OR fadE13 OR fadE15 OR fadE16 OR fadE18 OR fadE17 OR fadE19 OR fadE20 OR fadE21 OR fadE22 OR fadE24 OR fadE23 OR fadE25 OR fadE31 OR fadE32 OR fadE33 OR fadE34 OR fadE36 OR fadE35 ) AND ( echA1 OR echA2 OR echA3 OR echA4 OR echA5 OR echA6 OR echA7 OR echA8 OR echA9 OR echA11 OR echA10 OR echA12 OR …	acyl-CoA dehydrogenase AND enoyl-CoA hydratase AND fatty acid oxidation protein AND acyl-CoA thiolase	Beta-oxidation pathway	0	0	1000	none	none
BO11	BO11	1 OCTANOYLCOA[c] + 1 FAD[c] + 1 NAD[c] + 1 COA[c] + 1 H2O[c] --> 1 HEXANOYLCOA[c] + 1 FADH2[c] + 1 NADH[c] + 1 H[c] + 1 ACCOA[c]	( Rv0131c OR Rv0154c OR Rv0215c OR Rv0231 OR Rv0244c OR Rv0271c OR Rv0400c OR Rv0752c OR Rv0873 OR Rv0972c OR Rv0975c OR Rv1467c OR Rv1679 OR Rv1933c OR Rv1934c OR Rv2724c OR Rv2789c OR Rv3061c OR Rv3139 OR Rv3140 OR Rv3274c OR Rv3562 OR Rv3563 OR Rv3564 OR Rv3573c OR Rv3761c OR Rv3797 OR Rv0672 OR Rv2500c ) AND ( Rv0222 OR Rv0456c OR Rv0632c OR Rv0673 OR Rv0675 OR Rv0905 OR Rv0971c OR Rv1070c OR…	( fadE1 OR fadE2 OR fadE3 OR fadE4 OR fadE5 OR fadE6 OR fadE7 OR fadE8 OR fadE9 OR fadE10 OR fadE12 OR fadE13 OR fadE15 OR fadE16 OR fadE18 OR fadE17 OR fadE19 OR fadE20 OR fadE21 OR fadE22 OR fadE24 OR fadE23 OR fadE25 OR fadE31 OR fadE32 OR fadE33 OR fadE34 OR fadE36 OR fadE35 ) AND ( echA1 OR echA2 OR echA3 OR echA4 OR echA5 OR echA6 OR echA7 OR echA8 OR echA9 OR echA11 OR echA10 OR echA12 OR …	acyl-CoA dehydrogenase AND enoyl-CoA hydratase AND fatty acid oxidation protein AND acyl-CoA thiolase	Beta-oxidation pathway	0	0	1000	none	none
BO12	BO12	1 HEXANOYLCOA[c] + 1 FAD[c] + 1 NAD[c] + 1 COA[c] + 1 H2O[c] --> 1 BUTANOYLCOA[c] + 1 FADH2[c] + 1 NADH[c] + 1 H[c] + 1 ACCOA[c]	( Rv0131c OR Rv0154c OR Rv0215c OR Rv0231 OR Rv0244c OR Rv0271c OR Rv0400c OR Rv0752c OR Rv0873 OR Rv0972c OR Rv0975c OR Rv1467c OR Rv1679 OR Rv1933c OR Rv1934c OR Rv2724c OR Rv2789c OR Rv3061c OR Rv3139 OR Rv3140 OR Rv3274c OR Rv3562 OR Rv3563 OR Rv3564 OR Rv3573c OR Rv3761c OR Rv3797 OR Rv0672 OR Rv2500c ) AND ( Rv0222 OR Rv0456c OR Rv0632c OR Rv0673 OR Rv0675 OR Rv0905 OR Rv0971c OR Rv1070c OR…	( fadE1 OR fadE2 OR fadE3 OR fadE4 OR fadE5 OR fadE6 OR fadE7 OR fadE8 OR fadE9 OR fadE10 OR fadE12 OR fadE13 OR fadE15 OR fadE16 OR fadE18 OR fadE17 OR fadE19 OR fadE20 OR fadE21 OR fadE22 OR fadE24 OR fadE23 OR fadE25 OR fadE31 OR fadE32 OR fadE33 OR fadE34 OR fadE36 OR fadE35 ) AND ( echA1 OR echA2 OR echA3 OR echA4 OR echA5 OR echA6 OR echA7 OR echA8 OR echA9 OR echA11 OR echA10 OR echA12 OR …	acyl-CoA dehydrogenase AND enoyl-CoA hydratase AND fatty acid oxidation protein AND acyl-CoA thiolase	Beta-oxidation pathway	0	0	1000	none	none
BO13	BO13	1 BUTANOYLCOA[c] + 1 FAD[c] + 1 NAD[c] + 1 COA[c] + 1 H2O[c] --> 1 FADH2[c] + 1 NADH[c] + 1 H[c] + 2 ACCOA[c]	( Rv0131c OR Rv0154c OR Rv0215c OR Rv0231 OR Rv0244c OR Rv0271c OR Rv0400c OR Rv0752c OR Rv0873 OR Rv0972c OR Rv0975c OR Rv1467c OR Rv1679 OR Rv1933c OR Rv1934c OR Rv2724c OR Rv2789c OR Rv3061c OR Rv3139 OR Rv3140 OR Rv3274c OR Rv3562 OR Rv3563 OR Rv3564 OR Rv3573c OR Rv3761c OR Rv3797 OR Rv0672 OR Rv2500c ) AND ( Rv0222 OR Rv0456c OR Rv0632c OR Rv0673 OR Rv0675 OR Rv0905 OR Rv0971c OR Rv1070c OR…	( fadE1 OR fadE2 OR fadE3 OR fadE4 OR fadE5 OR fadE6 OR fadE7 OR fadE8 OR fadE9 OR fadE10 OR fadE12 OR fadE13 OR fadE15 OR fadE16 OR fadE18 OR fadE17 OR fadE19 OR fadE20 OR fadE21 OR fadE22 OR fadE24 OR fadE23 OR fadE25 OR fadE31 OR fadE32 OR fadE33 OR fadE34 OR fadE36 OR fadE35 ) AND ( echA1 OR echA2 OR echA3 OR echA4 OR echA5 OR echA6 OR echA7 OR echA8 OR echA9 OR echA11 OR echA10 OR echA12 OR …	acyl-CoA dehydrogenase AND enoyl-CoA hydratase AND fatty acid oxidation protein AND acyl-CoA thiolase	Beta-oxidation pathway	0	0	1000	none	none
BO14	BO14	1 9ODECOA[c] + 1 FAD[c] + 1 NAD[c] + 1 COA[c] + 1 H2O[c] --> 1 9HDECOA[c] + 1 FADH2[c] + 1 NADH[c] + 1 H[c] + 1 ACCOA[c]	( Rv0131c OR Rv0154c OR Rv0215c OR Rv0231 OR Rv0244c OR Rv0271c OR Rv0400c OR Rv0752c OR Rv0873 OR Rv0972c OR Rv0975c OR Rv1467c OR Rv1679 OR Rv1933c OR Rv1934c OR Rv2724c OR Rv2789c OR Rv3061c OR Rv3139 OR Rv3140 OR Rv3274c OR Rv3562 OR Rv3563 OR Rv3564 OR Rv3573c OR Rv3761c OR Rv3797 OR Rv0672 OR Rv2500c ) AND ( Rv0222 OR Rv0456c OR Rv0632c OR Rv0673 OR Rv0675 OR Rv0905 OR Rv0971c OR Rv1070c OR…	( fadE1 OR fadE2 OR fadE3 OR fadE4 OR fadE5 OR fadE6 OR fadE7 OR fadE8 OR fadE9 OR fadE10 OR fadE12 OR fadE13 OR fadE15 OR fadE16 OR fadE18 OR fadE17 OR fadE19 OR fadE20 OR fadE21 OR fadE22 OR fadE24 OR fadE23 OR fadE25 OR fadE31 OR fadE32 OR fadE33 OR fadE34 OR fadE36 OR fadE35 ) AND ( echA1 OR echA2 OR echA3 OR echA4 OR echA5 OR echA6 OR echA7 OR echA8 OR echA9 OR echA11 OR echA10 OR echA12 OR …	acyl-CoA dehydrogenase AND enoyl-CoA hydratase AND fatty acid oxidation protein AND acyl-CoA thiolase	Beta-oxidation pathway	0	0	1000	none	none
BO15	BO15	1 9HDECOA[c] + 1 FAD[c] + 1 NAD[c] + 1 COA[c] + 1 H2O[c] --> 1 CISDELTA5TETRADECANOYLCOA[c] + 1 FADH2[c] + 1 NADH[c] + 1 ACCOA[c] + 1 H[c]	( Rv0131c OR Rv0154c OR Rv0215c OR Rv0231 OR Rv0244c OR Rv0271c OR Rv0400c OR Rv0752c OR Rv0873 OR Rv0972c OR Rv0975c OR Rv1467c OR Rv1679 OR Rv1933c OR Rv1934c OR Rv2724c OR Rv2789c OR Rv3061c OR Rv3139 OR Rv3140 OR Rv3274c OR Rv3562 OR Rv3563 OR Rv3564 OR Rv3573c OR Rv3761c OR Rv3797 OR Rv0672 OR Rv2500c ) AND ( Rv0222 OR Rv0456c OR Rv0632c OR Rv0673 OR Rv0675 OR Rv0905 OR Rv0971c OR Rv1070c OR…	( fadE1 OR fadE2 OR fadE3 OR fadE4 OR fadE5 OR fadE6 OR fadE7 OR fadE8 OR fadE9 OR fadE10 OR fadE12 OR fadE13 OR fadE15 OR fadE16 OR fadE18 OR fadE17 OR fadE19 OR fadE20 OR fadE21 OR fadE22 OR fadE24 OR fadE23 OR fadE25 OR fadE31 OR fadE32 OR fadE33 OR fadE34 OR fadE36 OR fadE35 ) AND ( echA1 OR echA2 OR echA3 OR echA4 OR echA5 OR echA6 OR echA7 OR echA8 OR echA9 OR echA11 OR echA10 OR echA12 OR …	acyl-CoA dehydrogenase AND enoyl-CoA hydratase AND fatty acid oxidation protein AND acyl-CoA thiolase	Beta-oxidation pathway	0	0	1000	none	none
BO16	BO16	1 CISDELTA5TETRADECANOYLCOA[c] + 1 FAD[c] + 1 NAD[c] + 1 COA[c] + 1 H2O[c] --> 1 CISDELTA3DODECANOYLCOA[c] + 1 FADH2[c] + 1 NADH[c] + 1 ACCOA[c] + 1 H[c]	( Rv0131c OR Rv0154c OR Rv0215c OR Rv0231 OR Rv0244c OR Rv0271c OR Rv0400c OR Rv0752c OR Rv0873 OR Rv0972c OR Rv0975c OR Rv1467c OR Rv1679 OR Rv1933c OR Rv1934c OR Rv2724c OR Rv2789c OR Rv3061c OR Rv3139 OR Rv3140 OR Rv3274c OR Rv3562 OR Rv3563 OR Rv3564 OR Rv3573c OR Rv3761c OR Rv3797 OR Rv0672 OR Rv2500c ) AND ( Rv0222 OR Rv0456c OR Rv0632c OR Rv0673 OR Rv0675 OR Rv0905 OR Rv0971c OR Rv1070c OR…	( fadE1 OR fadE2 OR fadE3 OR fadE4 OR fadE5 OR fadE6 OR fadE7 OR fadE8 OR fadE9 OR fadE10 OR fadE12 OR fadE13 OR fadE15 OR fadE16 OR fadE18 OR fadE17 OR fadE19 OR fadE20 OR fadE21 OR fadE22 OR fadE24 OR fadE23 OR fadE25 OR fadE31 OR fadE32 OR fadE33 OR fadE34 OR fadE36 OR fadE35 ) AND ( echA1 OR echA2 OR echA3 OR echA4 OR echA5 OR echA6 OR echA7 OR echA8 OR echA9 OR echA11 OR echA10 OR echA12 OR …	acyl-CoA dehydrogenase AND enoyl-CoA hydratase AND fatty acid oxidation protein AND acyl-CoA thiolase	Beta-oxidation pathway	0	0	1000	none	none
BO17	BO17	1 CISDELTA3DODECANOYLCOA[c] --> 1 TRANSDELTA2DODECANOYLCOA[c]	( Rv0131c OR Rv0154c OR Rv0215c OR Rv0231 OR Rv0244c OR Rv0271c OR Rv0400c OR Rv0752c OR Rv0873 OR Rv0972c OR Rv0975c OR Rv1467c OR Rv1679 OR Rv1933c OR Rv1934c OR Rv2724c OR Rv2789c OR Rv3061c OR Rv3139 OR Rv3140 OR Rv3274c OR Rv3562 OR Rv3563 OR Rv3564 OR Rv3573c OR Rv3761c OR Rv3797 OR Rv0672 OR Rv2500c ) AND ( Rv0222 OR Rv0456c OR Rv0632c OR Rv0673 OR Rv0675 OR Rv0905 OR Rv0971c OR Rv1070c OR…	( fadE1 OR fadE2 OR fadE3 OR fadE4 OR fadE5 OR fadE6 OR fadE7 OR fadE8 OR fadE9 OR fadE10 OR fadE12 OR fadE13 OR fadE15 OR fadE16 OR fadE18 OR fadE17 OR fadE19 OR fadE20 OR fadE21 OR fadE22 OR fadE24 OR fadE23 OR fadE25 OR fadE31 OR fadE32 OR fadE33 OR fadE34 OR fadE36 OR fadE35 ) AND ( echA1 OR echA2 OR echA3 OR echA4 OR echA5 OR echA6 OR echA7 OR echA8 OR echA9 OR echA11 OR echA10 OR echA12 OR …	acyl-CoA dehydrogenase AND enoyl-CoA hydratase AND fatty acid oxidation protein AND acyl-CoA thiolase	Beta-oxidation pathway	0	0	1000	none	none
BO18	BO18	1 TRANSDELTA2DODECANOYLCOA[c] + 1 H2O[c] --> 1 TRANSDELTA2HYDROXYDODECANOYLCOA[c]	( Rv0131c OR Rv0154c OR Rv0215c OR Rv0231 OR Rv0244c OR Rv0271c OR Rv0400c OR Rv0752c OR Rv0873 OR Rv0972c OR Rv0975c OR Rv1467c OR Rv1679 OR Rv1933c OR Rv1934c OR Rv2724c OR Rv2789c OR Rv3061c OR Rv3139 OR Rv3140 OR Rv3274c OR Rv3562 OR Rv3563 OR Rv3564 OR Rv3573c OR Rv3761c OR Rv3797 OR Rv0672 OR Rv2500c ) AND ( Rv0222 OR Rv0456c OR Rv0632c OR Rv0673 OR Rv0675 OR Rv0905 OR Rv0971c OR Rv1070c OR…	( fadE1 OR fadE2 OR fadE3 OR fadE4 OR fadE5 OR fadE6 OR fadE7 OR fadE8 OR fadE9 OR fadE10 OR fadE12 OR fadE13 OR fadE15 OR fadE16 OR fadE18 OR fadE17 OR fadE19 OR fadE20 OR fadE21 OR fadE22 OR fadE24 OR fadE23 OR fadE25 OR fadE31 OR fadE32 OR fadE33 OR fadE34 OR fadE36 OR fadE35 ) AND ( echA1 OR echA2 OR echA3 OR echA4 OR echA5 OR echA6 OR echA7 OR echA8 OR echA9 OR echA11 OR echA10 OR echA12 OR …	acyl-CoA dehydrogenase AND enoyl-CoA hydratase AND fatty acid oxidation protein AND acyl-CoA thiolase	Beta-oxidation pathway	0	0	1000	none	none
BO19	BO19	1 TRANSDELTA2HYDROXYDODECANOYLCOA[c] + 1 NADH[c] + 1 H[c] --> 1 DODECANOYLCOA[c] + 1 NAD[c] + 1 H2O[c]	( Rv0131c OR Rv0154c OR Rv0215c OR Rv0231 OR Rv0244c OR Rv0271c OR Rv0400c OR Rv0752c OR Rv0873 OR Rv0972c OR Rv0975c OR Rv1467c OR Rv1679 OR Rv1933c OR Rv1934c OR Rv2724c OR Rv2789c OR Rv3061c OR Rv3139 OR Rv3140 OR Rv3274c OR Rv3562 OR Rv3563 OR Rv3564 OR Rv3573c OR Rv3761c OR Rv3797 OR Rv0672 OR Rv2500c ) AND ( Rv0222 OR Rv0456c OR Rv0632c OR Rv0673 OR Rv0675 OR Rv0905 OR Rv0971c OR Rv1070c OR…	( fadE1 OR fadE2 OR fadE3 OR fadE4 OR fadE5 OR fadE6 OR fadE7 OR fadE8 OR fadE9 OR fadE10 OR fadE12 OR fadE13 OR fadE15 OR fadE16 OR fadE18 OR fadE17 OR fadE19 OR fadE20 OR fadE21 OR fadE22 OR fadE24 OR fadE23 OR fadE25 OR fadE31 OR fadE32 OR fadE33 OR fadE34 OR fadE36 OR fadE35 ) AND ( echA1 OR echA2 OR echA3 OR echA4 OR echA5 OR echA6 OR echA7 OR echA8 OR echA9 OR echA11 OR echA10 OR echA12 OR …	acyl-CoA dehydrogenase AND enoyl-CoA hydratase AND fatty acid oxidation protein AND acyl-CoA thiolase	Beta-oxidation pathway	0	0	1000	none	none
BO2	BO2	1 HCSCOA[c] + 1 FAD[c] + 1 NAD[c] + COA[c] + 1 H2O[c] --> 1 TCSCOA[c] + 1 FADH2[c] + 1 NADH[c] + 1 H[c] + 1 ACCOA[c]	( Rv0131c OR Rv0154c OR Rv0215c OR Rv0231 OR Rv0244c OR Rv0271c OR Rv0400c OR Rv0752c OR Rv0873 OR Rv0972c OR Rv0975c OR Rv1467c OR Rv1679 OR Rv1933c OR Rv1934c OR Rv2724c OR Rv2789c OR Rv3061c OR Rv3139 OR Rv3140 OR Rv3274c OR Rv3562 OR Rv3563 OR Rv3564 OR Rv3573c OR Rv3761c OR Rv3797 OR Rv0672 OR Rv2500c ) AND ( Rv0222 OR Rv0456c OR Rv0632c OR Rv0673 OR Rv0675 OR Rv0905 OR Rv0971c OR Rv1070c OR…	( fadE1 OR fadE2 OR fadE3 OR fadE4 OR fadE5 OR fadE6 OR fadE7 OR fadE8 OR fadE9 OR fadE10 OR fadE12 OR fadE13 OR fadE15 OR fadE16 OR fadE18 OR fadE17 OR fadE19 OR fadE20 OR fadE21 OR fadE22 OR fadE24 OR fadE23 OR fadE25 OR fadE31 OR fadE32 OR fadE33 OR fadE34 OR fadE36 OR fadE35 ) AND ( echA1 OR echA2 OR echA3 OR echA4 OR echA5 OR echA6 OR echA7 OR echA8 OR echA9 OR echA11 OR echA10 OR echA12 OR …	acyl-CoA dehydrogenase AND enoyl-CoA hydratase AND fatty acid oxidation protein AND acyl-CoA thiolase	Beta-oxidation pathway	0	0	1000	none	none
BO3	BO3	1 TCSCOA[c] + 1 FAD[c] + 1 NAD[c] + 1 COA[c] + 1 H2O[c] --> 1 DOCOSANOYLCOA[c] + 1 FADH2[c] + 1 NADH[c] + 1 H[c] + 1 ACCOA[c]	( Rv0131c OR Rv0154c OR Rv0215c OR Rv0231 OR Rv0244c OR Rv0271c OR Rv0400c OR Rv0752c OR Rv0873 OR Rv0972c OR Rv0975c OR Rv1467c OR Rv1679 OR Rv1933c OR Rv1934c OR Rv2724c OR Rv2789c OR Rv3061c OR Rv3139 OR Rv3140 OR Rv3274c OR Rv3562 OR Rv3563 OR Rv3564 OR Rv3573c OR Rv3761c OR Rv3797 OR Rv0672 OR Rv2500c ) AND ( Rv0222 OR Rv0456c OR Rv0632c OR Rv0673 OR Rv0675 OR Rv0905 OR Rv0971c OR Rv1070c OR…	( fadE1 OR fadE2 OR fadE3 OR fadE4 OR fadE5 OR fadE6 OR fadE7 OR fadE8 OR fadE9 OR fadE10 OR fadE12 OR fadE13 OR fadE15 OR fadE16 OR fadE18 OR fadE17 OR fadE19 OR fadE20 OR fadE21 OR fadE22 OR fadE24 OR fadE23 OR fadE25 OR fadE31 OR fadE32 OR fadE33 OR fadE34 OR fadE36 OR fadE35 ) AND ( echA1 OR echA2 OR echA3 OR echA4 OR echA5 OR echA6 OR echA7 OR echA8 OR echA9 OR echA11 OR echA10 OR echA12 OR …	acyl-CoA dehydrogenase AND enoyl-CoA hydratase AND fatty acid oxidation protein AND acyl-CoA thiolase	Beta-oxidation pathway	0	0	1000	none	none
BO4	BO4	1 DOCOSANOYLCOA[c] + 1 FAD[c] + 1 NAD[c] + 1 COA[c] + 1 H2O[c] --> 1 ECSCOA[c] + 1 FADH2[c] + 1 NADH[c] + 1 H[c] + 1 ACCOA[c]	( Rv0131c OR Rv0154c OR Rv0215c OR Rv0231 OR Rv0244c OR Rv0271c OR Rv0400c OR Rv0752c OR Rv0873 OR Rv0972c OR Rv0975c OR Rv1467c OR Rv1679 OR Rv1933c OR Rv1934c OR Rv2724c OR Rv2789c OR Rv3061c OR Rv3139 OR Rv3140 OR Rv3274c OR Rv3562 OR Rv3563 OR Rv3564 OR Rv3573c OR Rv3761c OR Rv3797 OR Rv0672 OR Rv2500c ) AND ( Rv0222 OR Rv0456c OR Rv0632c OR Rv0673 OR Rv0675 OR Rv0905 OR Rv0971c OR Rv1070c OR…	( fadE1 OR fadE2 OR fadE3 OR fadE4 OR fadE5 OR fadE6 OR fadE7 OR fadE8 OR fadE9 OR fadE10 OR fadE12 OR fadE13 OR fadE15 OR fadE16 OR fadE18 OR fadE17 OR fadE19 OR fadE20 OR fadE21 OR fadE22 OR fadE24 OR fadE23 OR fadE25 OR fadE31 OR fadE32 OR fadE33 OR fadE34 OR fadE36 OR fadE35 ) AND ( echA1 OR echA2 OR echA3 OR echA4 OR echA5 OR echA6 OR echA7 OR echA8 OR echA9 OR echA11 OR echA10 OR echA12 OR …	acyl-CoA dehydrogenase AND enoyl-CoA hydratase AND fatty acid oxidation protein AND acyl-CoA thiolase	Beta-oxidation pathway	0	0	1000	none	none
BO5	BO5	1 ECSCOA[c] + 1 FAD[c] + 1 NAD[c] + 1 COA[c] + 1 H2O[c] --> 1 ODCCOA[c] + 1 FADH2[c] + 1 NADH[c] + 1 H[c] + 1 ACCOA[c]	( Rv0131c OR Rv0154c OR Rv0215c OR Rv0231 OR Rv0244c OR Rv0271c OR Rv0400c OR Rv0752c OR Rv0873 OR Rv0972c OR Rv0975c OR Rv1467c OR Rv1679 OR Rv1933c OR Rv1934c OR Rv2724c OR Rv2789c OR Rv3061c OR Rv3139 OR Rv3140 OR Rv3274c OR Rv3562 OR Rv3563 OR Rv3564 OR Rv3573c OR Rv3761c OR Rv3797 OR Rv0672 OR Rv2500c ) AND ( Rv0222 OR Rv0456c OR Rv0632c OR Rv0673 OR Rv0675 OR Rv0905 OR Rv0971c OR Rv1070c OR…	( fadE1 OR fadE2 OR fadE3 OR fadE4 OR fadE5 OR fadE6 OR fadE7 OR fadE8 OR fadE9 OR fadE10 OR fadE12 OR fadE13 OR fadE15 OR fadE16 OR fadE18 OR fadE17 OR fadE19 OR fadE20 OR fadE21 OR fadE22 OR fadE24 OR fadE23 OR fadE25 OR fadE31 OR fadE32 OR fadE33 OR fadE34 OR fadE36 OR fadE35 ) AND ( echA1 OR echA2 OR echA3 OR echA4 OR echA5 OR echA6 OR echA7 OR echA8 OR echA9 OR echA11 OR echA10 OR echA12 OR …	acyl-CoA dehydrogenase AND enoyl-CoA hydratase AND fatty acid oxidation protein AND acyl-CoA thiolase	Beta-oxidation pathway	0	0	1000	none	none
BO6	BO6	1 ODCCOA[c] + 1 FAD[c] + 1 NAD[c] + 1 COA[c] + 1 H2O[c] --> 1 HDCCOA[c] + 1 FADH2[c] + 1 NADH[c] + 1 H[c] + 1 ACCOA[c]	( Rv0131c OR Rv0154c OR Rv0215c OR Rv0231 OR Rv0244c OR Rv0271c OR Rv0400c OR Rv0752c OR Rv0873 OR Rv0972c OR Rv0975c OR Rv1467c OR Rv1679 OR Rv1933c OR Rv1934c OR Rv2724c OR Rv2789c OR Rv3061c OR Rv3139 OR Rv3140 OR Rv3274c OR Rv3562 OR Rv3563 OR Rv3564 OR Rv3573c OR Rv3761c OR Rv3797 OR Rv0672 OR Rv2500c ) AND ( Rv0222 OR Rv0456c OR Rv0632c OR Rv0673 OR Rv0675 OR Rv0905 OR Rv0971c OR Rv1070c OR…	( fadE1 OR fadE2 OR fadE3 OR fadE4 OR fadE5 OR fadE6 OR fadE7 OR fadE8 OR fadE9 OR fadE10 OR fadE12 OR fadE13 OR fadE15 OR fadE16 OR fadE18 OR fadE17 OR fadE19 OR fadE20 OR fadE21 OR fadE22 OR fadE24 OR fadE23 OR fadE25 OR fadE31 OR fadE32 OR fadE33 OR fadE34 OR fadE36 OR fadE35 ) AND ( echA1 OR echA2 OR echA3 OR echA4 OR echA5 OR echA6 OR echA7 OR echA8 OR echA9 OR echA11 OR echA10 OR echA12 OR …	acyl-CoA dehydrogenase AND enoyl-CoA hydratase AND fatty acid oxidation protein AND acyl-CoA thiolase	Beta-oxidation pathway	0	0	1000	none	none
BO7	BO7	1 HDCCOA[c] + 1 FAD[c] + 1 NAD[c] + 1 COA[c] + 1 H2O[c] --> 1 TETRADECANOYLCOA[c] + 1 FADH2[c] + 1 NADH[c] + 1 H[c] + 1 ACCOA[c]	( Rv0131c OR Rv0154c OR Rv0215c OR Rv0231 OR Rv0244c OR Rv0271c OR Rv0400c OR Rv0752c OR Rv0873 OR Rv0972c OR Rv0975c OR Rv1467c OR Rv1679 OR Rv1933c OR Rv1934c OR Rv2724c OR Rv2789c OR Rv3061c OR Rv3139 OR Rv3140 OR Rv3274c OR Rv3562 OR Rv3563 OR Rv3564 OR Rv3573c OR Rv3761c OR Rv3797 OR Rv0672 OR Rv2500c ) AND ( Rv0222 OR Rv0456c OR Rv0632c OR Rv0673 OR Rv0675 OR Rv0905 OR Rv0971c OR Rv1070c OR…	( fadE1 OR fadE2 OR fadE3 OR fadE4 OR fadE5 OR fadE6 OR fadE7 OR fadE8 OR fadE9 OR fadE10 OR fadE12 OR fadE13 OR fadE15 OR fadE16 OR fadE18 OR fadE17 OR fadE19 OR fadE20 OR fadE21 OR fadE22 OR fadE24 OR fadE23 OR fadE25 OR fadE31 OR fadE32 OR fadE33 OR fadE34 OR fadE36 OR fadE35 ) AND ( echA1 OR echA2 OR echA3 OR echA4 OR echA5 OR echA6 OR echA7 OR echA8 OR echA9 OR echA11 OR echA10 OR echA12 OR …	acyl-CoA dehydrogenase AND enoyl-CoA hydratase AND fatty acid oxidation protein AND acyl-CoA thiolase	Beta-oxidation pathway	0	0	1000	none	none
BO8	BO8	1 TETRADECANOYLCOA[c] + 1 FAD[c] + 1 NAD[c] + 1 COA[c] + 1 H2O[c] --> 1 DODECANOYLCOA[c] + 1 FADH2[c] + 1 NADH[c] + 1 H[c] + 1 ACCOA[c]	( Rv0131c OR Rv0154c OR Rv0215c OR Rv0231 OR Rv0244c OR Rv0271c OR Rv0400c OR Rv0752c OR Rv0873 OR Rv0972c OR Rv0975c OR Rv1467c OR Rv1679 OR Rv1933c OR Rv1934c OR Rv2724c OR Rv2789c OR Rv3061c OR Rv3139 OR Rv3140 OR Rv3274c OR Rv3562 OR Rv3563 OR Rv3564 OR Rv3573c OR Rv3761c OR Rv3797 OR Rv0672 OR Rv2500c ) AND ( Rv0222 OR Rv0456c OR Rv0632c OR Rv0673 OR Rv0675 OR Rv0905 OR Rv0971c OR Rv1070c OR…	( fadE1 OR fadE2 OR fadE3 OR fadE4 OR fadE5 OR fadE6 OR fadE7 OR fadE8 OR fadE9 OR fadE10 OR fadE12 OR fadE13 OR fadE15 OR fadE16 OR fadE18 OR fadE17 OR fadE19 OR fadE20 OR fadE21 OR fadE22 OR fadE24 OR fadE23 OR fadE25 OR fadE31 OR fadE32 OR fadE33 OR fadE34 OR fadE36 OR fadE35 ) AND ( echA1 OR echA2 OR echA3 OR echA4 OR echA5 OR echA6 OR echA7 OR echA8 OR echA9 OR echA11 OR echA10 OR echA12 OR …	acyl-CoA dehydrogenase AND enoyl-CoA hydratase AND fatty acid oxidation protein AND acyl-CoA thiolase	Beta-oxidation pathway	0	0	1000	none	none
BO9	BO9	1 DODECANOYLCOA[c] + 1 FAD[c] + 1 NAD[c] + 1 COA[c] + 1 H2O[c] --> 1 DECANOYLCOA[c] + 1 FADH2[c] + 1 NADH[c] + 1 H[c] + 1 ACCOA[c]	( Rv0131c OR Rv0154c OR Rv0215c OR Rv0231 OR Rv0244c OR Rv0271c OR Rv0400c OR Rv0752c OR Rv0873 OR Rv0972c OR Rv0975c OR Rv1467c OR Rv1679 OR Rv1933c OR Rv1934c OR Rv2724c OR Rv2789c OR Rv3061c OR Rv3139 OR Rv3140 OR Rv3274c OR Rv3562 OR Rv3563 OR Rv3564 OR Rv3573c OR Rv3761c OR Rv3797 OR Rv0672 OR Rv2500c ) AND ( Rv0222 OR Rv0456c OR Rv0632c OR Rv0673 OR Rv0675 OR Rv0905 OR Rv0971c OR Rv1070c OR…	( fadE1 OR fadE2 OR fadE3 OR fadE4 OR fadE5 OR fadE6 OR fadE7 OR fadE8 OR fadE9 OR fadE10 OR fadE12 OR fadE13 OR fadE15 OR fadE16 OR fadE18 OR fadE17 OR fadE19 OR fadE20 OR fadE21 OR fadE22 OR fadE24 OR fadE23 OR fadE25 OR fadE31 OR fadE32 OR fadE33 OR fadE34 OR fadE36 OR fadE35 ) AND ( echA1 OR echA2 OR echA3 OR echA4 OR echA5 OR echA6 OR echA7 OR echA8 OR echA9 OR echA11 OR echA10 OR echA12 OR …	acyl-CoA dehydrogenase AND enoyl-CoA hydratase AND fatty acid oxidation protein AND acyl-CoA thiolase	Beta-oxidation pathway	0	0	1000	none	none
OELAC	R03470	1 4CMLAC[c] --> 1 3OELAC[c] + 1 CO2[c]	Rv0771	Rv0771	4-carboxymuconolactone decarboxylase	Benzoate degradation	1	-1000	1000	4.1.1.44	none
ARCA	R00552	1 ARG[c] + 1 H2O[c] --> 1 NH3[c] + 1 CITR[c]	Rv1001	arcA	arginine deiminase	Arginine and proline metabolism	0	0	1000	3.5.3.6	none
ARGA	R00259	1 GLU[c] + 1 ACCOA[c] --> 1 NAGLU[c] + 1 COA[c]	Rv2747	argA	N-acetylglutamate synthase	Arginine and proline metabolism	1	-1000	1000	2.3.1.1	doi: 10.1128/JB.187.9.3039-3044.2005
ARGB	R02649	1 NAGLU[c] + 1 ATP[c] --> 1 NAGLUP[c] + 1 ADP[c]	Rv1654	argB	acetylglutamate kinase	Arginine and proline metabolism	0	0	1000	2.7.2.8	none
ARGC	R03443	1 NADPH[c] + 1 NAGLUP[c] + 1 H[c] --> 1 NAGLUS[c] + 1 NADP[c] + 1 PI[c]	Rv1652	argC	N-acetyl-gamma-glutamyl-phosphate reductase	Arginine and proline metabolism	0	0	1000	1.2.1.38	none
ARGD1	R02283	1 NAGLUS[c] + 1 GLU[c] --> 1 NAORN[c] + 1 AKG[c]	Rv1655	argD	acetylornithine aminotransferase	Arginine and proline metabolism	0	0	1000	2.6.1.11	none
ARGF	R01398	1 CAP[c] + 1 ORN[c] --> 1 PI[c] + 1 CITR[c]	Rv1656	argF	ornithine carbamoyltransferase	Arginine and proline metabolism	0	0	1000	2.1.3.3	none
ARGH	R01086	1 ARGSUCC[c] --> 1 ARG[c] + 1 FUM[c]	Rv1659	argH	argininosuccinate lyase	Arginine and proline metabolism	0	0	1000	4.3.2.1	none
ARGJ	R02282	1 NAORN[c] + 1 GLU[c] --> 1 NAGLU[c] + 1 ORN[c]	Rv1653	argJ	bifunctional ornithine acetyltransferase/N-acetylglutamate synthase	Arginine and proline metabolism	1	-1000	1000	2.3.1.35	none
P5C	R01253	1 PRO[c] + 1 FAD[c] --> 1 P5C[c] + 1 FADH2[c]	Rv1188	Rv1188	proline dehydrogenase	Arginine and proline metabolism	0	0	1000	1.5.99.8	none
PROA	R03313	1 NADPH[c] + 1 GLUP[c] + 1 H[c] --> 1 GLUGSAL[c] + 1 NADP[c] + 1 PI[c]	Rv2427c	proA	gamma-glutamyl phosphate reductase	Arginine and proline metabolism	0	0	1000	1.2.1.41	none
PROB	R00239	1 GLU[c] + 1 ATP[c] --> 1 GLUP[c] + 1 ADP[c]	Rv2439c	proB	gamma-glutamyl kinase	Arginine and proline metabolism	0	0	1000	2.7.2.11	none
PROC1	R01248	1 P5C[c] + 1 NADH[c] + 1 H[c] --> 1 PRO[c] + 1 NAD[c]	Rv0500	proC	pyrroline-5-carboxylate reductase	Arginine and proline metabolism	1	-1000	1000	1.5.1.2	none
PROC2	R01251	1 P5C[c] + 1 NADPH[c] + 1 H[c] --> 1 PRO[c] + 1 NADP[c]	Rv0500	proC	pyrroline-5-carboxylate reductase	Arginine and proline metabolism	1	-1000	1000	1.5.1.2	none
ROCD	R00667	1 ORN[c] + 1 AKG[c] --> 1 GLUGSAL[c] + 1 GLU[c]	Rv2321c OR Rv2322c	rocD2 OR rocD1	ornithine aminotransferase	Arginine and proline metabolism	0	0	1000	2.6.1.13	none
AGPGLCN	AGPGLCN	30 PEPTIDOGLYCAN[c] + 1 ARABINOGALACTANDPP[c] --> 1 ARABINOGALACTANPEPTIDOGLYCAN[c] + 1 DPP[c]		orphan	na	Arabinogalactan peptidoglycan biosynthesis	0	0	1000	none	none
PTGLCN	PTGLCN	1 LIPID2[c] --> 1 PEPTIDOGLYCAN[c] + 1 DPP[c]	Rv2518c	ldtB	L,D-transpeptidase	Arabinogalactan peptidoglycan biosynthesis	0	0	1000	none	none
AFTA	AFTA	1 GALACTANDPP[c] + 1 ARAFDPP[c] --> 1 ARA1GALACTANDPP[c] + 1 DPP[c]	Rv3792	aftA	arabinofuranosyltransferase	Arabinogalactan biosynthesis	1	-1000	1000	none	none
ARAFDPP	ARAFDPP	1 DPPR[c] --> 1 ARAFDPP[c]	Rv3790 AND Rv3791	dprE1 AND dprE2	decaprenylphosphoryl-beta-D-ribose oxidase AND decaprenylphosphoryl-D-2-keto erythro pentose reductase	Arabinogalactan biosynthesis	0	0	1000	none	doi: 10.1126/science.1172482
DPPR	DPPR	1 PRPP[c] + 1 DPP[c] --> 1 PPI[c] + 1 DPPR[c]	Rv3806c	Rv3806c	phosphoribose diphosphate:decaprenyl-phosphate phosphoribosyltransferase	Arabinogalactan biosynthesis	0	0	1000	none	doi: 10.1074/jbc.M504068200
EMB	EMB	1 ARA1GALACTANDPP[c] + 70 ARAFDPP[c] --> 1 ARABINOGALACTANDPP[c] + 70 DPP[c]	Rv3794 AND Rv3795 AND Rv3793	embA AND embB AND embC	indolylacetylinositol arabinosyltransferase	Arabinogalactan biosynthesis	1	-1000	1000	none	none
GLFT2	GLFT3	1 RHAMNAGDPP[c] + 30 UDPGALF[c] --> 1 GALACTANDPP[c] + 30 UDP[c]	Rv3808c	glfT2	bifunctional UDP-galactofuranosyl transferase	Arabinogalactan biosynthesis	1	-1000	1000	none	none
NAGDPP	R08856	1 UDPP[c] + 1 UDPNAG[c] --> 1 NAGDPP[c] + 1 UMP[c]		orphan	na	Arabinogalactan biosynthesis	0	0	1000	2.7.8.33	none
WBBL	WBBL	1 NAGDPP[c] + 1 DTDPRHAM[c] --> 1 RHAMNAGDPP[c] + 1 DTDP[c]	Rv3265c AND Rv1525	wbbL1 AND wbbL2	dTDP-rha:a-D-glcnac-diphosphoryl polyprenol, alpha-3-L-rhamnosyl transferase OR rhamnosyl transferase	Arabinogalactan biosynthesis	0	0	1000	2.-.-.-	none
GA6PF6P	R00765	1 GA6P[c] + 1 H2O[c] --> 1 F6P[c] + 1 NH3[c]		orphan	na	Amino sugar and nucleotide sugar metabolism	1	-1000	1000	3.5.99.6	none
MURA	R00660	1 UDPNAG[c] + 1 PEP[c] --> 1 UDPNAGPEE[c] + 1 PI[c]	Rv1315	murA	UDP-N-acetylglucosamine 1-carboxyvinyltransferase	Amino sugar and nucleotide sugar metabolism	1	-1000	1000	2.5.1.7	none
MURB	R03192	1 UDPNAGPEE[c] + 1 NADPH[c] + 1 H[c] --> 1 UDPNAM[c] + 1 NADP[c]	Rv0482	murB	UDP-N-acetylenolpyruvoylglucosamine reductase	Amino sugar and nucleotide sugar metabolism	0	0	1000	1.1.1.158	none
NAGA	R02059	1 AGA6P[c] + 1 H2O[c] --> 1 GA6P[c] + 1 AC[c]	Rv3332	nagA	N-acetylglucosamine-6-phosphate deacetylase	Amino sugar and nucleotide sugar metabolism	1	-1000	1000	3.5.1.25	none
NAGA1P	R05332	1 ACCOA[c] + 1 GA1P[c] --> 1 COA[c] + 1 NAGA1P[c]		orphan	na	Amino sugar and nucleotide sugar metabolism	1	-1000	1000	2.3.1.157	none
PGMA1	R02060	1 GA1P[c] --> 1 GA6P[c]	Rv3068c	pgmA	phosphoglucomutase	Amino sugar and nucleotide sugar metabolism	1	-1000	1000	5.4.2.10	none
ALD	R00396	1 PYR[c] + 1 NADH[c] + 1 NH3[c] + 1 H[c] --> 1 ALA[c] + 1 H2O[c] + 1 NAD[c]	Rv2780	ald	L-alanine dehydrogenase	Alanine, aspartate and glutamate metabolism	1	-1000	1000	1.4.1.1	none
ALR	R00401	1 ALA[c] --> 1 DALA[c]	Rv3423c	alr	alanine racemase	Alanine, aspartate and glutamate metabolism	1	-1000	1000	5.1.1.1	none
ANSA	R00485	1 ASN[c] + 1 H2O[c] --> 1 ASP[c] + 1 NH3[c]	Rv1538c	ansA	L-asparaginase	Alanine, aspartate and glutamate metabolism	0	0	1000	3.5.1.1	none
ARGG	R01954	1 ASP[c] + 1 CITR[c] + 1 ATP[c] --> 1 AMP[c] + 1 ARGSUCC[c] + 1 PPI[c]	Rv1658	argG	argininosuccinate synthase	Alanine, aspartate and glutamate metabolism	0	0	1000	6.3.4.5	none
ASNB	R00578	1 ASP[c] + 1 GLN[c] + 1 ATP[c] + 1 H2O[c] --> 1 GLU[c] + 1 ASN[c] + 1 AMP[c] + 1 PPI[c]	Rv2201	asnB	asparagine synthetase	Alanine, aspartate and glutamate metabolism	0	0	1000	6.3.5.4	none
ASPB3	R00355	1 OA[c] + 1 GLU[c] --> 1 ASP[c] + 1 AKG[c]	Rv3565	aspB	aspartate aminotransferase	Alanine, aspartate and glutamate metabolism	0	0	1000	2.6.1.1	doi: 10.3389/fcimb.2013.00068
ASPC	R00355	1 ASP[c] + 1 AKG[c] --> 1 OA[c] + 1 GLU[c]	Rv0337c	aspC	aspartate aminotransferase	Alanine, aspartate and glutamate metabolism	0	0	1000	2.6.1.2	doi: 10.3389/fcimb.2013.00068
DDLA	R01150	2 DALA[c] + 1 ATP[c] --> 1 ALAALA[c] + 1 PI[c] + 1 ADP[c]	Rv2981c	ddlA	D-alanyl-alanine synthetase A	Alanine, aspartate and glutamate metabolism	0	0	1000	6.3.2.4	none
GABD	R00714	1 SUCCSAL[c] + 1 NADP[c] + 1 H2O[c] --> 1 SUCC[c] + 1 NADPH[c] + 1 H[c]	Rv0234c OR Rv1731	gabD1 OR gabD2	succinate-semialdehyde dehydrogenase	Alanine, aspartate and glutamate metabolism	1	-1000	1000	1.2.1.16	none
GABT	R01648	1 GABA[c] + 1 AKG[c] --> 1 SUCCSAL[c] + 1 GLU[c]	Rv2589	gabT	4-aminobutyrate aminotransferase	Alanine, aspartate and glutamate metabolism	1	-1000	1000	2.6.1.19	none
GADB	R00261	1 GLU[c] --> 1 GABA[c] + 1 CO2[c]	Rv3432c	gadB	glutamate decarboxylase	Alanine, aspartate and glutamate metabolism	0	0	1000	4.1.1.15	none
GDH	R00243	1 GLU[c] + 1 H2O[c] + 1 NAD[c] --> 1 NH3[c] + 1 AKG[c] + 1 NADH[c] + 1 H[c]	Rv2476c	gdh	NAD-dependent glutamate dehydrogenase	Alanine, aspartate and glutamate metabolism	0	0	1000	1.4.1.2	none
GLMS	R00768	1 GLN[c] + 1 F6P[c] --> 1 GLU[c] + 1 GA6P[c]	Rv3436c	glmS	glucosamine--fructose-6-phosphate aminotransferase	Alanine, aspartate and glutamate metabolism	1	-1000	1000	2.6.1.16	none
GLN	R00253	1 GLU[c] + 1 NH3[c] + 1 ATP[c] --> 1 GLN[c] + 1 ADP[c] + 1 PI[c]	Rv2220 OR Rv2222c OR Rv1878 OR Rv2860c	glnA1 OR glnA2 OR glnA3 OR glnA4	glutamine synthetase	Alanine, aspartate and glutamate metabolism	0	0	1000	6.3.1.2	none
GLT	R00114	1 GLN[c] + 1 AKG[c] + 1 NADPH[c] + 1 H[c] --> 2 GLU[c] + 1 NADP[c]	Rv3859c AND Rv3858c	gltB AND gltD	ferrodoxin-dependent glutamate synthase [NADPH] large subunit AND glutamate synthase subunit beta	Alanine, aspartate and glutamate metabolism	1	-1000	1000	1.4.1.13	none
NAMH	NAMH	1 UDPNAM[c] + 1 O2[c] + 1 NADPH[c] + 1 H[c] --> 1 UDPNGM[c] + 1 H2O[c] + 1 NADP[c]	Rv3818	namH	N-acetyl muramic acid hydroxylase	Alanine, aspartate and glutamate metabolism	0	0	1000	none	doi: 10.1084/jem.20081779
MURC	R03193	0.3 UDPNAM[c] + 0.7 UDPNGM[c] + 1 ATP[c] + 1 ALA[c] --> 1 UDPNAMNGMALA[c] + 1 ADP[c] + 1 PI[c]	Rv2152c	murC	UDP-N-acetylmuramate--L-alanine ligase	Alanine, aspartate and glutamate metabolism	1	-1000	1000	6.3.2.8	doi: 10.1084/jem.20081779
MURI	R00260	1 GLU[c] --> 1 DGLU[c]	Rv1338	murl	glutamate racemase	Alanine, aspartate and glutamate metabolism	0	0	1000	5.1.1.3	none
NADB1	NADB1	1 ASP[c] + 1 FUM[c] --> 1 SUCC[c] + 1 ISUCC[c]	Rv1595	nadB	L-aspartate oxidase	Alanine, aspartate and glutamate metabolism	0	0	1000	1.4.3.16	none
PANC	R02473	1 PANT[c] + 1 bALA[c] + 1 ATP[c] --> 1 PNTO[c] + 1 AMP[c] + 1 PPI[c]	Rv3602c	panC	pantoate--beta-alanine ligase	Alanine, aspartate and glutamate metabolism	0	0	1000	6.3.2.1	none
PAND	R00489	1 ASP[c] --> 1 bALA[c] + 1 CO2[c]	Rv3601c	panD	aspartate alpha-decarboxylase	Alanine, aspartate and glutamate metabolism	0	0	1000	4.1.1.11	none
PURA	R01135	1 ASP[c] + 1 IMP[c] + 1 GTP[c] --> 1 GDP[c] + 1 ASUC[c] + 1 PI[c]	Rv0357c	purA	adenylosuccinate synthetase	Alanine, aspartate and glutamate metabolism	0	0	1000	6.3.4.4	none
ROCA	R00707	1 P5C[c] + 1 NAD[c] + 2 H2O[c] --> 1 GLU[c] + 1 NADH[c] + 1 H[c]	Rv1187	rocA	pyrroline-5-carboxylate dehydrogenase ROCA	Alanine, aspartate and glutamate metabolism	0	0	1000	1.5.1.12	none
S1	R03314	1 GLUGSAL[c] --> 1 P5C[c] + 1 H2O[c]		orphan	Spontaneous	Alanine, aspartate and glutamate metabolism	1	-1000	1000	none	none
TPA	R00138	1 PPPI[c] + 1 H2O[c] --> 1 PPI[c] + 1 PI[c]		orphan	na	Phosphate metabolism	0	0	1000	3.6.1.25	none

## Sheet: metabolites
Abbreviation	Name	Formula	KeGG ID	PubChem ID	ChEBI ID	Smiles
13PDG	3-Phospho-D-glyceroyl phosphate	C3H8O10P2	C00236	3535	16001	O[C@H](COP(O)(O)=O)C(=O)OP(O)(O)=O
1931CPC52ACYLACP	19,31-cp-C54-acyl-ACP	C52H99OSR	none	none	none	*SC(=O)CCCCCCCCCCCCCCCCCC1CC1CCCCCCCCCCC2CC2CCCCCCCCCCCCCCCCCC
1931CPC52ACYLAMP	19,31-cp-C52-acyl-AMP	C62H112N5O8P	none	none	none	Nc1ncnc2n(cnc12)[C@@H]1O[C@H](COP(O)(OC(=O)CCCCCCCCCCCCCCCCCC3CC3CCCCCCCCCCC4CC4CCCCCCCCCCCCCCCCCC)=O)[C@@H](O)[C@H]1O
1931CPC54ACYLACP	19,31-cp-C54-acyl-ACP	C54H103OSR	none	none	none	*SC(=O)CCCCCCCCCCCCCCCCCC1CC1CCCCCCCCCCC2CC2CCCCCCCCCCCCCCCCCCCC
1931CPC54ACYLAMP	19,31-cp-C54-acyl-AMP	C64H116N5O8P	none	none	none	Nc1ncnc2n(cnc12)[C@@H]1O[C@H](COP(O)(OC(=O)CCCCCCCCCCCCCCCCCC3CC3CCCCCCCCCCC4CC4CCCCCCCCCCCCCCCCCCCC)=O)[C@@H](O)[C@H]1O
1931CPC56ACYLACP	19,31-cp-C56-acyl-ACP	C56H107OSR	none	none	none	*SC(=O)CCCCCCCCCCCCCCCCCC1CC1CCCCCCCCCCC2CC2CCCCCCCCCCCCCCCCCCCCCC
1931CPC56ACYLAMP	19,31-cp-C56-acyl-AMP	C66H120N5O8P	none	none	none	Nc1ncnc2n(cnc12)[C@@H]1O[C@H](COP(O)(OC(=O)CCCCCCCCCCCCCCCCCC3CC3CCCCCCCCCCC4CC4CCCCCCCCCCCCCCCCCCCCCC)=O)[C@@H](O)[C@H]1O
1AMINOPROPAN2OL	(R)-1-Aminopropan-2-ol	C3H9NO	C03194	6071	15675	C[C@@H](O)CN
246810MC33ACYLACP	2,4,6,8,10-pentamethyl-C33-acyl-ACP	C33H65OSR	none	none	none	CCCCCCCCCCCCCCCCCCC(C)CC(C)CC(C)CC(C)CC(C)C(=O)S*
246810MC35ACYLACP	2,4,6,8,10-pentamethyl-C33-acyl-ACP	C35H69OSR	none	none	none	CCCCCCCCCCCCCCCCCCCCC(C)CC(C)CC(C)CC(C)CC(C)C(=O)S*
2468MC30ACYLACP	2,4,6,8-tetramethyl-C30-acyl-ACP	C30H59OSR	none	none	none	CCCCCCCCCCCCCCCCCCC(C)CC(C)CC(C)CC(C)C(=O)S*
2468MC32ACYLACP	2,4,6,8-tetramethyl-C32-acyl-ACP	C32H63OSR	none	none	none	CCCCCCCCCCCCCCCCCCCCC(C)CC(C)CC(C)CC(C)C(=O)S*
246MC27ACYLACP	2,4,6-trimethyl-C27-acyl-ACP	C27H53OSR	none	none	none	CCCCCCCCCCCCCCCCCCC(C)CC(C)CC(C)C(=O)S*
246MC29ACYLACP	2,4,6-trimethyl-C29-acyl-ACP	C29H57OSR	none	none	none	CCCCCCCCCCCCCCCCCCCCC(C)CC(C)CC(C)C(=O)S*
24DM3K911DHC34ACYLACP	2,4-dimethyl-3-keto-9,11-dihydroxy-C34-acyl-ACP	C34H65O4SR	none	none	none	*SC(=O)C(C)C(=O)C(C)CCCCC(O)CC(O)CCCCCCCCCCCCCCCCCCCCC
24DM3K911DHC34OATE	2,4-dimethyl-3-keto-9,11-dihydroxy-C34-acid	C34H66O5	none	none	none	OC(=O)C(C)C(=O)C(C)CCCCC(O)CC(O)CCCCCCCCCCCCCCCCCCCCC
24DM3K911DHC36ACYLACP	2,4-dimethyl-3-keto-9,11-dihydroxy-C36-acyl-ACP	C36H69O4SR	none	none	none	*SC(=O)C(C)C(=O)C(C)CCCCC(O)CC(O)CCCCCCCCCCCCCCCCCCCCCCC
24DM3K911DHC36OATE	2,4-dimethyl-3-keto-9,11-dihydroxy-C36-acid	C36H70O5	none	none	none	OC(=O)C(C)C(=O)C(C)CCCCC(O)CC(O)CCCCCCCCCCCCCCCCCCCCCCC
24MC24ACYLACP	2,4-dimethyl-C24-acyl-ACP	C24H47OSR	none	none	none	CCCCCCCCCCCCCCCCCCC(C)CC(C)C(=O)S*
24MC26ACYLACP	2,4-dimethyl-C26-acyl-ACP	C26H51OSR	none	none	none	CCCCCCCCCCCCCCCCCCCCC(C)CC(C)C(=O)S*
2A3KB	L-2-Amino-3-oxobutanoic acid	C4H7NO3	C03508	6318	40673	CC(=O)[C@H](N)C(O)=O
2CARBC26ACYLCOA	2-carboxyl-C26-acyl-CoA	C48H86N7O19P3S	none	none	none	CC(C)(COP(O)(=O)OP(O)(=O)OC[C@H]1O[C@H]([C@H](O)[C@@H]1OP(O)(O)=O)n1cnc2c(N)ncnc12)[C@@H](O)C(=O)NCCC(=O)NCCSC(=O)C(C(=O)O)CCCCCCCCCCCCCCCCCCCCCCCC
2M79DHC31ACYLACP	2-methyl-7,9-dihydroxy-C31-acyl-ACP	C31H61O3SR	none	none	none	*SC(=O)C(C)CCCCC(O)CC(O)CCCCCCCCCCCCCCCCCCCCC
2M79DHC33ACYLACP	2-methyl-7,9-dihydroxy-C33-acyl-ACP	C33H65O3SR	none	none	none	*SC(=O)C(C)CCCCC(O)CC(O)CCCCCCCCCCCCCCCCCCCCCCC
2MBECOA	2-Methylbut-2-enoyl-CoA	C26H42N7O17P3S	C03345	6188	15478	C\C=C(/C)C(=O)SCCNC(=O)CCNC(=O)[C@H](O)C(C)(C)COP(O)(=O)OP(O)(=O)OC[C@H]1O[C@H]([C@H](O)[C@@H]1OP(O)(O)=O)n1cnc2c(N)ncnc12
2MBUTCOA	2-Methylbutanoyl-CoA	C26H44N7O17P3S	C01033	4276	15477	CCC(C)C(=O)SCCNC(=O)CCNC(=O)[C@H](O)C(C)(C)COP(O)(=O)OP(O)(=O)OC[C@H]1O[C@H]([C@H](O)[C@@H]1OP(O)(O)=O)n1cnc2c(N)ncnc12
2MBUTLIPO	S-(2-Methylbutanoyl)-dihydrolipoamide	C13H25NO2S2	C05118	7542	28692	CCC(C)C(=O)SCCC(S)CCCCC(N)=O
2MC21ACYLACP	2-methyl-C21-acyl-ACP	C21H41OSR	none	none	none	CCCCCCCCCCCCCCCCCCC(C)C(=O)S*
2MC23ACYLACP	2-methyl-C23-acyl-ACP	C23H45OSR	none	none	none	CCCCCCCCCCCCCCCCCCCCC(C)C(=O)S*
2METHYLCISACONITATE	(Z)-But-2-ene-1,2,3-tricarboxylate	C7H8O6	C04225	6896	16717	C\C(C(O)=O)=C(/CC(O)=O)C(O)=O
2METHYLCITRATE	2-Methylcitrate	C7H10O7	C02225	5290	30836	C[C@H](C(O)=O)[C@](O)(CC(O)=O)C(O)=O
2PCDPMDE	2-Phospho-4-(cytidine 5-diphospho)-2-C-methyl-D-erythritol	C14H26N3O17P3	C11436	13608	16840	C[C@@](CO)(OP(O)(O)=O)[C@H](O)COP(O)(=O)OP(O)(=O)OC[C@H]1O[C@H]([C@H](O)[C@@H]1O)n1ccc(N)nc1=O
2PG	2-Phospho-D-glycerate	C3H7O7P	C00631	3904	17835	OC[C@@H](OP(O)(O)=O)C(O)=O
2PHOSPHOLLACTATE	(2S)-2-Phospholactate	C3H7O6P	C19156	124489828	none	OC(=O)[C@@H](C)OP(O)(O)=O
34DHSA	3,4-Dihydroxy-9,10-secoandrosta-1,3,5(10)-triene-9,17-dione	C19H24O4	C04793	7356	15896	[H][C@@]1(CCc2c(C)ccc(O)c2O)C(=O)CC[C@]2(C)C(=O)CC[C@@]12[H]
35DHC26ACYLACP	3,5-dihydroxy-C26-acyl-ACP	C26H51O3SR	none	none	none	*SC(=O)CC(O)CC(O)CCCCCCCCCCCCCCCCCCCCC
35DHC28ACYLACP	3,5-dihydroxy-C28-acyl-ACP	C28H55O3SR	none	none	none	*SC(=O)CC(O)CC(O)CCCCCCCCCCCCCCCCCCCCCCC
3DDAH7P	2-Dehydro-3-deoxy-D-arabino-heptonate 7-phosphate	C7H13O10P	C04691	7271	18150	O[C@H](COP(O)(O)=O)[C@@H](O)[C@H](O)CC(=O)C(O)=O
3HC10ACYLACPFAS	D-3-hydroxy-C10-acyl-ACP-FAS	C10H20O2S2R2	none	none	none	CCCCCCCC(O)CC(=O)S**S
3HC12ACYLACPFAS	D-3-hydroxy-C12-acyl-ACP-FAS	C12H24O2S2R2	none	none	none	CCCCCCCCCC(O)CC(=O)S**S
3HC14ACYLACPFAS	D-3-hydroxy-C14-acyl-ACP-FAS	C14H28O2S2R2	none	none	none	CCCCCCCCCCCC(O)CC(=O)S**S
3HC16ACYLACPFAS	D-3-hydroxy-C16-acyl-ACP-FAS	C16H32O2S2R2	none	none	none	CCCCCCCCCCCCCC(O)CC(=O)S**S
3HC18ACYLACP	D-3-hydroxy-C18-acyl-ACP	C18H35O2SR	none	none	none	CCCCCCCCCCCCCCCC(O)CC(=O)S*
3HC18ACYLACPFAS	D-3-hydroxy-C18-acyl-ACP-FAS	C18H36O2S2R2	none	none	none	CCCCCCCCCCCCCCCC(O)CC(=O)S**S
3HC20ACYLACP	D-3-hydroxy-C20-acyl-ACP	C20H39O2SR	none	none	none	CCCCCCCCCCCCCCCCCC(O)CC(=O)S*
3HC20ACYLACPFAS	D-3-hydroxy-C20-acyl-ACP-FAS	C20H40O2S2R2	none	none	none	CCCCCCCCCCCCCCCCCC(O)CC(=O)S**S
3HC22ACYLACP	D-3-hydroxy-C22-acyl-ACP	C22H43O2SR	none	none	none	CCCCCCCCCCCCCCCCCCCC(O)CC(=O)S*
3HC22ACYLACPFAS	D-3-hydroxy-C22-acyl-ACP-FAS	C22H44O2S2R2	none	none	none	CCCCCCCCCCCCCCCCCCCC(O)CC(=O)S**S
3HC24ACYLACP	D-3-hydroxy-C24-acyl-ACP	C24H47O2SR	none	none	none	CCCCCCCCCCCCCCCCCCCCCC(O)CC(=O)S*
3HC24ACYLACPFAS	D-3-hydroxy-C24-acyl-ACP-FAS	C24H48O2S2R2	none	none	none	CCCCCCCCCCCCCCCCCCCCCC(O)CC(=O)S**S
3HC26ACYLACP	D-3-hydroxy-C26-acyl-ACP	C26H51O2SR	none	none	none	CCCCCCCCCCCCCCCCCCCCCCCC(O)CC(=O)S*
3HC26ACYLACPFAS	D-3-hydroxy-C26-acyl-ACP-FAS	C26H52O2S2R2	none	none	none	CCCCCCCCCCCCCCCCCCCCCCCC(O)CC(=O)S**S
3HC28ACYLACP	D-3-hydroxy-C28-acyl-ACP	C28H55O2SR	none	none	none	CCCCCCCCCCCCCCCCCCCCCCCCCC(O)CC(=O)S*
3HC30ACYLACP	D-3-hydroxy-C30-acyl-ACP	C30H59O2SR	none	none	none	CCCCCCCCCCCCCCCCCCCCCCCCCCCC(O)CC(=O)S*
3HC32ACYLACP	D-3-hydroxy-C32-acyl-ACP	C32H63O2SR	none	none	none	CCCCCCCCCCCCCCCCCCCCCCCCCCCCCC(O)CC(=O)S*
3HC34ACYLACP	D-3-hydroxy-C34-acyl-ACP	C34H67O2SR	none	none	none	CCCCCCCCCCCCCCCCCCCCCCCCCCCCCCCC(O)CC(=O)S*
3HC36ACYLACP	D-3-hydroxy-C36-acyl-ACP	C36H71O2SR	none	none	none	CCCCCCCCCCCCCCCCCCCCCCCCCCCCCCCCCC(O)CC(=O)S*
3HC38ACYLACP	D-3-hydroxy-C38-acyl-ACP	C38H75O2SR	none	none	none	CCCCCCCCCCCCCCCCCCCCCCCCCCCCCCCCCCCC(O)CC(=O)S*
3HC40ACYLACP	D-3-hydroxy-C40-acyl-ACP	C40H79O2SR	none	none	none	CCCCCCCCCCCCCCCCCCCCCCCCCCCCCCCCCCCCCC(O)CC(=O)S*
3HC42ACYLACP	D-3-hydroxy-C42-acyl-ACP	C42H83O2SR	none	none	none	CCCCCCCCCCCCCCCCCCCCCCCCCCCCCCCCCCCCCCCC(O)CC(=O)S*
3HC44ACYLACP	D-3-hydroxy-C44-acyl-ACP	C44H87O2SR	none	none	none	CCCCCCCCCCCCCCCCCCCCCCCCCCCCCCCCCCCCCCCCCC(O)CC(=O)S*
3HC46ACYLACP	D-3-hydroxy-C46-acyl-ACP	C46H91O2SR	none	none	none	CCCCCCCCCCCCCCCCCCCCCCCCCCCCCCCCCCCCCCCCCCCC(O)CC(=O)S*
3HC48ACYLACP	D-3-hydroxy-C48-acyl-ACP	C48H95O2SR	none	none	none	CCCCCCCCCCCCCCCCCCCCCCCCCCCCCCCCCCCCCCCCCCCCCC(O)CC(=O)S*
3HC4ACYLACPFAS	D-3-hydroxy-C4-acyl-ACP-FAS	C4H8O2S2R2	none	none	none	CC(O)CC(=O)S**S
3HC50ACYLACP	D-3-hydroxy-C50-acyl-ACP	C50H99O2SR	none	none	none	CCCCCCCCCCCCCCCCCCCCCCCCCCCCCCCCCCCCCCCCCCCCCCCC(O)CC(=O)S*
3HC52ACYLACP	D-3-hydroxy-C52-acyl-ACP	C52H103O2SR	none	none	none	CCCCCCCCCCCCCCCCCCCCCCCCCCCCCCCCCCCCCCCCCCCCCCCCCC(O)CC(=O)S*
3HC54ACYLACP	D-3-hydroxy-C54-acyl-ACP	C54H107O2SR	none	none	none	CCCCCCCCCCCCCCCCCCCCCCCCCCCCCCCCCCCCCCCCCCCCCCCCCCCC(O)CC(=O)S*
3HC56ACYLACP	D-3-hydroxy-C56-acyl-ACP	C56H111O2SR	none	none	none	CCCCCCCCCCCCCCCCCCCCCCCCCCCCCCCCCCCCCCCCCCCCCCCCCCCCCC(O)CC(=O)S*
3HC58ACYLACP	D-3-hydroxy-C58-acyl-ACP	C58H115O2SR	none	none	none	CCCCCCCCCCCCCCCCCCCCCCCCCCCCCCCCCCCCCCCCCCCCCCCCCCCCCCCC(O)CC(=O)S*
3HC6ACYLACPFAS	D-3-hydroxy-C6-acyl-ACP-FAS	C6H12O2S2R2	none	none	none	CCCC(O)CC(=O)S**S
3HC8ACYLACPFAS	D-3-hydroxy-C8-acyl-ACP-FAS	C8H16O2S2R2	none	none	none	CCCCCC(O)CC(=O)S**S
3HSA	Secophenol	C19H24O3	C19944	135626410	none	Cc1ccc(O)cc1CC[C@@]2([H])C(=O)CC[C@]3(C)[C@]2([H])CCC3(=O)
3MBECOA	3-Methylcrotonyl-CoA	C26H42N7O17P3S	C03069	5969	15486	CC(C)=CC(=O)SCCNC(=O)CCNC(=O)[C@H](O)C(C)(C)COP(O)(=O)OP(O)(=O)OC[C@H]1O[C@H]([C@H](O)[C@@H]1OP(O)(O)=O)n1cnc2c(N)ncnc12
3MBUTCOA	3-Methylbutanoyl-CoA	C26H44N7O17P3S	C02939	5858	15487	CC(C)CC(=O)SCCNC(=O)CCNC(=O)[C@H](O)C(C)(C)COP(O)(=O)OP(O)(=O)OC[C@H]1O[C@H]([C@H](O)[C@@H]1OP(O)(O)=O)n1cnc2c(N)ncnc12
3MBUTLIPO	S-(3-Methylbutanoyl)-dihydrolipoamide	C13H25NO2S2	C05119	7543	27462	CC(C)CC(=O)SCCC(S)CCCCC(N)=O
3OELAC	2-Oxo-2,3-dihydrofuran-5-acetate	C6H6O4	C03586	6377	18267	OC(=O)CC1=CCC(=O)O1
3PG	3-Phospho-D-glycerate	C3H7O7P	C00197	3497	17794	O[C@H](COP(O)(O)=O)C(O)=O
3PSER	O-Phospho-L-serine	C3H8NO6P	C01005	4251	15811	N[C@@H](COP(O)(O)=O)C(O)=O
3PSME	5-O-(1-Carboxyvinyl)-3-phosphoshikimate	C10H13O10P	C01269	4488	16257	O[C@H]1[C@@H](CC(=C[C@H]1OP(O)(O)=O)C(O)=O)OC(=C)C(O)=O
49DSHA	9,10-disecoandrosta-1(10),2-dien-4-oate	C19H24O6	C04844	7401	29086	[H]C(C([H])=C(O)C(O)=O)=C(C)C(=O)CC[C@]1([H])C(=O)CC[C@]2(C)C(=O)CC[C@@]12[H]
4CMLAC	2-Carboxy-2,5-dihydro-5-oxofuran-2-acetate	C7H6O6	C01278	4497	16993	OC(=O)CC1(OC(=O)C=C1)C(O)=O
4H2OHEX	4-Hydroxy-2-oxohexanoic acid	C6H10O4	C06762	8982	27530	CCC(O)CC(=O)C(O)=O
4HBENZALC	4-Hydroxybenzyl alcohol	C7H8O2	C17467	96023815	none	OCc1ccc(O)cc1
4HPP	3-(4-Hydroxyphenyl)pyruvate	C9H8O4	C01179	4406	15999	OC(=O)C(=O)Cc1ccc(O)cc1
4M3K911DHC33ACYLACP	4-methyl-3-keto-9,11-dihydroxy-C33-acyl-ACP	C33H63O4SR	none	none	none	*SC(=O)CC(=O)C(C)CCCCC(O)CC(O)CCCCCCCCCCCCCCCCCCCCC
4M3K911DHC33OATE	4-methyl-3-keto-9,11-dihydroxy-C33-acid	C33H64O5	none	none	none	OC(=O)CC(=O)C(C)CCCCC(O)CC(O)CCCCCCCCCCCCCCCCCCCCC
4M3K911DHC35ACYLACP	4-methyl-3-keto-9,11-dihydroxy-C35-acyl-ACP	C35H67O4SR	none	none	none	*SC(=O)CC(=O)C(C)CCCCC(O)CC(O)CCCCCCCCCCCCCCCCCCCCCCC
4M3K911DHC35OATE	4-methyl-3-keto-9,11-dihydroxy-C35-acid	C35H68O5	none	none	none	OC(=O)CC(=O)C(C)CCCCC(O)CC(O)CCCCCCCCCCCCCCCCCCCCCCC
4OGSAL	4-Oxoglutarate semialdehyde	C5H6O4	C02800	5750	17204	[H]C(=O)C(=O)CCC(O)=O
4PPNCYS	(R)-4-Phosphopantothenoyl-L-cysteine	C12H23N2O9PS	C04352	7001	15769	CC(C)(COP(O)(O)=O)[C@@H](O)C(=O)NCCC(=O)N[C@@H](CS)C(O)=O
4PPNTE	Pantetheine 4-phosphate	C11H23N2O7PS	C01134	4365	16858	CC(C)(COP(O)(O)=O)C(O)C(=O)NCCC(=O)NCCS
4PPNTO	D-4-Phosphopantothenate	C9H18NO8P	C03492	6304	15905	CC(C)(COP(O)(O)=O)[C@@H](O)C(=O)NCCC(O)=O
57DHC28ACYLACP	5,7-dihydroxy-C28-acyl-ACP	C28H55O3SR	none	none	none	*SC(=O)CCCC(O)CC(O)CCCCCCCCCCCCCCCCCCCCC
57DHC30ACYLACP	5,7-dihydroxy-C30-acyl-ACP	C30H59O3SR	none	none	none	*SC(=O)CCCC(O)CC(O)CCCCCCCCCCCCCCCCCCCCCCC
5AMINOLEVULINATE	5-Aminolevulinate	C5H9NO3	C00430	3719	17549	NCC(=O)CCC(O)=O
5DA	5-Deoxyadenosine	C10H13N5O3	C05198	7603	17319	C[C@H]1O[C@H]([C@H](O)[C@@H]1O)n1cnc2c(N)ncnc12
5GLUCYS	gamma-L-Glutamyl-L-cysteine	C8H14N2O5S	C00669	3938	17515	N[C@@H](CCC(=O)N[C@@H](CS)C(O)=O)C(O)=O
5MTA	5-Mehylthioadenosine	C11H15N5O3S	C00170	3470	17509	CSC[C@H]1O[C@H]([C@H](O)[C@@H]1O)n1cnc2c(N)ncnc12
5MTR	5-Methylthio-D-ribose	C6H12O4S	C03089	5987	16895	CSC[C@@H](O)[C@@H](O)[C@@H](O)C=O
5OHHIP	3-[(3aS,4S,7aS)-7a-Methyl-1-hydroxy-5-oxo-octahydro-1H-inden-4-yl]propanoic acid	C13H20O4	none	none	none	O=C(O)CC[C@]1([H])[C@H](O)CC[C@@]2(C)[C@@]1([H])CCC2(=O)
5OHHIPCOA	5-hydroxy-3-[(3aS,4S,5R,7aS)-7a-methyl-1,5-dioxo-octahydro-1H-inden-4-yl]propanoyl-CoA	C34H54N7O19P3S	none	none	none	O=C(SCCNC(=O)CCNC(=O)[C@H](O)C(C)(C)COP(O)(=O)OP(O)(=O)OC[C@H]1O[C@H]([C@H](O)[C@@H]1OP(O)(O)=O)n1cnc2c(N)ncnc12)CC[C@]3([H])[C@H](O)CC[C@@]4(C)[C@@]3([H])CCC4(=O)
5OPRO	Pidolic acid	C5H7NO3	C01879	4992	18183	OC(=O)[C@@H]1CCC(=O)N1
78DIAMINONONANOATE	7,8-Diaminononanoate	C9H20N2O2	C01037	4280	2247	CC(N)C(N)CCCCCC(O)=O
8AMINO7OXONONANOATE	8-Amino-7-oxononanoate	C9H17NO3	C01092	4327	15830	CC(N)C(=O)CCCCCC(O)=O
9HDECOA	cis-9-Hexadecenoyl-CoA	C37H64N7O17P3S	none	none	none	CCCCCC/C=C\CCCCCCCC(=O)SCCNC(=O)CCNC(=O)[C@H](O)C(C)(C)COP(O)(=O)OP(O)(=O)OC[C@H]1O[C@H]([C@H](O)[C@@H]1OP(O)(O)=O)n1cnc2c(N)ncnc12
9HEXADECENOATE	(9Z)-Hexadecenoic acid	C16H30O2	C08362	10558	28716	CCCCCC\C=C/CCCCCCCC(O)=O
9OCTADECENOATE	(9Z)-Octadecenoic acid	C18H34O2	C00712	3978	16196	CCCCCCCC\C=C/CCCCCCCC(O)=O
9ODECOA	Oleoyl-CoA	C39H68N7O17P3S	C00510	3793	15534	CCCCCCCC\C=C/CCCCCCCC(=O)SCCNC(=O)CCNC(=O)[C@H](O)C(C)(C)COP(O)(=O)OP(O)(=O)OC[C@H]1O[C@H]([C@H](O)[C@@H]1OP(O)(O)=O)n1cnc2c(N)ncnc12
9OHADD	9alpha-Hydroxyandrosta-1,4-diene-3,17-dione	C19H24O3	C14909	17395907	63641	[H][C@@]12CCC(=O)[C@@]1(C)CC[C@@]1(O)[C@@]2([H])CCC2=CC(=O)C=C[C@]12C
A6RP	5-Amino-6-(5-phosphoribosylamino)uracil	C9H16N4O6	C04732	7303	15934	Nc1c(NC[C@H](O)[C@H](O)[C@H](O)CO)[nH]c(=O)[nH]c1=O
A6RP5P	5-Amino-6-(5-phosphoribosylamino)uracil	C9H15N4O9P	C01268	4487	18337	Nc1c(N[C@@H]2O[C@H](COP(O)(O)=O)[C@@H](O)[C@H]2O)[nH]c(=O)[nH]c1=O
A6RP5P2	5-Amino-6-(5-phospho-D-ribitylamino)uracil	C9H17N4O9P	C04454	7081	18247	Nc1c(NC[C@H](O)[C@H](O)[C@H](O)COP(O)(O)=O)[nH]c(=O)[nH]c1=O
AACCOA	Acetoacetyl-CoA	C25H40N7O18P3S	C00332	3626	15345	CC(=O)CC(=O)SCCNC(=O)CCNC(=O)[C@H](O)C(C)(C)COP(O)(=O)OP(O)(=O)OC[C@H]1O[C@H]([C@H](O)[C@@H]1OP(O)(O)=O)n1cnc2c(N)ncnc12
ABUT	(R)-3-Hydroxy-3-methyl-2-oxopentanoate	C6H10O4	C06006	8279	27681	CC[C@](O)(C(C)=O)C(O)=O
AC	Acetate	C2H4O2	C00033	3335	15366	CC(=O)O
AC1PIM1	acyl phosphatidylinositol mannoside mannose	C50H95O18P	none	none	none	CCCCCCCCCCCCCCCC(=O)OCC(COP(O)(=O)O[C@H]1[C@H](O)[C@@H](O)[C@H](O)[C@@H](O)[C@H]1O[C@H]1O[C@H](COC(=O)CCCCCCCCCCCCCCC)[C@@H](O)[C@H](O)[C@@H]1O)OC(=O)CCCCCCCCC(C)CCCCCCCC
AC1PIM2	acyl phosphatidylinositol mannoside di-mannose	C72H135O24P	none	none	none	CCCCCCCCCCCCCCCC(=O)OCC(COP(O)(=O)O[C@H]1[C@H](O[C@H]2O[C@H](CO)[C@@H](O)[C@H](O)[C@@H]2O)[C@@H](O)[C@H](O)[C@@H](O)[C@H]1O[C@H]1O[C@H](COC(=O)CCCCCCCCCCCCCCC)[C@@H](O)[C@H](O)[C@@H]1O)OC(=O)CCCCCCCCC(C)CCCCCCCC
AC1PIM3	acyl phosphatidylinositol mannoside tri-mannose	C78H145O29P	none	none	none	CCCCCCCCCCCCCCCC(=O)OCC(COP(O)(=O)O[C@@H]1[C@H](O[C@H]2O[C@H](COC(=O)CCCCCCCCCCCCCCC)[C@@H](O)[C@H](O)[C@@H]2O)[C@H](O)[C@@H](O)[C@H](O)[C@H]1O[C@H]1O[C@H](CO[C@H]2O[C@H](CO)[C@@H](O)[C@H](O)[C@@H]2O)[C@@H](O)[C@H](O)[C@@H]1O)OC(=O)CCCCCCCCC(C)CCCCCCCC
AC1PIM4	acyl phosphatidylinositol mannoside tetra-mannose	C84H155O34P	none	none	none	CCCCCCCCCCCCCCCC(=O)OCC(COP(O)(=O)O[C@@H]1[C@H](O[C@H]2O[C@H](COC(=O)CCCCCCCCCCCCCCC)[C@@H](O)[C@H](O)[C@@H]2O)[C@H](O)[C@@H](O)[C@H](O)[C@H]1O[C@H]1O[C@H](CO[C@H]2O[C@H](CO[C@H]3O[C@H](CO)[C@@H](O)[C@H](O)[C@@H]3O)[C@@H](O)[C@H](O)[C@@H]2O)[C@@H](O)[C@H](O)[C@@H]1O)OC(=O)CCCCCCCC(C)CCCCCCCCCC
AC1PIM5	acyl phosphatidylinositol mannoside penta-mannose	C90H165O39P	none	none	none	CCCCCCCCCCCCCCCC(=O)OCC(COP(O)(=O)O[C@@H]1[C@H](O[C@H]2O[C@H](COC(=O)CCCCCCCCCCCCCCC)[C@@H](O)[C@H](O)[C@@H]2O)[C@H](O)[C@@H](O)[C@H](O)[C@H]1O[C@H]1O[C@H](CO[C@H]2O[C@H](CO[C@H]3O[C@H](CO)[C@@H](O)[C@H](O)[C@@H]3O[C@H]3O[C@H](CO)[C@@H](O)[C@H](O)[C@@H]3O)[C@@H](O)[C@H](O)[C@@H]2O)[C@@H](O)[C@H](O)[C@@H]1O)OC(=O)CCCCCCCC(C)CCCCCCCCCC
AC1PIM6	acyl phosphatidylinositol mannoside hexa-mannose	C96H175O44P	none	none	none	CCCCCCCCCCCCCCCC(=O)OCC(COP(O)(=O)O[C@@H]1[C@H](O[C@H]2O[C@H](COC(=O)CCCCCCCCCCCCCCC)[C@@H](O)[C@H](O)[C@@H]2O)[C@H](O)[C@@H](O)[C@H](O)[C@H]1O[C@H]1O[C@H](CO[C@H]2O[C@H](CO[C@H]3O[C@H](CO)[C@@H](O)[C@H](O)[C@@H]3O[C@H]3O[C@H](CO)[C@@H](O)[C@H](O)[C@@H]3O[C@H]3O[C@H](CO)[C@@H](O)[C@H](O)[C@@H]3O)[C@@H](O)[C@H](O)[C@@H]2O)[C@@H](O)[C@H](O)[C@@H]1O)OC(=O)CCCCCCCC(C)CCCCCCCCCC
AC2PIM2	di-acyl phosphatidylinositol mannoside di-mannose	C88H165O25P	none	none	none	CCCCCCCCCCCCCCCC(=O)OCC(COP(O)(=O)O[C@H]1[C@H](O[C@H]2O[C@H](CO)[C@@H](O)[C@H](O)[C@@H]2O)[C@@H](O)[C@H](O)[C@@H](OC(=O)CCCCCCCCCCCCCCC)[C@H]1O[C@H]1O[C@H](COC(=O)CCCCCCCCCCCCCCC)[C@@H](O)[C@H](O)[C@@H]1O)OC(=O)CCCCCCCCC(C)CCCCCCCC
AC2PIM3	di-acyl phosphatidylinositol mannoside tri-mannose	C94H175O30P	none	none	none	CCCCCCCCCCCCCCCC(=O)OCC(COP(O)(=O)O[C@@H]1[C@H](O[C@H]2O[C@H](COC(=O)CCCCCCCCCCCCCCC)[C@@H](O)[C@H](O)[C@@H]2O)[C@H](OC(=O)CCCCCCCCCCCCCCC)[C@@H](O)[C@H](O)[C@H]1O[C@H]1O[C@H](CO[C@H]2O[C@H](CO)[C@@H](O)[C@H](O)[C@@H]2O)[C@@H](O)[C@H](O)[C@@H]1O)OC(=O)CCCCCCCC(C)CCCCCCCCCC
AC2PIM4	di-acyl phosphatidylinositol mannoside tetra-mannose	C100H185O35P	none	none	none	CCCCCCCCCCCCCCCC(=O)OCC(COP(O)(=O)O[C@@H]1[C@H](O[C@H]2O[C@H](COC(=O)CCCCCCCCCCCCCCC)[C@@H](O)[C@H](O)[C@@H]2O)[C@H](OC(=O)CCCCCCCCCCCCCCC)[C@@H](O)[C@H](O)[C@H]1O[C@H]1O[C@H](CO[C@H]2O[C@H](CO[C@H]3O[C@H](CO)[C@@H](O)[C@H](O)[C@@H]3O)[C@@H](O)[C@H](O)[C@@H]2O)[C@@H](O)[C@H](O)[C@@H]1O)OC(=O)CCCCCCCC(C)CCCCCCCCCC
AC2PIM5	di-acyl phosphatidylinositol mannoside penta-mannose	C106H195O40P	none	none	none	CCCCCCCCCCCCCCCC(=O)OCC(COP(O)(=O)O[C@@H]1[C@H](O[C@H]2O[C@H](COC(=O)CCCCCCCCCCCCCCC)[C@@H](O)[C@H](O)[C@@H]2O)[C@H](OC(=O)CCCCCCCCCCCCCCC)[C@@H](O)[C@H](O)[C@H]1O[C@H]1O[C@H](CO[C@H]2O[C@H](CO[C@H]3O[C@H](CO)[C@@H](O)[C@H](O)[C@@H]3O[C@H]3O[C@H](CO)[C@@H](O)[C@H](O)[C@@H]3O)[C@@H](O)[C@H](O)[C@@H]2O)[C@@H](O)[C@H](O)[C@@H]1O)OC(=O)CCCCCCCC(C)CCCCCCCCCC
AC2PIM6	di-acyl phosphatidylinositol mannoside hexa-mannose	C112H205O45P	none	none	none	CCCCCCCCCCCCCCCC(=O)OCC(COP(O)(=O)O[C@@H]1[C@H](O[C@H]2O[C@H](COC(=O)CCCCCCCCCCCCCCC)[C@@H](O)[C@H](O)[C@@H]2O)[C@H](OC(=O)CCCCCCCCCCCCCCC)[C@@H](O)[C@H](O)[C@H]1O[C@H]1O[C@H](CO[C@H]2O[C@H](CO[C@H]3O[C@H](CO)[C@@H](O)[C@H](O)[C@@H]3O[C@H]3O[C@H](CO)[C@@H](O)[C@H](O)[C@@H]3O[C@H]3O[C@H](CO)[C@@H](O)[C@H](O)[C@@H]3O)[C@@H](O)[C@H](O)[C@@H]2O)[C@@H](O)[C@H](O)[C@@H]1O)OC(=O)CCCCCCCC(C)CCCCCCCCCC
AC78MYCOLATE26	alpha-mycolate C78 (26)	C78H152O3	none	none	none	CCCCCCCCCCCCCCCCCCCCCCCCC(C(O)=O)C(=O)CCCCCCCCCCCCCCCCCC1CC1CCCCCCCCCCC2CC2CCCCCCCCCCCCCCCCCC
AC80MYCOLATE26	alpha-mycolate C80 (26)	C80H156O3	none	none	59235	CCCCCCCCCCCCCCCCCCCCCCCCC(C(O)CCCCCCCCCCCCCCCC1CC1CCCCCCCCCCCCCCC1CC1CCCCCCCCCCCCCCCCCC)C(O)=O
AC82MYCOLATE26	alpha-mycolate C82 (26)	C82H160O3	none	none	none	CCCCCCCCCCCCCCCCCCCCCCCCC(C(O)=O)C(=O)CCCCCCCCCCCCCCCCCC1CC1CCCCCCCCCCC2CC2CCCCCCCCCCCCCCCCCCCCCC
ACAL	Acetaldehyde	C2H4O	C00084	3384	15343	[H]C(C)=O
ACCB	apo-[acetyl-CoA:carbon-dioxide ligase (ADP-forming)]	C7H13N3O2R2	C04735	7306	none	NCCCC[C@H](NC(=O)*)C(=O)N*
ACCOA	Acetyl-CoA	C23H38N7O17P3S	C00024	3326	15351	CC(=O)SCCNC(=O)CCNC(=O)[C@H](O)C(C)(C)COP(O)(=O)OP(O)(=O)OC[C@H]1O[C@H]([C@H](O)[C@@H]1OP(O)(O)=O)n1cnc2c(N)ncnc12
ACETYLP	Acetyl phosphate	C2H5O5P	C00227	3527	15350	CC(=O)OP(O)(O)=O
ACLAC	2-Acetolactate	C5H8O4	C00900	4156	16444	CC(=O)C(C)(O)C(O)=O
ACP	Acyl-carrier protein	HSR	C00229	3528	18359	HS*
ACPFAS	Acyl carrier protein fatty acid synthase complex	H2S2R2	none	none	none	S**S
ACTAC	Acetoacetate	C4H6O3	C00164	3464	15344	CC(=O)CC(O)=O
AD	Adenine	C5H5N5	C00147	3447	16708	Nc1ncnc2[nH]cnc12
ADCHOR	4-Amino-4-deoxychorismate	C10H11NO5	C11355	13530	18198	N[C@@H]1C=CC(=C[C@H]1OC(=C)C(O)=O)C(O)=O
ADD	Androsta-1,4-diene-3,17-dione	C19H24O2	C20144	135626604	none	[H][C@@]12CCC3=CC(=O)C=C[C@]3(C)[C@@]1([H])CC[C@]1(C)C(=O)CC[C@@]21[H]
ADENOSYLCOBINAMIDE	Adenosyl cobinamide	C58H84CoN16O11	C06508	8739	2480	[H][C@@]12[C@H](CC(N)=O)[C@@](C)(CCC(=O)NC[C@@H](C)O)C3=C(C)C4=[N+]5C(=CC6=[N+]7C(=C(C)C8=[N+]([C@]1(C)[C@@](C)(CC(N)=O)[C@@H]8CCC(N)=O)[Co--]57(C[C@H]1O[C@H]([C@H](O)[C@@H]1O)n1cnc5c(N)ncnc15)N23)[C@@](C)(CC(N)=O)[C@@H]6CCC(N)=O)C(C)(C)[C@@H]4CCC(N)=O
ADENOSYLCOBINAMIDEGDP	Adenosine-GDP-cobinamide	C68H97CoN21O21P2	C06510	8741	2479	[H][C@@]12[C@H](CC(N)=O)[C@@](C)(CCC(=O)NC[C@@H](C)OP(O)(=O)OP(O)(=O)OC[C@H]3O[C@H]([C@H](O)[C@@H]3O)n3cnc4c3nc(N)[nH]c4=O)C3=C(C)C4=[N+]5C(=CC6=[N+]7C(=C(C)C8=[N+]([C@]1(C)[C@@](C)(CC(N)=O)[C@@H]8CCC(N)=O)[Co--]57(C[C@H]1O[C@H]([C@H](O)[C@@H]1O)n1cnc5c(N)ncnc15)N23)[C@@](C)(CC(N)=O)[C@@H]6CCC(N)=O)C(C)(C)[C@@H]4CCC(N)=O
ADENOSYLCOBINIMIDEP	Adenosyl cobinamide phosphate	C58H85CoN16O14P	C06509	8740	2481	C[C@H](CNC(=O)CC[C@]1(C)[C@@H](CC(N)=O)[C@H]2N3C1=C(C)C1=[N+]4C(=CC5=[N+]6C(=C(C)C7=[N+]([C@]2(C)[C@@](C)(CC(N)=O)[C@@H]7CCC(N)=O)[Co--]346C[C@H]2O[C@H]([C@H](O)[C@@H]2O)n2cnc3c(N)ncnc23)[C@@](C)(CC(N)=O)[C@@H]5CCC(N)=O)C(C)(C)[C@@H]1CCC(N)=O)OP(O)(O)=O
ADENOSYLCOBRATE	Adenosyl cobyrinate hexaamide	C55H77CoN15O11	C06507	8738	2483	CC1=C2N3[C@H]([C@H](CC(N)=O)[C@@]2(C)CCC(O)=O)[C@]2(C)[N+]4=C([C@@H](CCC(N)=O)[C@]2(C)CC(N)=O)C(C)=C2[N+]5=C(C=C6[N+](=C1[C@@H](CCC(N)=O)C6(C)C)[Co--]345C[C@H]1O[C@H]([C@H](O)[C@@H]1O)n1cnc3c(N)ncnc13)[C@@H](CCC(N)=O)[C@]2(C)CC(N)=O
ADENOSYLCOBRINICACIDACDIAMIDE	Adenosyl cobyrinate a,c diamide	C55H73CoN11O15	C06506	8737	2482	[H][C@]12[C@H](CC(O)=O)[C@@](C)(CCC(O)=O)\C(N1[Co+]C[C@H]1O[C@H]([C@H](O)[C@@H]1O)n1cnc3c(N)ncnc13)=C(C)\C1=N\C(=C/C3=N/C(=C(C)\C4=N[C@]2(C)[C@@](C)(CC(N)=O)[C@@H]4CCC(O)=O)[C@@](C)(CC(N)=O)[C@@H]3CCC(O)=O)C(C)(C)[C@@H]1CCC(O)=O
ADLIPO	S-Acetyldihydrolipoamide	C10H19NO2S2	C01136	4367	16807	CC(=O)SC(CCS)CCCCC(N)=O
ADN	Adenosine	C10H13N5O4	C00212	3512	16335	Nc1ncnc2n(cnc12)[C@@H]1O[C@H](CO)[C@@H](O)[C@H]1O
ADP	ADP	C10H15N5O10P2	C00008	3310	16761	Nc1ncnc2n(cnc12)[C@@H]1O[C@H](COP(O)(=O)OP(O)(O)=O)[C@@H](O)[C@H]1O
ADPGLU	ADP-glucose	C16H25N5O15P2	C00498	3781	15751	Nc1ncnc2n(cnc12)[C@@H]1O[C@H](COP(O)(=O)OP(O)(=O)O[C@H]2O[C@H](CO)[C@@H](O)[C@H](O)[C@H]2O)[C@@H](O)[C@H]1O
ADS	Androstenedione	C19H26O2	C00280	3575	16422	[H][C@@]12CCC3=CC(=O)CC[C@]3(C)[C@@]1([H])CC[C@]1(C)C(=O)CC[C@@]21[H]
AGA6P	N-Acetyl-D-glycosamine 6-phosphate	C8H16NO9P	C00357	3650	15784	CC(=O)N[C@H]1C(O)O[C@H](COP(O)(O)=O)[C@@H](O)[C@@H]1O
AGL3P	1-Palmitoylglycerol 3-phosphate	C19H39O7P	C04036	6739	780010	CCCCCCCCCCCCCCCC(=O)OCC(O)COP(O)(O)=O
AHHMD	2-Amino-7,8-dihydro-4-hydroxy-6-(diphosphooxymethyl)pteridine	C7H11N5O8P2	C04807	7369	15998	Nc1nc(O)c2N=C(CNc2n1)COP(O)(=O)OP(O)(O)=O
AHMMP	4-Amino-5-hydroxymethyl-2-methylpyrimidine	C6H9N3O	C01279	4498	16892	Cc1ncc(CO)c(N)n1
AHTD	2-Amino-4-hydroxy-6-(erythro-1,2,3-trihydroxypropyl)dihydropteridine triphosphate	C9H16N5O13P3	C04895	7446	18372	Nc1nc2NCC(=Nc2c(=O)[nH]1)[C@H](O)[C@H](O)COP(O)(=O)OP(O)(=O)OP(O)(O)=O
AICAR	1-(5-Phosphoribosyl)-5-amino-4-imidazolecarboxamide	C9H15N4O8P	C04677	7258	18406	NC(=O)c1ncn([C@@H]2O[C@H](COP(O)(O)=O)[C@@H](O)[C@H]2O)c1N
AIR	Aminoimidazole ribotide	C8H14N3O7P	C03373	6208	28843	Nc1cncn1C1O[C@H](COP(O)(O)=O)[C@@H](O)[C@H]1O
AKG	2-Oxoglutarate	C5H6O5	C00026	3328	30915	OC(=O)CCC(=O)C(O)=O
AKP	2-Dehydropantoate	C6H10O4	C00966	4217	17094	CC(C)(CO)C(=O)C(O)=O
ALA	L-Alanine	C3H7NO2	C00041	3343	16977	N[C@@H](C)C(=O)O
ALAALA	D-Alanyl-D-alanine	C6H12N2O3	C00993	4239	16576	C[C@@H](N)C(=O)N[C@H](C)C(O)=O
ALLYS	L-2-Aminoadipate 6-semialdehyde	C6H11NO3	C04076	6771	17917	[H]C(=O)CCC[C@H](N)C(O)=O
AMINOACETONE	Aminoacetone	C3H7NO	C01888	5001	17906	CC(=O)CN
AMOLYBDOPTERIN	Adenylated molybdopterin	C20H26N10O12P2S2	C19848	135626315	none	NC1=NC=NC2=C1N=CN2[C@@H](O3)[C@@H](O)[C@@H](O)[C@@H]3COP(=O)(O)OP(=O)(O)OC[C@H](O4)C(S)=C(S)[C@@H]5[C@H]4NC(N6)=C(N5)C(=O)N=C6N
AMP	AMP	C10H14N5O7P	C00020	3322	16027	Nc1ncnc2n(cnc12)[C@@H]1O[C@H](COP(O)(O)=O)[C@@H](O)[C@H]1O
AMPMP	4-Amino-2-methyl-5-phosphomethylpyrimidine	C6H10N3O4P	C04556	7161	18032	Cc1ncc(COP(O)(O)=O)c(N)n1
AMYL	Amylose monomer	C6H10O5	C00718	3984	28102	OCC1OC(O*)C(O)C(O)C1(*)
AN	Anthranilate	C7H7NO2	C00108	3408	30754	Nc1ccccc1C(O)=O
APOLIPO	APO_LIPO	C8H17NO	none	none	none	NC(=O)CCCCCCC
APS	Adenylyl sulfate	C10H14N5O10PS	C00224	3524	17709	Nc1ncnc2n(cnc12)[C@@H]1O[C@H](COP(O)(=O)OS(O)(=O)=O)[C@@H](O)[C@H]1O
ARA1GALACTANDPP	arabinogalactan large complex	C254H424NO173P3	none	none	none	*
ARABINOGALACTANDPP	arabinogalactan-decaprenylphosphate large complex	C604H1054NO663P73	none	none	none	*
ARABINOGALACTANPEPTIDOGLYCAN	arabinogalactan-peptidoglycan large cell wall complex	C1664H2711N210O1289P72	none	none	none	*
ARAFDPP	arabinofuranose-decaprenylphosphate	C55H92O11P2	none	none	none	CC(C)=CCC\C(C)=C\CC\C(C)=C/CC\C(C)=C/CC\C(C)=C/CC\C(C)=C/CC\C(C)=C/CC\C(C)=C/CC\C(C)=C/CC\C(C)=C/COP(O)(=O)O[C@@H]1O[C@H](COP(O)(O)=O)[C@H](O)[C@H]1O
ARG	L-Arginine	C6H14N4O2	C00062	3362	16467	N[C@@H](CCCNC(N)=N)C(O)=O
ARGSUCC	N-(L-Arginino)succinate	C10H18N4O6	C03406	6235	15682	N[C@@H](CCCNC(=N)NC(CC(O)=O)C(O)=O)C(O)=O
ARIZ	alpha-Ribazole	C14H18N2O4	C05775	8070	10329	Cc1cc2ncn([C@H]3O[C@H](CO)[C@@H](O)[C@H]3O)c2cc1C
ASER	O-Acetyl-L-serine	C5H9NO4	C00979	4228	17981	CC(=O)OC[C@H](N)C(O)=O
ASN	L-Asparagine	C4H8N2O3	C00152	3452	17196	N[C@@H](CC(N)=O)C(O)=O
ASP	L-Aspartate	C4H7NO4	C00049	3351	17053	N[C@@H](CC(O)=O)C(O)=O
ASP4P	4-Phospho-L-aspartate	C4H8NO7P	C03082	5980	15836	N[C@@H](CC(=O)OP(O)(O)=O)C(O)=O
ASPSA	L-Aspartate 4-semialdehyde	C4H7NO3	C00441	3730	18051	[H]C(=O)C[C@H](N)C(O)=O
ASUC	N6-(1,2-Dicarboxyethyl)-AMP	C14H18N5O11P	C03794	6543	15919	O[C@@H]1[C@@H](COP(O)(O)=O)O[C@H]([C@@H]1O)n1cnc2c(NC(CC(O)=O)C(O)=O)ncnc12
ATP	ATP	C10H16N5O13P3	C00002	3304	15422	Nc1ncnc2n(cnc12)[C@@H]1O[C@H](COP(O)(=O)OP(O)(=O)OP(O)(O)=O)[C@@H](O)[C@H]1O
bALA	beta-Alanine	C3H7NO2	C00099	3399	16958	NCCC(O)=O
BARB	Barbiturate	C4H4N2O3	C00813	4071	16294	O=C1CC(=O)NC(=O)N1
BCCP	[Acetyl-CoA:carbon-dioxide ligase (ADP-forming)]	C7H13N3O2R2	C04681	7262	none	NCCCC[C@H](NC(=O)*)C(=O)N*
BCCPCO2	[Acetyl-CoA:carbon-dioxide ligase (ADP-forming)]-CO2	C8H13N3O4R2	none	none	none	O=C(O)NCCCC[C@H](NC(=O)*)C(=O)N*
BIOTIN	Biotin	C10H16N2O3S	C00120	3420	15956	[H][C@]12CS[C@@H](CCCCC(O)=O)[C@@]1([H])NC(=O)N2
BIOTINSO	Biotin sulfoxide	C10H16N2O4S	C20386	163312124	62193	[H][C@]12CS(=O)[C@@H](CCCCC(O)=O)[C@@]1([H])NC(=O)N2
BKETOC10ACYLACPFAS	beta-keto-C10-acyl-ACP-FAS	C10H18O2S2R2	none	none	none	CCCCCCCC(=O)CC(=O)S**S
BKETOC12ACYLACPFAS	beta-keto-C12-acyl-ACP-FAS	C12H22O2S2R2	none	none	none	CCCCCCCCCC(=O)CC(=O)S**S
BKETOC14ACYLACPFAS	beta-keto-C14-acyl-ACP-FAS	C14H26O2S2R2	none	none	none	CCCCCCCCCCCC(=O)CC(=O)S**S
BKETOC16ACYLACPFAS	beta-keto-C16-acyl-ACP-FAS	C16H30O2S2R2	none	none	none	CCCCCCCCCCCCCC(=O)CC(=O)S**S
BKETOC18ACYLACP	beta-keto-C18-acyl-ACP	C18H33O2SR	none	none	none	CCCCCCCCCCCCCCCC(=O)CC(=O)S*
BKETOC18ACYLACPFAS	beta-keto-C18-acyl-ACP-FAS	C18H34O2S2R2	none	none	none	CCCCCCCCCCCCCCCC(=O)CC(=O)S**S
BKETOC20ACYLACP	beta-keto-C20-acyl-ACP	C20H37O2SR	none	none	none	CCCCCCCCCCCCCCCCCC(=O)CC(=O)S*
BKETOC20ACYLACPFAS	beta-keto-C20-acyl-ACP-FAS	C20H38O2S2R2	none	none	none	CCCCCCCCCCCCCCCCCC(=O)CC(=O)S**S
BKETOC22ACYLACP	beta-keto-C22-acyl-ACP	C22H41O2SR	none	none	none	CCCCCCCCCCCCCCCCCCCC(=O)CC(=O)S*
BKETOC22ACYLACPFAS	beta-keto-C22-acyl-ACP-FAS	C22H42O2S2R2	none	none	none	CCCCCCCCCCCCCCCCCCCC(=O)CC(=O)S**S
BKETOC24ACYLACP	beta-keto-C24-acyl-ACP	C24H45O2SR	none	none	none	CCCCCCCCCCCCCCCCCCCCCC(=O)CC(=O)S*
BKETOC24ACYLACPFAS	beta-keto-C24-acyl-ACP-FAS	C24H46O2S2R2	none	none	none	CCCCCCCCCCCCCCCCCCCCCC(=O)CC(=O)S**S
BKETOC26ACYLACP	beta-keto-C26-acyl-ACP	C26H49O2SR	none	none	none	CCCCCCCCCCCCCCCCCCCCCCCC(=O)CC(=O)S*
BKETOC26ACYLACPFAS	beta-keto-C26-acyl-ACP-FAS	C26H50O2S2R2	none	none	none	CCCCCCCCCCCCCCCCCCCCCCCC(=O)CC(=O)S**S
BKETOC28ACYLACP	beta-keto-C28-acyl-ACP	C28H53O2SR	none	none	none	CCCCCCCCCCCCCCCCCCCCCCCCCC(=O)CC(=O)S*
BKETOC30ACYLACP	beta-keto-C30-acyl-ACP	C30H57O2SR	none	none	none	CCCCCCCCCCCCCCCCCCCCCCCCCCCC(=O)CC(=O)S*
BKETOC32ACYLACP	beta-keto-C32-acyl-ACP	C32H61O2SR	none	none	none	CCCCCCCCCCCCCCCCCCCCCCCCCCCCCC(=O)CC(=O)S*
BKETOC34ACYLACP	beta-keto-C34-acyl-ACP	C34H65O2SR	none	none	none	CCCCCCCCCCCCCCCCCCCCCCCCCCCCCCCC(=O)CC(=O)S*
BKETOC36ACYLACP	beta-keto-C36-acyl-ACP	C36H69O2SR	none	none	none	CCCCCCCCCCCCCCCCCCCCCCCCCCCCCCCCCC(=O)CC(=O)S*
BKETOC38ACYLACP	beta-keto-C38-acyl-ACP	C38H73O2SR	none	none	none	CCCCCCCCCCCCCCCCCCCCCCCCCCCCCCCCCCCC(=O)CC(=O)S*
BKETOC40ACYLACP	beta-keto-C40-acyl-ACP	C40H77O2SR	none	none	none	CCCCCCCCCCCCCCCCCCCCCCCCCCCCCCCCCCCCCC(=O)CC(=O)S*
BKETOC42ACYLACP	beta-keto-C42-acyl-ACP	C42H81O2SR	none	none	none	CCCCCCCCCCCCCCCCCCCCCCCCCCCCCCCCCCCCCCCC(=O)CC(=O)S*
BKETOC44ACYLACP	beta-keto-C44-acyl-ACP	C44H85O2SR	none	none	none	CCCCCCCCCCCCCCCCCCCCCCCCCCCCCCCCCCCCCCCCCC(=O)CC(=O)S*
BKETOC46ACYLACP	beta-keto-C46-acyl-ACP	C46H89O2SR	none	none	none	CCCCCCCCCCCCCCCCCCCCCCCCCCCCCCCCCCCCCCCCCCCC(=O)CC(=O)S*
BKETOC48ACYLACP	beta-keto-C48-acyl-ACP	C48H93O2SR	none	none	none	CCCCCCCCCCCCCCCCCCCCCCCCCCCCCCCCCCCCCCCCCCCCCC(=O)CC(=O)S*
BKETOC4ACYLACPFAS	beta-keto-C4-acyl-ACP-FAS	C4H6O2S2R2	none	none	none	CC(=O)CC(=O)S**S
BKETOC50ACYLACP	beta-keto-C50-acyl-ACP	C50H97O2SR	none	none	none	CCCCCCCCCCCCCCCCCCCCCCCCCCCCCCCCCCCCCCCCCCCCCCCC(=O)CC(=O)S*
BKETOC52ACYLACP	beta-keto-C52-acyl-ACP	C52H101O2SR	none	none	none	CCCCCCCCCCCCCCCCCCCCCCCCCCCCCCCCCCCCCCCCCCCCCCCCCC(=O)CC(=O)S*
BKETOC54ACYLACP	beta-keto-C54-acyl-ACP	C54H105O2SR	none	none	none	CCCCCCCCCCCCCCCCCCCCCCCCCCCCCCCCCCCCCCCCCCCCCCCCCCCC(=O)CC(=O)S*
BKETOC56ACYLACP	beta-keto-C56-acyl-ACP	C56H109O2SR	none	none	none	CCCCCCCCCCCCCCCCCCCCCCCCCCCCCCCCCCCCCCCCCCCCCCCCCCCCCC(=O)CC(=O)S*
BKETOC58ACYLACP	beta-keto-C58-acyl-ACP	C58H113O2SR	none	none	none	CCCCCCCCCCCCCCCCCCCCCCCCCCCCCCCCCCCCCCCCCCCCCCCCCCCCCCCC(=O)CC(=O)S*
BKETOC6ACYLACPFAS	beta-keto-C6-acyl-ACP-FAS	C6H10O2S2R2	none	none	none	CCCC(=O)CC(=O)S**S
BKETOC8ACYLACPFAS	beta-keto-C8-acyl-ACP-FAS	C8H14O2S2R2	none	none	none	CCCCCC(=O)CC(=O)S**S
BUTANOYLCOA	Butanoyl-CoA	C25H42N7O17P3S	C00136	3436	15517	CCCC(=O)SCCNC(=O)CCNC(=O)[C@H](O)C(C)(C)COP(O)(=O)OP(O)(=O)OC[C@H]1O[C@H]([C@H](O)[C@@H]1OP(O)(O)=O)n1cnc2c(N)ncnc12
C10ACYLACPFAS	C10-acyl-ACP-FAS	C10H20OS2R2	none	none	none	CCCCCCCCCC(=O)S**S
C12ACYLACPFAS	C12-acyl-ACP-FAS	C12H24OS2R2	none	none	none	CCCCCCCCCCCC(=O)S**S
C14ACYLACPFAS	C14-acyl-ACP-FAS	C14H28OS2R2	none	none	none	CCCCCCCCCCCCCC(=O)S**S
C16ACYLACPFAS	C16-acyl-ACP-FAS	C16H32OS2R2	none	none	none	CCCCCCCCCCCCCCCC(=O)S**S
C18ACYLACPFAS	C18-acyl-ACP-FAS	C18H36OS2R2	none	none	none	CCCCCCCCCCCCCCCCCC(=O)S**S
C20ACYLACPFAS	C20-acyl-ACP-FAS	C20H40OS2R2	none	none	none	CCCCCCCCCCCCCCCCCCCC(=O)S**S
C22ACYLACPFAS	C22-acyl-ACP-FAS	C22H44OS2R2	none	none	none	CCCCCCCCCCCCCCCCCCCCCC(=O)S**S
C24ACYLACPFAS	C24-acyl-ACP-FAS	C24H48OS2R2	none	none	none	CCCCCCCCCCCCCCCCCCCCCCCC(=O)S**S
C26ACYLACPFAS	C26-acyl-ACP-FAS	C26H52OS2R2	none	none	none	CCCCCCCCCCCCCCCCCCCCCCCCCC(=O)S**S
C2ACYLACPFAS	C2-acyl-ACP-FAS	C2H4OS2R2	none	none	none	S**SC(C)=O
C4ACYLACPFAS	C4-acyl-ACP-FAS	C4H8OS2R2	none	none	none	CCCC(=O)S**S
C6ACYLACPFAS	C6-acyl-ACP-FAS	C6H12OS2R2	none	none	none	CCCCCC(=O)S**S
C78MYCOLATEACP	C78-alpha-mycolate-ACP	C82H159O2SR	none	none	none	CCCCCCCCCCCCCCCCCCCCCCCCC(C(S*)=O)C(=O)CCCCCCCCCCCCCCCCCC1CC1CCCCCCCCCCC2CC2CCCCCCCCCCCCCCCCCCCCCC
C78MYCOLATEPP	C78-alpha-mycolate-PP	C143H259O11P	none	none	none	CC(C)=CCC\C(C)=C\CC\C(C)=C\CC\C(C)=C/CC\C(C)=C/CC\C(C)=C/CC\C(C)=C/CC\C(C)=C/CC\C(C)=C/CC\C(C)=C/CC\C(C)=C/COP(O)(=O)OC1O[C@H](COC(=O)C(CCCCCCCCCCCCCCCCCCCCCCCC)C(O)CCCCCCCCCCCCCCCCCC2CC2CCCCCCCCCCC3CC3CCCCCCCCCCCCCCCCCCCCCC)[C@@H](O)[C@H](O)[C@@H]1O
C8ACYLACPFAS	C8-acyl-ACP-FAS	C8H16OS2R2	none	none	none	CCCCCCCC(=O)S**S
CA	Calcium cation	Ca	C00076	3376	29108	[Ca++]
CAASP	N-Carbamoyl-L-aspartate	C5H8N2O5	C00438	3727	15859	NC(=O)N[C@@H](CC(O)=O)C(O)=O
CADA	Cadaverine	C5H14N2	C01672	4816	18127	NCCCCCN
CAIR	1-(5-Phospho-D-ribosyl)-5-amino-4-imidazolecarboxylate	C9H14N3O9P	C04751	7321	28413	Nc1c(ncn1[C@@H]1O[C@H](COP(O)(O)=O)[C@@H](O)[C@H]1O)C(O)=O
CAL	Cardiolipin	C79H154O17P2	none	none	none	CCCCCCCCCCCCCCCC(=O)OCC(COP(O)(=O)OCC(O)COP(O)(=O)OCC(COC(=O)CCCCCCCCCCCCCCC)OC(=O)CCCCCCCCC(C)CCCCCCCC)OC(=O)CCCCCCCCC(C)CCCCCCCC
cAMP	3,5-Cyclic AMP	C10H12N5O6P	C00575	3854	17489	Nc1ncnc2n(cnc12)[C@@H]1O[C@@H]2COP(O)(=O)O[C@H]2[C@H]1O
CAP	Carbamoyl phosphate	CH4NO5P	C00169	3469	17672	NC(=O)OP(O)(O)=O
CBHCAP	(2R,3S)-3-Isoproylmalate	C7H12O5	C04411	7045	35121	CC(C)[C@@H]([C@@H](O)C([O-])=O)C([O-])=O
CCHOL	26-Carboxycholest-4-en-3-one	C27H42O3	none	none	none	[H][C@@]1(CC[C@@]2([H])[C@]3([H])CCC4=CC(=O)CC[C@]4(C)[C@@]3([H])CC[C@]12C)[C@H](C)CCCC(C)C(O)=O
CD	Cadmium	Cd	C01413	4601	48775	[Cd++]
CD131E19CPC51ACYLACP	cis-delta-1-31-enoyl-19-cp-C51-acyl-ACP	C51H97OSR	none	none	none	*SC(=O)CCCCCCCCCCCCCCCCC/C=C\CCCCCCCCCCC1CC1CCCCCCCCCCCCCCCCCC
CD131E19CPC53ACYLACP	cis-delta-1-31-enoyl-19-cp-C53-acyl-ACP	C53H101OSR	none	none	none	*SC(=O)CCCCCCCCCCCCCCCCC/C=C\CCCCCCCCCCC1CC1CCCCCCCCCCCCCCCCCCCC
CD131E19CPC55ACYLACP	cis-delta-1-31-enoyl-19-cp-C55-acyl-ACP	C55H105OSR	none	none	none	*SC(=O)CCCCCCCCCCCCCCCCC/C=C\CCCCCCCCCCC1CC1CCCCCCCCCCCCCCCCCCCCCC
CD21931EC50ACYLACP	cis-delta-2-19,31-enoyl-C50-acyl-ACP	C50H95OSR	none	none	none	*SC(=O)CCCCCCCCCCCCCCCCC/C=C\CCCCCCCCCC/C=C\CCCCCCCCCCCCCCCCCC
CD21931EC52ACYLACP	cis-delta-2-19,31-enoyl-C52-acyl-ACP	C52H99OSR	none	none	none	*SC(=O)CCCCCCCCCCCCCCCCC/C=C\CCCCCCCCCC/C=C\CCCCCCCCCCCCCCCCCCCC
CD21931EC54ACYLACP	cis-delta-2-19,31-enoyl-C54-acyl-ACP	C54H103OSR	none	none	none	*SC(=O)CCCCCCCCCCCCCCCCC/C=C\CCCCCCCCCC/C=C\CCCCCCCCCCCCCCCCCCCCCC
CD21937EC56ACYLACP	cis-delta-2-19,37-enoyl-C56-acyl-ACP	C56H107OSR	none	none	none	*SC(=O)CCCCCCCCCCCCCCCCC/C=C\CCCCCCCCCCCCCCCC/C=C\CCCCCCCCCCCCCCCCCC
CD21937EC58ACYLACP	cis-delta-2-19,37-enoyl-C58-acyl-ACP	C58H111OSR	none	none	none	*SC(=O)CCCCCCCCCCCCCCCCC/C=C\CCCCCCCCCCCCCCCC/C=C\CCCCCCCCCCCCCCCCCCCC
CD37MHC57ACYLACP	cis-delta-37-methyl-hydroxy-C57-acyl-ACP	C57H111O2SR	none	none	none	*SC(=O)CCCCCCCCCCCCCCCCC/C=C\CCCCCCCCCCCCCCCCC(O)C(C)CCCCCCCCCCCCCCCCCC
CD37MHC59ACYLACP	cis-delta-37-methyl-hydroxy-C59-acyl-ACP	C59H115O2SR	none	none	none	*SC(=O)CCCCCCCCCCCCCCCCC/C=C\CCCCCCCCCCCCCCCCC(O)C(C)CCCCCCCCCCCCCCCCCCCC
CD37MHMC58ACYLACP	cis-delta-37-methyl-hydroxymethyl-C58-acyl-ACP	C58H113O2SR	none	none	none	*SC(=O)CCCCCCCCCCCCCCCCC/C=C\CCCCCCCCCCCCCCCCC(OC)C(C)CCCCCCCCCCCCCCCCCC
CD37MHMC60ACYLACP	cis-delta-37-methyl-hydroxymethyl-C60-acyl-ACP	C60H117O2SR	none	none	none	*SC(=O)CCCCCCCCCCCCCCCCC/C=C\CCCCCCCCCCCCCCCCC(OC)C(C)CCCCCCCCCCCCCCCCCCCC
CD37MKC59ACYLACP	cis-delta-37-methyl-keto-C59-acyl-ACP	C59H113O2SR	none	none	none	*SC(=O)CCCCCCCCCCCCCCCCC/C=C\CCCCCCCCCCCCCCCCC(=O)C(C)CCCCCCCCCCCCCCCCCCCC
CDP	CDP	C9H15N3O11P2	C00112	3412	17239	Nc1ccn([C@@H]2O[C@H](COP(O)(=O)OP(O)(O)=O)[C@@H](O)[C@H]2O)c(=O)n1
CDPDG	CDP-diacylglycerol	C47H87N3O15P2	none	none	none	CCCCCCCCCCCCCCCC(=O)OCC(COP(=O)(O)OP(=O)(O)OCC1C(O)C(O)C(O1)N2C(=O)N=C(N)C=C2)OC(=O)CCCCCCCCC(C)CCCCCCCC
CDPMDE	4-(Cytidine 5-diphospho)-2-C-methyl-D-erythritol	C14H25N3O14P2	C11435	13607	16578	C[C@](O)(CO)[C@H](O)COP(O)(=O)OP(O)(=O)OC[C@H]1O[C@H]([C@H](O)[C@@H]1O)n1ccc(N)nc1=O
CELB	Cellobiose	C12H22O11	C00185	3485	17057	OC[C@H]1O[C@@H](O[C@@H]2[C@@H](CO)OC(O)[C@H](O)[C@H]2O)[C@H](O)[C@@H](O)[C@@H]1O
cGMP	3,5-Cyclic GMP	C10H12N5O7P	C00942	4194	16356	Nc1nc2n(cnc2c(=O)[nH]1)[C@@H]1O[C@@H]2COP(O)(=O)O[C@H]2[C@H]1O
CHOL	Choline	C5H14NO	C00114	3414	15354	C[N+](C)(C)CCO
CHOL4EN3ONE	Cholest-4-en-3-one	C27H44O	C00599	3875	16175	[H][C@@]1(CC[C@@]2([H])[C@]3([H])CCC4=CC(=O)CC[C@]4(C)[C@@]3([H])CC[C@]12C)[C@H](C)CCCC(C)C
CHOLC3COA	CoA-cholest-4-en-3-one C3 side chain	C43H66N7O18P3S	none	none	none	[H][C@@]1(CC[C@@]2([H])[C@]3([H])CCC4=CC(=O)CC[C@]4(C)[C@@]3([H])CC[C@]12C)[C@H](C)C(=O)SCCNC(=O)CCNC(=O)[C@H](O)C(C)(C)COP(O)(=O)OP(O)(=O)OC[C@H]1O[C@H]([C@H](O)[C@@H]1OP(O)(O)=O)n1cnc2c(N)ncnc12
CHOLC5COA	CoA-cholest-4-en-3-one C5 side chain	C45H70N7O18P3S	none	none	none	[H][C@@]1(CC[C@@]2([H])[C@]3([H])CCC4=CC(=O)CC[C@]4(C)[C@@]3([H])CC[C@]12C)[C@H](C)CCC(=O)SCCNC(=O)CCNC(=O)[C@H](O)C(C)(C)COP(O)(=O)OP(O)(=O)OC[C@H]1O[C@H]([C@H](O)[C@@H]1OP(O)(O)=O)n1cnc2c(N)ncnc12
CHOLC8COA	CoA-cholest-4-en-3-one C8 side chain	C48H76N7O18P3S	none	none	none	[H][C@@]1(CC[C@@]2([H])[C@]3([H])CCC4=CC(=O)CC[C@]4(C)[C@@]3([H])CC[C@]12C)[C@H](C)CCCC(C)C(=O)SCCNC(=O)CCNC(=O)[C@H](O)C(C)(C)COP(O)(=O)OP(O)(=O)OC[C@H]1O[C@H]([C@H](O)[C@@H]1OP(O)(O)=O)n1cnc2c(N)ncnc12
CHOLENEC3COA	CoA-20-ene-cholest-4-en-3-one C5 side chain	C43H64N7O18P3S	none	none	none	C1(CC[C@@]2([H])[C@]3([H])CCC4=CC(=O)CC[C@]4(C)[C@@]3([H])CC[C@]12C)=C(C)C(=O)SCCNC(=O)CCNC(=O)[C@H](O)C(C)(C)COP(O)(=O)OP(O)(=O)OC[C@H]1O[C@H]([C@H](O)[C@@H]1OP(O)(O)=O)n1cnc2c(N)ncnc12
CHOLENEC5COA	CoA-22-ene-cholest-4-en-3-one C5 side chain	C45H68N7O18P3S	none	none	none	[H][C@@]1(CC[C@@]2([H])[C@]3([H])CCC4=CC(=O)CC[C@]4(C)[C@@]3([H])CC[C@]12C)[C@H](C)C=CC(=O)SCCNC(=O)CCNC(=O)[C@H](O)C(C)(C)COP(O)(=O)OP(O)(=O)OC[C@H]1O[C@H]([C@H](O)[C@@H]1OP(O)(O)=O)n1cnc2c(N)ncnc12
CHOLENEC8COA	CoA-24-ene-cholest-4-en-3-one C8 side chain	C48H74N7O18P3S	none	none	none	[H][C@@]1(CC[C@@]2([H])[C@]3([H])CCC4=CC(=O)CC[C@]4(C)[C@@]3([H])CC[C@]12C)[C@H](C)CCC=C(C)C(=O)SCCNC(=O)CCNC(=O)[C@H](O)C(C)(C)COP(O)(=O)OP(O)(=O)OC[C@H]1O[C@H]([C@H](O)[C@@H]1OP(O)(O)=O)n1cnc2c(N)ncnc12
CHOLESTEROL	Cholesterol	C27H46O	C00187	3487	16113	[H][C@@]1(CC[C@@]2([H])[C@]3([H])CC=C4C[C@@H](O)CC[C@]4(C)[C@@]3([H])CC[C@]12C)[C@H](C)CCCC(C)C
CHOLP	Choline phosphate	C5H15NO4P	C00588	3867	18132	C[N+](C)(C)CCOP(O)(O)=O
CHOR	Chorismate	C10H10O6	C00251	3550	17333	O[C@@H]1C=CC(=C[C@H]1OC(=C)C(O)=O)C(O)=O
CISACONITATE	cis-Aconitate	C6H6O6	C00417	3707	32805	OC(=O)C\C(=C\C(O)=O)C(O)=O
CISDELTA3DODECANOYLCOA	CIS-DELTA-3-DODECANOYL-COA	C33H56N7O17P3S	none	none	none	CC/C=C\CCCCCCCC(=O)SCCNC(=O)CCNC(=O)[C@H](O)C(C)(C)COP(O)(=O)OP(O)(=O)OC[C@H]1O[C@H]([C@H](O)[C@@H]1OP(O)(O)=O)n1cnc2c(N)ncnc12
CISDELTA5TETRADECANOYLCOA	CIS-DELTA-5-TETRADECANOYL-COA	C35H60N7O17P3S	none	none	none	CCCC/C=C\CCCCCCCC(=O)SCCNC(=O)CCNC(=O)[C@H](O)C(C)(C)COP(O)(=O)OP(O)(=O)OC[C@H]1O[C@H]([C@H](O)[C@@H]1OP(O)(O)=O)n1cnc2c(N)ncnc12
CIT	Citrate	C6H8O7	C00158	3458	30769	OC(=O)CC(O)(CC(O)=O)C(O)=O
CITR	L-Citrulline	C6H13N3O3	C00327	3621	16349	N[C@@H](CCCNC(N)=O)C(O)=O
CKC60MEROACYLACP	cis-keto-C60-meroacyl-ACP	C60H115O2SR	none	none	none	*SC(=O)CCCCCCCCCCCCCCCCCC1CC1CCCCCCCCCCCCCCCCC(=O)C(C)CCCCCCCCCCCCCCCCCCCC
CKC60MEROACYLAMP	cis-keto-C60-meroacyl-AMP	C70H128N5O9P	none	none	none	Nc1ncnc2n(cnc12)[C@@H]1O[C@H](COP(O)(OC(=O)CCCCCCCCCCCCCCCCCC1CC1CCCCCCCCCCCCCCCCC(=O)C(C)CCCCCCCCCCCCCCCCCCCC)=O)[C@@H](O)[C@H]1O
CL	Chloride	Cl	C00698	3966	17996	[Cl-]
CMC59MEROACYLCPACP	cis-methoxy-C59-meroacyl-cp-ACP	C59H115O2SR	none	none	none	*SC(=O)CCCCCCCCCCCCCCCCCC1CC1CCCCCCCCCCCCCCCCC(OC)C(C)CCCCCCCCCCCCCCCCCC
CMC59MEROACYLCPAMP	cis-methoxy-C59-meroacyl-cp-AMP	C69H128N5O9P	none	none	none	Nc1ncnc2n(cnc12)[C@@H]1O[C@H](COP(O)(OC(=O)CCCCCCCCCCCCCCCCCC3CC3CCCCCCCCCCCCCCCCC(OC)C(C)CCCCCCCCCCCCCCCCCC)=O)[C@@H](O)[C@H]1O
CMC61MEROACYLCPACP	cis-methoxy-C61-meroacyl-cp-ACP	C61H119O2SR	none	none	none	*SC(=O)CCCCCCCCCCCCCCCCCC1CC1CCCCCCCCCCCCCCCCC(OC)C(C)CCCCCCCCCCCCCCCCCCCC
CMC61MEROACYLCPAMP	cis-methoxy-C61-meroacyl-cp-AMP	C71H132N5O9P	none	none	none	Nc1ncnc2n(cnc12)[C@@H]1O[C@H](COP(O)(OC(=O)CCCCCCCCCCCCCCCCCC3CC3CCCCCCCCCCCCCCCCC(OC)C(C)CCCCCCCCCCCCCCCCCCCC)=O)[C@@H](O)[C@H]1O
CMP	CMP	C9H14N3O8P	C00055	3357	17361	Nc1ccn([C@@H]2O[C@H](COP(O)(O)=O)[C@@H](O)[C@H]2O)c(=O)n1
CO	CO	CO	C00237	3536	17245	[C-]#[O+]
CO2	CO2	CO2	C00011	3313	16526	O=C=O
COA	Coenzyme A	C21H36N7O16P3S	C00010	3312	15346	CC(C)(COP(O)(=O)OP(O)(=O)OC[C@H]1O[C@H]([C@H](O)[C@@H]1OP(O)(O)=O)n1cnc2c(N)ncnc12)[C@@H](O)C(=O)NCCC(=O)NCCS
COBCO	Cobamide coenzyme	C72H100CoN18O17P	C00194	3494	18408	[H][C@]12[C@H](CC(N)=O)[C@@]3(C)CCC(=O)NC[C@@H](C)OP([O-])(=O)O[C@@H]4[C@@H](CO)O[C@@H]([C@@H]4O)n4c[n+](c5cc(C)c(C)cc45)[Co-3]456(C[C@H]7O[C@H]([C@H](O)[C@@H]7O)n7cnc8c(N)ncnc78)N1C3=C(C)C1=[N+]4C(=CC3=[N+]5C(=C(C)C4=[N+]6[C@]2(C)[C@@](C)(CC(N)=O)[C@@H]3CCC(N)=O)C(C)(C)[C@@H]1CCC(N)=O
COBI	Cob(I)alamin	C62H89CoN13O14P	C00853	4110	15982	[H][C@]12[C@H](CC(N)=O)[C@@]3(C)CCC(=O)NC[C@@H](C)OP(O)(=O)O[C@@H]4[C@@H](CO)O[C@@H]([C@@H]4O)n4c[n+](c5cc(C)c(C)cc45)[Co-4]456N1C3=C(C)C1=[N+]4C(=CC3=[N+]5C(=C(C)C4=[N+]6[C@]2(C)[C@@](C)(CC(N)=O)[C@@H]4CCC(N)=O)[C@@](C)(CC(N)=O)[C@@H]3CCC(N)=O)C(C)(C)[C@@H]1CCC(N)=O
COBII	Cob(II)alamin	C62H88CoN13O14P	C00541	3822	16304	[H][C@]12[C@H](CC(N)=O)[C@@]3(C)CCC(=O)NC[C@@H](C)OP([O-])(=O)O[C@H]4[C@@H](O)[C@H](O[C@@H]4CO)n4c[n+](c5cc(C)c(C)cc45)[Co-3]456N1C3=C(C)C1=[N+]4C(=CC3=[N+]5C(=C(C)C4=[N+]6[C@]2(C)[C@@](C)(CC(N)=O)[C@@H]4CCC(N)=O)[C@@](C)(CC(N)=O)[C@@H]3CCC(N)=O)C(C)(C)[C@@H]1CCC(N)=O
COBIII	Aquacob(III)alamin	C62H90CoN13O15P	C00992	4238	15852	[H][O+]([H])[Co-3]1234N5C6=C(C)C7=[N+]1C(=CC1=[N+]2C(=C(C)C2=[N+]3[C@@](C)([C@@]5([H])[C@H](CC(N)=O)[C@@]6(C)CCC(=O)NC[C@@H](C)OP([O-])(=O)O[C@@H]3[C@@H](CO)O[C@@H]([C@@H]3O)n3c[n+]4c4cc(C)c(C)cc34)[C@@](C)(CC(N)=O)[C@@H]2CCC(N)=O)[C@@](C)(CC(N)=O)[C@@H]1CCC(N)=O)C(C)(C)[C@@H]7CCC(N)=O
COBIIRINICACIDACDIAMIDE	Cob(II)yrinate a,c diamide	C45H61CoN6O12	C06504	8735	27937	[H][C@]12[C@H](CC(O)=O)[C@@](C)(CCC(O)=O)\C(N1[Co+])=C(C)\C1=N\C(=C/C3=N/C(=C(C)\C4=N[C@]2(C)[C@@](C)(CC(N)=O)[C@@H]4CCC(O)=O)[C@@](C)(CC(N)=O)[C@@H]3CCC(O)=O)C(C)(C)[C@@H]1CCC(O)=O
COBIRINICACIDACDIAMIDE	Cob(I)yrinate a,c diamide	C45H61CoN6O12	C06505	8736	28531	[H][C@]12[C@H](CC(O)=O)[C@@](C)(CCC(O)=O)\C(N1[Co])=C(C)\C1=N\C(=C/C3=N/C(=C(C)\C4=N[C@]2(C)[C@@](C)(CC(N)=O)[C@@H]4CCC(O)=O)[C@@](C)(CC(N)=O)[C@@H]3CCC(O)=O)C(C)(C)[C@@H]1CCC(O)=O
COII	Cobalt ion	Co	C00175	3475	27638	[Co]
COPROPORPHYRINOGENIII	Coproporphyrinogen III	C36H44N4O8	C03263	6127	15439	Cc1c2Cc3[nH]c(Cc4[nH]c(Cc5[nH]c(Cc([nH]2)c1CCC(O)=O)c(C)c5CCC(O)=O)c(C)c4CCC(O)=O)c(CCC(O)=O)c3C
CPAD5P	1-(2-Carboxyphenylamino)-1-deoxy-D-ribulose 5-phosphate	C12H16NO9P	C01302	4520	29112	O[C@H](COP(O)(O)=O)[C@@H](O)C(=O)CNc1ccccc1C(O)=O
CTFPP	2-cis,6-trans-Farnesyl diphosphate	C15H28O7P2	C16826	96023350	none	CC(C)=CCCC(C)=CCCC(C)=CCOP(=O)(O)OP(=O)(O)O
CTP	CTP	C9H16N3O14P3	C00063	3363	17677	Nc1ccn([C@@H]2O[C@H](COP(O)(=O)OP(O)(=O)OP(O)(O)=O)[C@@H](O)[C@H]2O)c(=O)n1
CU	Copper cation	Cu	C00070	3370	28694	[Cu]
CYS	L-Cysteine	C3H7NO2S	C00097	3397	17561	N[C@@H](CS)C(O)=O
CYSGLY	L-Cysteinylglycine	C5H10N2O3S	C01419	4606	4047	N[C@@H](CS)C(=O)NCC(O)=O
CYSNGINS	1-O-[2-(L-Cysteinamido)-2-deoxy-alpha-D-glucopyranosyl]-1D-myo-inositol	C15H28N2O11S	C19703	135626171	none	SC[C@@H](N)C(=O)N[C@H]1[C@H](O)[C@@H](O)[C@H](CO)O[C@@H]1O[C@@H]2[C@@H](O)[C@H](O)[C@@H](O)[C@H](O)[C@H]2O
CYT	Cytidine	C9H13N3O5	C00475	3758	17562	Nc1ccn([C@@H]2O[C@H](CO)[C@@H](O)[C@H]2O)c(=O)n1
D6PGC	6-Phospho-D-gluconate	C6H13O10P	C00345	3638	48928	O[C@H](COP(O)(O)=O)[C@@H](O)[C@H](O)[C@@H](O)C(O)=O
D6PGL	D-Glucono-1,5-lactone 6-phosphate	C6H11O9P	C01236	4457	16938	O[C@H]1[C@H](O)[C@@H](COP(O)(O)=O)OC(=O)[C@@H]1O
D6RP5P	2,5-Diamino-6-(5-phospho-D-ribosylamino)pyrimidin-4(3H)-one	C9H16N5O8P	C01304	4522	29114	Nc1nc(O)c(N)c(N[C@@H]2O[C@H](COP(O)(O)=O)[C@@H](O)[C@H]2O)n1
D8RL	6,7-Dimethyl-8-(D-ribityl)lumazine	C13H18N4O6	C04332	6983	17601	Cc1nc2c(nc(=O)[nH]c2=O)n(C[C@H](O)[C@H](O)[C@H](O)CO)c1C
DA	Deoxyadenosine	C10H13N5O3	C00559	3839	17256	Nc1ncnc2n(cnc12)[C@H]1C[C@H](O)[C@@H](CO)O1
DADP	dADP	C10H15N5O9P2	C00206	3506	16174	Nc1ncnc2n(cnc12)[C@H]1C[C@H](O)[C@@H](COP(O)(=O)OP(O)(O)=O)O1
DAG	1,2-Diacyl-sn-glycerol	C41H80O5	none	none	none	CCCCCCCCCCCCCCCCCCC(=O)OC(CO)COC(=O)CCCCCCCCCCCCCCCCCC
DALA	D-Alanine	C3H7NO2	C00133	3433	15570	N[C@H](C)C(=O)O
DAPIM	LL-2,6-Diaminoheptanedioate	C7H14N2O4	C00666	3935	16026	N[C@@H](CCC[C@H](N)C(O)=O)C(O)=O
DATP	dATP	C10H16N5O12P3	C00131	3431	16284	Nc1ncnc2n(cnc12)[C@H]1C[C@H](O)[C@@H](COP(O)(=O)OP(O)(=O)OP(O)(O)=O)O1
DB4P	L-3,4-Dihydroxybutan-2-one 4-phosphate	C4H9O6P	C15556	17396548	50606	CC(=O)C(O)COP(O)(O)=O
DCDP	dCDP	C9H15N3O10P2	C00705	3972	none	O=C1N=C(N)C=CN1[C@@H](O2)C[C@@H](O)[C@@H]2COP(=O)(O)OP(=O)(O)O
DCMP	dCMP	C9H14N3O7P	C00239	3538	15918	Nc1ccn([C@H]2C[C@H](O)[C@@H](COP(O)(O)=O)O2)c(=O)n1
DCTP	dCTP	C9H16N3O13P3	C00458	3742	16311	Nc1ccn([C@H]2C[C@H](O)[C@@H](COP(O)(=O)OP(O)(=O)OP(O)(O)=O)O2)c(=O)n1
DECANOATE	Decanoic acid	C10H20O2	C01571	4728	30813	CCCCCCCCCC(O)=O
DECANOYLCOA	Decanoyl-CoA	C31H54N7O17P3S	C05274	7661	28493	CCCCCCCCCC(=O)SCCNC(=O)CCNC(=O)[C@H](O)C(C)(C)COP(O)(=O)OP(O)(=O)OC[C@H]1O[C@H]([C@H](O)[C@@H]1OP(O)(O)=O)n1cnc2c(N)ncnc12
DETHIOBIOTIN	Dethiobiotin	C10H18N2O3	C01909	5017	16691	CC1NC(=O)NC1CCCCCC(O)=O
DG	Deoxyguanosine	C10H13N5O4	C00330	3624	17172	Nc1nc2n(cnc2c(=O)[nH]1)[C@H]1C[C@H](O)[C@@H](CO)O1
DGDP	dGDP	C10H15N5O10P2	C00361	3652	28862	Nc1nc2n(cnc2c(=O)[nH]1)[C@H]1C[C@H](O)[C@@H](COP(O)(=O)OP(O)(O)=O)O1
DGLU	D-Glutamate	C5H9NO4	C00217	3517	15966	N[C@H](CCC(O)=O)C(O)=O
DGLYCERATE	D-Glycerate	C3H6O4	C00258	3557	32398	OC[C@@H](O)C(O)=O
DGMP	dGMP	C10H14N5O7P	C00362	3653	16192	Nc1nc2n(cnc2c(=O)[nH]1)[C@H]1C[C@H](O)[C@@H](COP(O)(O)=O)O1
DGTP	dGTP	C10H16N5O13P3	C00286	3581	16497	Nc1nc2n(cnc2c(=O)[nH]1)[C@H]1C[C@H](O)[C@@H](COP(O)(=O)OP(O)(=O)OP(O)(O)=O)O1
DHA	Glycerone	C3H6O3	C00184	3484	16016	OCC(=O)CO
DHAP	Glycerone phosphate	C3H7O6P	C00111	3411	16108	OCC(=O)COP(O)(O)=O
DHF	Dihydrofolate	C19H21N7O6	C00415	3705	15633	Nc1nc2NCC(CNc3ccc(cc3)C(=O)N[C@@H](CCC(O)=O)C(O)=O)=Nc2c(=O)[nH]1
DHLIPOYLPROTEIN	Dihydrolipoylprotein	C8H16NOS2R	C02972	5884	16194	SCCC(S)CCCCC(=O)N*
DHMP	7,8-dihydromonapterin	C9H13N5O4	none	none	71175	Nc1nc2NCC(=Nc2c(=O)[nH]1)[C@H](O)[C@@H](O)CO
DHMVA	2,3-Dihydroxy-3-methylbutanoate	C5H10O4	C04039	6741	15689	CC(C)(O)C(O)C(O)=O
DHN	1,4-Dihydroxy-2-naphthoate	C11H8O4	C03657	6435	18094	OC(=O)c1cc(O)c2ccccc2c1O
DHNP	2-Amino-4-hydroxy-6-(D-erythro-1,2,3-trihydroxypropyl)-7,8-dihydropteridine	C9H13N5O4	C04874	7426	17001	Nc1nc2NCC(=Nc2c(=O)[nH]1)[C@H](O)[C@H](O)CO
DHPT	Dihydropteroate	C14H14N6O3	C00921	4175	4581	Nc1nc2NCC(CNc3ccc(cc3)C(O)=O)=Nc2c(=O)[nH]1
DHSK	3-Dehydroshikimate	C7H8O5	C02637	5617	30918	O[C@@H]1CC(=CC(=O)[C@H]1O)C(O)=O
DHXP	7,8-dihydroxanthopterin	C6H7N5O2	none	none	none	NC1=NC(=O)C2C(=N1)NCC(=O)[NH]2
DIHYDRODIPICOLINATE	L-2,3-Dihydrodipicolinate	C7H7NO4	C03340	6183	18042	OC(=O)[C@@H]1CC=CC(=N1)C(O)=O
DIHYDROXYMETHYLPENTANOATE	(R)-2,3-Dihydroxy-3-methylpentanoate	C6H12O4	C06007	8280	27512	CC[C@@](C)(O)[C@@H](O)C(O)=O
DIMA	phthiodiocerol dimycocerosate DIMA	C95H188O5	none	none	none	CC(OC)C(C)CCCCC(OC(=O)C(C)CC(C)CC(C)CC(C)CCCCCCCCCCCCCCCCCC)CC(OC(=O)C(C)CC(C)CC(C)CC(C)CCCCCCCCCCCCCCCCCC)CCCCCCCCCCCCCCCCCCCCCCC
DIMAM	phthiodiocerol dimycocerosate DIMA membrane associated	C95H188O5	none	none	none	CC(OC)C(C)CCCCC(OC(=O)C(C)CC(C)CC(C)CC(C)CCCCCCCCCCCCCCCCCC)CC(OC(=O)C(C)CC(C)CC(C)CC(C)CCCCCCCCCCCCCCCCCC)CCCCCCCCCCCCCCCCCCCCCCC
DIMB	phthiodiolone dimycocerosate DIMB	C94H184O5	none	none	none	CC(=O)C(C)CCCCC(OC(=O)C(C)CC(C)CC(C)CC(C)CCCCCCCCCCCCCCCCCC)CC(OC(=O)C(C)CC(C)CC(C)CC(C)CCCCCCCCCCCCCCCCCC)CCCCCCCCCCCCCCCCCCCCCCC
DIMBM	phthiodiolone dimycocerosate DIMB membrane associated	C94H184O5	none	none	none	CC(=O)C(C)CCCCC(OC(=O)C(C)CC(C)CC(C)CC(C)CCCCCCCCCCCCCCCCCC)CC(OC(=O)C(C)CC(C)CC(C)CC(C)CCCCCCCCCCCCCCCCCC)CCCCCCCCCCCCCCCCCCCCCCC
DIMGP	D-erythro-1-(Imidazol-4-yl)glycerol 3-phosphate	C6H11N2O6P	C04666	7249	17805	O[C@H](COP(O)(O)=O)[C@@H](O)c1c[nH]cn1
DIN	Deoxyinosine	C10H12N4O4	C05512	7859	28997	OC[C@H]1O[C@H](C[C@@H]1O)n1cnc2c1nc[nH]c2=O
DLIPO	Dihydrolipoamide	C8H17NOS2	C00579	3858	17694	NC(=O)CCCCC(S)CCS
DMBI	Dimethylbenzimidazole	C9H10N2	C03114	6009	15890	Cc1cc2nc[nH]c2cc1C
DMPP	Dimethylallyl diphosphate	C5H12O7P2	C00235	3534	16057	CC(C)=CCOP(O)(=O)OP(O)(O)=O
DMQ	2-Demethylmenaquinone (n=7)	C50H70O2	C05818	8113	28192	CC(C)=CCCC(C)=CCCC(C)=CCCC(C)=CCCC(C)=CCCC(C)=CCCC(C)=CCCC(C)=CCC1=CC(=O)c2ccccc2C1(=O)
DOCOSANOATE	Docosanoic acid	C22H44O2	C08281	10479	28941	CCCCCCCCCCCCCCCCCCCCCC(O)=O
DOCOSANOYLACP	docosanoyl-ACP	C22H43OSR	none	none	none	CCCCCCCCCCCCCCCCCCCCCC(=O)SR
DOCOSANOYLAMP	docosanoyl AMP	C32H56N5O8P	none	none	none	Nc1ncnc2n(cnc12)[C@@H]1O[C@H](COP(O)(OC(=O)CCCCCCCCCCCCCCCCCCCCC)=O)[C@@H](O)[C@H]1O
DOCOSANOYLCOA	Docosanoyl-CoA	C43H78N7O17P3S	C16528	51090857	none	CCCCCCCCCCCCCCCCCCCCCC(=O)SCCNC(=O)CCNC(=O)[C@H](O)C(C)(C)COP(O)(=O)OP(O)(=O)OC[C@H]1O[C@H]([C@H](O)[C@@H]1OP(O)(O)=O)n1cnc2c(N)ncnc12
DODECANOATE	Dodecanoic acid	C12H24O2	C02679	5649	30805	CCCCCCCCCCCC(O)=O
DODECANOYLCOA	Lauroyl-CoA	C33H58N7O17P3S	C01832	4951	15521	CCCCCCCCCCCC(=O)SCCNC(=O)CCNC(=O)[C@H](O)C(C)(C)COP(O)(=O)OP(O)(=O)OC[C@H]1O[C@H]([C@H](O)[C@@H]1OP(O)(O)=O)n1cnc2c(N)ncnc12
DOPENTACONTANOYLACP	C52-acyl-ACP	C52H103OSR	none	none	none	CCCCCCCCCCCCCCCCCCCCCCCCCCCCCCCCCCCCCCCCCCCCCCCCCCCC(=O)S*
DORIB	Deoxyribose	C5H10O4	C01801	4927	28816	OC[C@@H](O)[C@@H](O)CC=O
DOROA	(S)-Dihydroorotate	C5H6N2O4	C00337	3630	17025	OC(=O)[C@@H]1CC(=O)NC(=O)N1
DOTETRACONTANOYLACP	C42-acyl-ACP	C42H83OSR	none	none	none	CCCCCCCCCCCCCCCCCCCCCCCCCCCCCCCCCCCCCCCCCC(=O)S*
DOTRIACONTANOYLACP	C32-acyl-ACP	C32H63OSR	none	none	none	CCCCCCCCCCCCCCCCCCCCCCCCCCCCCCCC(=O)S*
DPCOA	Dephospho-CoA	C21H35N7O13P2S	C00882	4138	15468	CC(C)(COP(O)(=O)OP(O)(=O)OC[C@H]1O[C@H]([C@H](O)[C@@H]1O)n1cnc2c(N)ncnc12)[C@@H](O)C(=O)NCCC(=O)NCCS
DPP	decaprenyl phosphate	C50H83O4P	none	45479679	65079	CC(C)=CCC\C(C)=C\CC\C(C)=C/CC\C(C)=C/CC\C(C)=C/CC\C(C)=C/CC\C(C)=C/CC\C(C)=C/CC\C(C)=C/CC\C(C)=C/COP(O)(O)=O
DPPP	(2Z,6Z,10Z,14Z,18Z,22Z,26Z,30Z,34E)-Decaprenyl diphosphate	C50H84O7P2	C18321	103061503	none	OP(=O)(O)OP(=O)(O)OCC=C(C)CCC=C(C)CCC=C(C)CCC=C(C)CCC=C(C)CCC=C(C)CCC=C(C)CCC=C(C)CCC=C(C)CCC=C(C)C
DPPR	decaprenylphoshoryl-5-phosphoribose	C55H92P2O11	none	none	67117	CC(C)=CCC\C(C)=C\CC\C(C)=C/CC\C(C)=C/CC\C(C)=C/CC\C(C)=C/CC\C(C)=C/CC\C(C)=C/CC\C(C)=C/CC\C(C)=C/COP(O)(=O)O[C@@H]1O[C@H](COP(O)(O)=O)[C@@H](O)[C@H]1O
DQT	3-Dehydroquinate	C7H10O6	C00944	4196	17947	O[C@@H]1C[C@@](O)(CC(=O)[C@H]1O)C(O)=O
DR1P	2-Deoxy-D-ribose 1-phosphate	C5H11O7P	C00672	3941	28542	OC[C@H]1OC(C[C@@H]1O)OP(O)(O)=O
DR5P	2-Deoxy-D-ribose 5-phosphate	C5H11O7P	C00673	3942	16132	O[C@H](COP(O)(O)=O)[C@@H](O)CC=O
DTDP	dTDP	C10H16N2O11P2	C00363	3654	18075	Cc1cn([C@H]2C[C@H](O)[C@@H](COP(O)(=O)OP(O)(O)=O)O2)c(=O)[nH]c1=O
DTDP4DH6DGLC	4,6-Dideoxy-4-oxo-dTDP-D-glucose	C16H24N2O15P2	C11907	14069	none	C1=C(C)C(=O)NC(=O)N1[C@@H](O2)C[C@@H](O)[C@@H]2COP(=O)(O)OP(=O)(O)O[C@H]3[C@@H](O)[C@H](O)C(=O)[C@H](C)O3
DTDP4DH6DMAN	dTDP-4-dehydro-6-deoxy-L-mannose	C16H24N2O15P2	C00688	3957	15744	C[C@@H]1OC(OP(O)(=O)OP(O)(=O)OC[C@H]2O[C@H](C[C@@H]2O)n2cc(C)c(=O)[nH]c2=O)[C@H](O)[C@H](O)C1=O
DTDPGLC	dTDP-glucose	C16H26N2O16P2	C00842	4099	15700	Cc1cn([C@H]2C[C@H](O)[C@@H](COP(O)(=O)OP(O)(=O)O[C@H]3O[C@H](CO)[C@@H](O)[C@H](O)[C@H]3O)O2)c(=O)[nH]c1=O
DTDPRHAM	dTDP-6-deoxy-L-mannose	C16H26N2O15P2	C03319	6171	15774	C[C@@H]1O[C@H](OP(O)(=O)OP(O)(=O)OC[C@H]2O[C@H](C[C@@H]2O)n2cc(C)c(=O)[nH]c2=O)[C@H](O)[C@H](O)[C@H]1O
DTHY	Thymidine	C10H14N2O5	C00214	3514	17748	Cc1cn([C@H]2C[C@H](O)[C@@H](CO)O2)c(=O)[nH]c1=O
DTMP	dTMP	C10H15N2O8P	C00364	3655	17013	Cc1cn([C@H]2C[C@H](O)[C@@H](COP(O)(O)=O)O2)c(=O)[nH]c1=O
DTTP	dTTP	C10H17N2O14P3	C00459	3743	18077	Cc1cn([C@H]2C[C@H](O)[C@@H](COP(O)(=O)OP(O)(=O)OP(O)(O)=O)O2)c(=O)[nH]c1=O
DUDP	dUDP	C9H14N2O11P2	C01346	4551	28850	O[C@H]1C[C@@H](O[C@@H]1COP(O)(=O)OP(O)(O)=O)n1ccc(=O)[nH]c1=O
DUMP	dUMP	C9H13N2O8P	C00365	3656	17622	O[C@H]1C[C@@H](O[C@@H]1COP(O)(O)=O)n1ccc(=O)[nH]c1=O
DUTP	dUTP	C9H15N2O14P3	C00460	3744	17625	O[C@H]1C[C@@H](O[C@@H]1COP(O)(=O)OP(O)(=O)OP(O)(O)=O)n1ccc(=O)[nH]c1=O
DX5P	1-Deoxy-D-xylulose 5-phosphate	C5H11O7P	C11437	13609	16493	CC(=O)[C@@H](O)[C@H](O)COP(O)(O)=O
E4P	D-Erythrose 4-phosphate	C4H9O7P	C00279	3574	48153	[H]C(=O)[C@H](O)[C@H](O)COP(O)(O)=O
ECSCOA	Eicosanoyl-CoA	C41H74N7O17P3S	C02041	5132	15527	CCCCCCCCCCCCCCCCCCCC(=O)SCCNC(=O)CCNC(=O)[C@H](O)C(C)(C)COP(O)(=O)OP(O)(=O)OC[C@H]1O[C@H]([C@H](O)[C@@H]1OP(O)(O)=O)n1cnc2c(N)ncnc12
EICOSANOATE	Icosanoic acid	C20H40O2	C06425	8660	28822	CCCCCCCCCCCCCCCCCCCC(O)=O
EICOSANOYLACP	eicosanoyl-ACP	C20H39OSR	none	none	none	CCCCCCCCCCCCCCCCCC=CC(S*)=O
EICOSANOYLAMP	icosanoyl AMP	C30H52N5O8P	none	none	none	Nc1ncnc2n(cnc12)[C@@H]1O[C@H](COP(OC(=O)CCCCCCCCCCCCCCCCCCC)(O)=O)[C@@H](O)[C@H]1O
EPSHCHC	2-Succinyl-5-enolpyruvyl-6-hydroxy-3-cyclohexene-1-carboxylate	C14H16O9	C16519	51090848	none	O=C(O)C(=C)O[C@@H]1[C@@H](O)[C@H](C(O)=O)[C@H](C=C1)C(=O)CCC(O)=O
ETH	Ethanol	C2H6O	C00469	3752	16236	CCO
ETHA	Ethanolamine	C2H7NO	C00189	3489	16000	NCCO
F1P	D-Fructose 1-phosphate	C6H13O9P	C01094	4329	18105	[H][C@@](O)(CO)[C@@]([H])(O)[C@]([H])(O)C(=O)COP(O)(O)=O
F420	Coenzyme F420	C29H36N5O18P	C00876	4132	16848	C[C@H](OP(O)(=O)OC[C@@H](O)[C@@H](O)[C@@H](O)Cn1c2cc(O)ccc2cc2c1nc(=O)[nH]c2=O)C(=O)N[C@@H](CCC(=O)N[C@@H](CCC(O)=O)C(O)=O)C(O)=O
F4200	Coenzyme F420-0	C19H22N3O12P	C19153	124489825	none	OC(=O)[C@H](C)OP(=O)(O)OC[C@@H](O)[C@H](O)[C@@H](O)CN1C2=NC(=O)NC(=O)C2=CC3=C1C=C(O)C=C3
F4201	Coenzyme F420-1	C24H29N4O15P	C19152	124489824	none	OC(=O)CC[C@H](C(O)=O)NC(=O)[C@H](C)OP(=O)(O)OC[C@@H](O)[C@H](O)[C@@H](O)CN1C2=NC(=O)NC(=O)C2=CC3=C1C=C(O)C=C3
F6P	D-Fructose 6-phosphate	C6H13O9P	C00085	3385	61553	OCC1(O)O[C@H](COP(O)(O)=O)[C@@H](O)[C@@H]1O
FAD	FAD	C27H33N9O15P2	C00016	3318	16238	Cc1cc2nc3c(nc(=O)[nH]c3=O)n(C[C@H](O)[C@H](O)[C@H](O)COP(O)(=O)OP(O)(=O)OC[C@H]3O[C@H]([C@H](O)[C@@H]3O)n3cnc4c(N)ncnc34)c2cc1C
FADH2	FADH2	C27H35N9O15P2	C01352	4556	17877	Cc1cc2Nc3c([nH]c(=O)[nH]c3=O)N(C[C@H](O)[C@H](O)[C@H](O)COP(O)(=O)OP(O)(=O)OC[C@H]3O[C@H]([C@H](O)[C@@H]3O)n3cnc4c(N)ncnc34)c2cc1C
FDP	D-Fructose 1,6-bisphosphate	C6H14O12P2	C00354	3647	16905	[H][C@@](O)(COP(O)(O)=O)[C@@]([H])(O)[C@]([H])(O)C(=O)COP(O)(O)=O
FE2	Fe2+	Fe	C14818	17395816	29033	[Fe++]
FE3	Fe3+	Fe	C14819	17395817	29034	[Fe+3]
FERI	Reduced ferredoxin	FeS	C00138	3438	17513	[Fe]S
FERO	Oxidized ferredoxin	FeS	C00139	3439	17908	[Fe]S
FGAM	2-(Formamido)-N1-(5-phosphoribosyl)acetamidine	C8H16N3O8P	C04640	7229	18413	O[C@H]1[C@@H](O)C(NC(=N)CNC=O)O[C@@H]1COP(O)(O)=O
FGAR	5-Phosphoribosyl-N-formylglycinamide	C8H15N2O9P	C04376	7017	18272	O[C@H]1[C@@H](O)C(NC(=O)CNC=O)O[C@@H]1COP(O)(O)=O
FMN	FMN	C17H21N4O9P	C00061	3361	17621	Cc1cc2nc3c(nc(=O)[nH]c3=O)n(C[C@H](O)[C@H](O)[C@H](O)COP(O)(O)=O)c2cc1C
FMNH2	Reduced FMN	C17H23N4O9P	C01847	4964	16048	Cc1cc2Nc3c([nH]c(=O)[nH]c3=O)N(C[C@H](O)[C@H](O)[C@H](O)COP(O)(O)=O)c2cc1C
FO	7,8-Didemethyl-8-hydroxy-5-deazariboflavin	C16H17N3O7	C19154	124489826	none	OC[C@@H](O)[C@H](O)[C@@H](O)CN1C2=NC(=O)NC(=O)C2=CC3=C1C=C(O)C=C3
FOCOA	Formyl-CoA	C22H36N7O17P3S	C00798	4056	15522	[H]C(=O)SCCNC(=O)CCNC(=O)[C@H](O)C(C)(C)COP(O)(=O)OP(O)(=O)OC[C@H]1O[C@H]([C@H](O)[C@@H]1OP(O)(O)=O)n1cnc2c(N)ncnc12
FOL	Folate	C19H19N7O6	C00504	3787	27470	Nc1nc2ncc(CNc3ccc(cc3)C(=O)N[C@@H](CCC(O)=O)C(O)=O)nc2c(=O)[nH]1
FOR	Formate	CH2O2	C00058	3358	30751	[H]C(O)=O
FPP	trans,trans-Farnesyl diphosphate	C15H28O7P2	C00448	3736	17407	CC(C)=CCC\C(C)=C\CC\C(C)=C\COP(O)(=O)OP(O)(O)=O
FRU	D-Fructose	C6H12O6	C00095	3395	15824	OC[C@@H](O1)[C@@H](O)[C@H](O)C1(O)O
FTHF	10-Formyltetrahydrofolate	C20H23N7O7	C00234	3533	15637	[H]C(=O)N(C[C@H]1CNc2nc(N)[nH]c(=O)c2N1)c1ccc(cc1)C(=O)N[C@@H](CCC(O)=O)C(O)=O
FU1P	L-Fuculose 1-phosphate	C6H13O8P	C01099	4333	6220	C[C@@H]1O[C@@H](OP(O)(O)=O)[C@@H](O)[C@H](O)[C@@H]1O
FUACAC	4-Fumarylacetoacetate	C8H8O6	C01061	4300	30907	OC(=O)CC(=O)CC(=O)\C=C\C(O)=O
FUM	Fumarate	C4H4O4	C00122	3422	18012	OC(=O)\C=C\C(O)=O
G1P	D-Glucose 1-phosphate	C6H13O9P	C00103	3403	16077	OC[C@H]1OC(OP(O)(O)=O)[C@H](O)[C@@H](O)[C@@H]1O
G3P	D-Glyceraldehyde 3-phosphate	C3H7O6P	C00118	3418	29052	[H]C(=O)[C@H](O)COP(O)(O)=O
G3PE	sn-glycero-3-Phospoethanolamine	C5H14NO6P	C01233	4454	16929	[H][C@](O)(CO)COP(O)(=O)OCCN
G6P	D-Glucose 6-phosphate	C6H13O9P	C00092	3392	4170	OC1O[C@H](COP(O)(O)=O)[C@@H](O)[C@H](O)[C@H]1O
GA	D-Glyceraldehyde	C3H6O3	C00577	3856	17378	[H]C(=O)[C@H](O)CO
GA1P	alpha-D-Glucosamine 1-phosphate	C6H14NO8P	C06156	8412	27625	N[C@@H]1[C@@H](O)[C@H](O)[C@@H](CO)O[C@@H]1OP(O)(O)=O
GA6P	D-Glucosamine 6-phosphate	C6H14NO8P	C00352	3645	15873	N[C@H]1[C@@H](O)O[C@H](COP(O)(O)=O)[C@@H](O)[C@@H]1O
GABA	4-Aminobytanoate	C4H9NO2	C00334	3628	16865	NCCCC(O)=O
GAL1P	alpha-D-Galactose 1-phosphate	C6H13O9P	C00446	3734	17973	OC[C@H]1O[C@H](OP(O)(O)=O)[C@H](O)[C@@H](O)[C@H]1O
GALACTANDPP	galactan-decaprenylphosphate large complex	C249H415NO166P2	none	none	none	*
GAR	5-Phosphoribosylglycinamide	C7H15N2O8P	C03838	6578	18349	NCC(=O)NC1O[C@H](COP(O)(O)=O)[C@@H](O)[C@H]1O
GDP	GDP	C10H15N5O11P2	C00035	3337	17552	Nc1nc2n(cnc2c(=O)[nH]1)[C@@H]1O[C@H](COP(O)(=O)OP(O)(O)=O)[C@@H](O)[C@H]1O
GDPDHDOGAL	GDP-4-keto-6-L-deoxygalactose	C16H23N5O15P2	C14830	17395828	none	O=C1NC(N)=NC2=C1N=CN2[C@@H](O3)[C@@H](O)[C@@H](O)[C@@H]3COP(=O)(O)OP(=O)(O)O[C@H]4[C@H](O)[C@@H](O)C(=O)[C@@H](C)O4
GDPDHDOMAN	GDP-4-dehydro-6-deoxy-D-mannose	C16H23N5O15P2	C01222	4444	16955	C[C@H]1O[C@H](OP(O)(=O)OP(O)(=O)OC[C@H]2O[C@H]([C@H](O)[C@@H]2O)n2cnc3c2nc(N)[nH]c3=O)[C@@H](O)[C@@H](O)C1=O
GDPFUC	GDP-L-fucose	C16H25N5O15P2	C00325	3619	17009	C[C@@H]1OC(OP(O)(=O)OP(O)(=O)OC[C@H]2O[C@H]([C@H](O)[C@@H]2O)n2cnc3c2nc(N)[nH]c3=O)[C@@H](O)[C@H](O)[C@@H]1O
GDPMAN	GDP-mannose	C16H25N5O16P2	C00096	3396	15820	Nc1nc2n(cnc2c(=O)[nH]1)[C@@H]1O[C@H](COP(O)(=O)OP(O)(=O)O[C@H]2O[C@H](CO)[C@@H](O)[C@H](O)[C@@H]2O)[C@@H](O)[C@H]1O
GGPP	Geranylgeranyl diphosphate	C20H36O7P2	C00353	3646	48861	CC(C)=CCC\C(C)=C\CC\C(C)=C\CC\C(C)=C\COP(O)(=O)OP(O)(O)=O
GL	Glycerol	C3H8O3	C00116	3416	17754	OCC(O)CO
GL3P	sn-Glycerol 3-phosphate	C3H9O6P	C00093	3393	15978	OC[C@@H](O)COP(O)(O)=O
GLAC	alpha-D-Galactose	C6H12O6	C00984	4231	28061	OC[C@H]1O[C@H](O)[C@H](O)[C@@H](O)[C@H]1O
GLAL	Glycolaldehyde	C2H4O2	C00266	3564	17071	[H]C(=O)CO
GLC	D-Glucose	C6H12O6	C00031	3333	4167	OC[C@H]1OC(O)[C@H](O)[C@@H](O)[C@@H]1O
GLN	L-Glutamine	C5H10N2O3	C00064	3364	18050	N[C@@H](CCC(N)=O)C(O)=O
GLU	L-Glutamate	C5H9NO4	C00025	3327	16015	N[C@@H](CCC(O)=O)C(O)=O
GLU1SEMIALD	(S)-4-Amino-5-oxopentanoate	C5H9NO3	C03741	6504	15757	[H]C(=O)[C@@H](N)CCC(O)=O
GLUCAN	D-glucan monomer	C6H10O5	C02257	5319	none	OC[C@@H](O1)[C@@H](*)[C@H](O)[C@@H](O)[C@H]1O*
GLUGSAL	L-Glutamate 5-semialdehyde	C5H9NO3	C01165	4392	17232	[H]C(=O)CC[C@H](N)C(O)=O
GLUP	L-Glutamyl 5-phosphate	C5H10NO7P	C03287	6144	17798	N[C@@H](CCC(=O)OP(O)(O)=O)C(O)=O
GLX	Glyoxylate	C2H2O3	C00048	3350	16891	[H]C(=O)C(O)=O
GLY	Glycine	C2H5NO2	C00037	3339	15428	NCC(O)=O
GLYCOLATE	Glycolate	C2H4O3	C00160	3460	17497	OCC(O)=O
GMP	GMP	C10H14N5O8P	C00144	3444	17345	Nc1nc2n(cnc2c(=O)[nH]1)[C@@H]1O[C@H](COP(O)(O)=O)[C@@H](O)[C@H]1O
GN	Guanine	C5H5N5O	C00242	3541	16235	Nc1nc2[nH]cnc2c(=O)[nH]1
GPP	Geranyl diphosphate	C10H20O7P2	C00341	3634	17211	CC(C)=CCC\C(C)=C\COP(O)(=O)OP(O)(O)=O
GSH	Glutathione	C10H17N3O6S	C00051	3353	16856	N[C@@H](CCC(=O)N[C@@H](CS)C(=O)NCC(O)=O)C(O)=O
GSN	Guanosine	C10H13N5O5	C00387	3677	16750	Nc1nc2n(cnc2c(=O)[nH]1)[C@@H]1O[C@H](CO)[C@@H](O)[C@H]1O
GSSG	Glutathione disulfide	C20H32N6O12S2	C00127	3427	17858	N[C@@H](CCC(=O)N[C@@H](CSSC[C@H](NC(=O)CC[C@H](N)C(O)=O)C(=O)NCC(O)=O)C(=O)NCC(O)=O)C(O)=O
GTP	GTP	C10H16N5O14P3	C00044	3346	15996	Nc1nc2n(cnc2c(=O)[nH]1)[C@@H]1O[C@H](COP(O)(=O)OP(O)(=O)OP(O)(O)=O)[C@@H](O)[C@H]1O
H	H+	H	C00080	3380	15378	[H+]
H2	Hydrogen	H2	C00282	3577	18276	[H][H]
H2CO3	Carbonic acid	H2CO3	C01353	4557	28976	OC(O)=O
H2O	Water	H2O	C00001	3303	15377	[H]O[H]
H2O2	Hydrogen peroxide	H2O2	C00027	3329	16240	[H]OO[H]
H2S	Hydrogen sulfide	H2S	C00283	3578	16136	[H]S[H]
H2SO3	Sulfite	H2SO3	C00094	3394	48854	OS(O)=O
HBA	4-Hydroxybenzoate	C7H6O3	C00156	3456	30763	OC(=O)c1ccc(O)cc1
HBARHAM	Rhamnose-benzoic acid	C13H16O7	none	none	none	C[C@@H]1OC(Oc2ccc(C(O)=O)cc2)[C@H](O)[C@H](O)[C@H]1O
HBUTCOA	(S)-3-Hydroxybutanoyl-CoA	C25H42N7O18P3S	C01144	4375	15453	C[C@H](O)CC(=O)SCCNC(=O)CCNC(=O)[C@H](O)C(C)(C)COP(O)(=O)OP(O)(=O)OC[C@H]1O[C@H]([C@H](O)[C@@H]1OP(O)(O)=O)n1cnc2c(N)ncnc12
HCHOL	26-Hydroxycholest-4-en-3-one	C27H44O2	C20143	135626603	none	[H][C@@]1(CC[C@@]2([H])[C@]3([H])CCC4=CC(=O)CC[C@]4(C)[C@@]3([H])CC[C@]12C)[C@H](C)CCCC(C)CO
HCHOLC3COA	CoA-20-hydroxy-cholest-4-en-3-one C5 side chain	C43H66N7O19P3S	none	none	none	[OH][C@@]1(CC[C@@]2([H])[C@]3([H])CCC4=CC(=O)CC[C@]4(C)[C@@]3([H])CC[C@]12C)[C@H](C)C(=O)SCCNC(=O)CCNC(=O)[C@H](O)C(C)(C)COP(O)(=O)OP(O)(=O)OC[C@H]1O[C@H]([C@H](O)[C@@H]1OP(O)(O)=O)n1cnc2c(N)ncnc12
HCHOLC5COA	CoA-22-hydroxy-cholest-4-en-3-one C5 side chain	C45H70N7O19P3S	none	none	none	[H][C@@]1(CC[C@@]2([H])[C@]3([H])CCC4=CC(=O)CC[C@]4(C)[C@@]3([H])CC[C@]12C)[C@H](C)C(O)CC(=O)SCCNC(=O)CCNC(=O)[C@H](O)C(C)(C)COP(O)(=O)OP(O)(=O)OC[C@H]1O[C@H]([C@H](O)[C@@H]1OP(O)(O)=O)n1cnc2c(N)ncnc12
HCHOLC8COA	CoA-24-hydroxy-cholest-4-en-3-one C8 side chain	C48H76N7O19P3S	none	none	none	[H][C@@]1(CC[C@@]2([H])[C@]3([H])CCC4=CC(=O)CC[C@]4(C)[C@@]3([H])CC[C@]12C)[C@H](C)CCC(O)C(C)C(=O)SCCNC(=O)CCNC(=O)[C@H](O)C(C)(C)COP(O)(=O)OP(O)(=O)OC[C@H]1O[C@H]([C@H](O)[C@@H]1OP(O)(O)=O)n1cnc2c(N)ncnc12
HCO3	HCO3-	HCO3	C00288	3583	17544	OC([O-])=O
HCSCOA	hexacosanoyl-CoA	C47H86N7O17P3S	none	none	52966	CCCCCCCCCCCCCCCCCCCCCCCCCC(=O)SCCNC(=O)CCNC(=O)[C@H](O)C(C)(C)COP(O)(=O)OP(O)(=O)OC[C@H]1O[C@H]([C@H](O)[C@@H]1OP(O)(O)=O)n1cnc2c(N)ncnc12
HCYS	L-Homocysteine	C4H9NO2S	C00155	3455	17588	N[C@@H](CCS)C(O)=O
HDCCOA	Palmitoyl-CoA	C37H66N7O17P3S	C00154	3454	15525	CCCCCCCCCCCCCCCC(=O)SCCNC(=O)CCNC(=O)[C@H](O)C(C)(C)COP(O)(=O)OP(O)(=O)OC[C@H]1O[C@H]([C@H](O)[C@@H]1OP(O)(O)=O)n1cnc2c(N)ncnc12
HEMEFE2	Heme O	C49H58FeN4O5	C15672	47204998	36301	CC(C)=CCC\C(C)=C\CC\C(C)=C\CC[C@H](O)c1c(C)c2C=C3C(C)=C(CCC(O)=O)C4=[N+]3[Fe--]35n2c1C=C1C(C)=C(C=C)C(C=c2c(C)c(CCC(O)=O)c(=C4)n32)=[N+]51
HEMEFE3	Heme A	C49H56FeN4O6	C15670	47204997	none	CC(C)=CCCC(C)=CCCC(C)=CCCC(O)C1=C2C=C3C(C)=C(C=C)C4=N3[Fe]78N5C(=C4)C(C)=C(CCC(O)=O)C5=CC6=N7C(C(C=O)=C6CCC(O)=O)=CC(N28)=C1C
HEMT	5-(2-Hydroxyethyl)-4-methylthiazole	C6H9NOS	C04294	6954	17957	Cc1ncsc1CCO
HEPPP	all-trans-Heptaprenyl diphosphate	C35H60O7P2	C04216	6889	17613	CC(C)=CCC\C(C)=C\CC\C(C)=C\CC\C(C)=C\CC\C(C)=C\CC\C(C)=C\CC\C(C)=C\COP(O)(=O)OP(O)(O)=O
HEPTADECANOATE	heptadecanoate	C17H34O2	none	none	32365	CCCCCCCCCCCCCCCCC(O)=O
HEPTADECANOYLACP	heptadecanoyl-ACP	C17H33OSR	none	none	none	CCCCCCCCCCCCCCCCC(=O)S*
HEPTADECANOYLCOA	heptadecanoyl-CoA	C38H68N7O17P3S	none	none	none	CCCCCCCCCCCCCCCCC(=O)SCCNC(=O)CCNC(=O)[C@H](O)C(C)(C)COP(O)(=O)OP(O)(=O)OC[C@H]1O[C@H]([C@H](O)[C@@H]1OP(O)(O)=O)n1cnc2c(N)ncnc12
HEPTANOYLCOA	heptanoyl-CoA	C28H48N7O17P3S	none	none	37283	CCCCCCC(=O)SCCNC(=O)CCNC(=O)[C@H](O)C(C)(C)COP(O)(=O)OP(O)(=O)OC[C@H]1O[C@H]([C@H](O)[C@@H]1OP(O)(O)=O)n1cnc2c(N)ncnc12
HEXACOSANOATE	hexacosanoate	C26H52O2	none	none	31009	CCCCCCCCCCCCCCCCCCCCCCCCCC(O)=O
HEXACOSANOYLACP	hexacosanoyl-ACP	C26H51OSR	none	none	none	CCCCCCCCCCCCCCCCCCCCCCCCCC(=O)S*
HEXADECANOATE	Hexadecanoic acid	C16H32O2	C00249	3548	15756	CCCCCCCCCCCCCCCC(O)=O
HEXADECANOYLACP	Hexadecanoyl-[acp]	C16H31OSR	C05764	8059	5697	CCCCCCCCCCCCCCCC(=O)S[*]
HEXADECANOYLMAS	hexadecanoyl-MAS	C16H31OSR	none	none	none	CCCCCCCCCCCCCCCC(=O)S*
HEXANOATE	Hexanoic acid	C6H12O2	C01585	4740	30776	CCCCCC(O)=O
HEXANOYLCOA	Hexanoyl-CoA	C27H46N7O17P3S	C05270	7657	27540	CCCCCC(=O)SCCNC(=O)CCNC(=O)[C@H](O)C(C)(C)COP(O)(=O)OP(O)(=O)OC[C@H]1O[C@H]([C@H](O)[C@@H]1OP(O)(O)=O)n1cnc2c(N)ncnc12
HEXAPENTACONTANOYLACP	C56-acyl-ACP	C56H111OSR	none	none	none	CCCCCCCCCCCCCCCCCCCCCCCCCCCCCCCCCCCCCCCCCCCCCCCCCCCCCCCC(=O)S*
HEXATETRACONTANOYLACP	C46-acyl-ACP	C46H91OSR	none	none	none	CCCCCCCCCCCCCCCCCCCCCCCCCCCCCCCCCCCCCCCCCCCCCC(=O)S*
HEXATRIACONTANOYLACP	C36-acyl-ACP	C36H71OSR	none	none	none	CCCCCCCCCCCCCCCCCCCCCCCCCCCCCCCCCCCC(=O)S*
HHD	(2Z,4Z)-2-Hydroxyhexa-2,4-dienoic acid	C6H8O3	C20240	none	none	O=C(O)/C(O)=C/C=C\C
HIA	3-[(3aS,4S,5R,7aS)-5-hydroxy-7a-methyl-1-oxo-octahydro-1H-indene-4-carboxylate	C11H16O4	none	none	none	O=C(O)[C@]1([H])[C@H](O)CC[C@@]2(C)[C@@]1([H])CCC2(=O)
HIBUT	(S)-3-Hydroxyisobutyrate	C4H8O3	C06001	8275	none	OCC(C)C(=O)O
HIBUTCOA	(S)-3-Hydroxyisobutyryl-CoA	C25H42N7O18P3S	C06000	8274	28259	C[C@@H](CO)C(=O)SCCNC(=O)CCNC(=O)[C@H](O)C(C)(C)COP(O)(=O)OP(O)(=O)OC[C@H]1O[C@H]([C@H](O)[C@@H]1OP(O)(O)=O)n1cnc2c(N)ncnc12
HIP	3-[(3aS,4S,7aS)-7a-Methyl-1,5-dioxo-octahydro-1H-inden-4-yl]propanoic acid	C13H18O4	C20199	none	none	O=C(O)CC[C@]1([H])C(=O)CC[C@@]2(C)[C@@]1([H])CCC2(=O)
HIPCOA	3-[(3aS,4S,7aS)-7a-Methyl-1,5-dioxo-octahydro-1H-inden-4-yl]propanoyl-CoA;	C34H52N7O19P3S	none	none	none	O=C(SCCNC(=O)CCNC(=O)[C@H](O)C(C)(C)COP(O)(=O)OP(O)(=O)OC[C@H]1O[C@H]([C@H](O)[C@@H]1OP(O)(O)=O)n1cnc2c(N)ncnc12)CC[C@]3([H])C(=O)CC[C@@]4(C)[C@@]3([H])CCC4(=O)
HIPECOA	(2E)-3-[(3aS,4S,5R,7aS)-5-hydroxy-7a-methyl-1-oxo-octahydro-1H-inden-4-yl]prop-2-enoyl-CoA	C34H52N7O19P3S	none	none	none	O=C(SCCNC(=O)CCNC(=O)[C@H](O)C(C)(C)COP(O)(=O)OP(O)(=O)OC[C@H]1O[C@H]([C@H](O)[C@@H]1OP(O)(O)=O)n1cnc2c(N)ncnc12)C=C[C@]3([H])[C@H](O)CC[C@@]4(C)[C@@]3([H])CCC4(=O)
HIPOCOA	3-[(3aS,4S,5R,7aS)-5-hydroxy-7a-methyl-1-oxo-octahydro-1H-inden-4-yl]-3-oxopropanoyl-CoA	C34H52N7O20P3S	none	none	none	O=C(SCCNC(=O)CCNC(=O)[C@H](O)C(C)(C)COP(O)(=O)OP(O)(=O)OC[C@H]1O[C@H]([C@H](O)[C@@H]1OP(O)(O)=O)n1cnc2c(N)ncnc12)CC(=O)[C@]3([H])[C@H](O)CC[C@@]4(C)[C@@]3([H])CCC4(=O)
HIPOHCOA	3-[(3aS,4S,5R,7aS)-5-hydroxy-7a-methyl-1-oxo-octahydro-1H-inden-4-yl]-3-hydroxypropanoyl-CoA	C34H54N7O20P3S	none	none	none	O=C(SCCNC(=O)CCNC(=O)[C@H](O)C(C)(C)COP(O)(=O)OP(O)(=O)OC[C@H]1O[C@H]([C@H](O)[C@@H]1OP(O)(O)=O)n1cnc2c(N)ncnc12)C[C@H](O)[C@]3([H])[C@H](O)CC[C@@]4(C)[C@@]3([H])CCC4(=O)
HIS	L-Histidine	C6H9N3O2	C00135	3435	15971	N[C@@H](Cc1c[nH]cn1)C(O)=O
HISOL	L-Histidinol	C6H11N3O	C00860	4117	16255	N[C@H](CO)Cc1c[nH]cn1
HISOLP	L-Histidinol phosphate	C6H12N3O4P	C01100	4334	16996	N[C@H](COP(O)(O)=O)Cc1c[nH]cn1
HLA	5-hydroxylevulinic acid	C5H8O4	none	none	none	OC(=O)CCC(=O)CO
HMB4PP	1-Hydroxy-2-methyl-2-butenyl 4-diphosphate	C5H12O8P2	C11811	13975	15664	C\C(CO)=C/COP(O)(=O)OP(O)(O)=O
HMBUTCOA	(2S,3S)-3-Hydroxy-2-methylbutanoyl-CoA	C26H44N7O18P3S	C04405	7041	15449	C[C@H](O)[C@H](C)C(=O)SCCNC(=O)CCNC(=O)[C@H](O)C(C)(C)COP(O)(=O)OP(O)(=O)OC[C@H]1O[C@H]([C@H](O)[C@@H]1OP(O)(O)=O)n1cnc2c(N)ncnc12
HMGLUTCOA	(S)-3-Hydroxy-3-methylglutaryl-CoA	C27H44N7O20P3S	C00356	3649	15467	C[C@](O)(CC(O)=O)CC(=O)SCCNC(=O)CCNC(=O)[C@H](O)C(C)(C)COP(O)(=O)OP(O)(=O)OC[C@H]1O[C@H]([C@H](O)[C@@H]1OP(O)(O)=O)n1cnc2c(N)ncnc12
HMOP	(R)-3-Hydroxy-3-methyl-2-oxopentanoate	C6H10O4	C14463	17395463	34008	CC[C@@](C)(O)C(=O)C(O)=O
HOA	2-hydroxy-3-oxoadipate	C6H8O6	C03217	6090	16278	OC(C(O)=O)C(=O)CCC(O)=O
HOMOGEN	Homogentisate	C8H8O4	C00544	3825	44747	OC(=O)Cc1cc(O)ccc1O
HP	2-Amino-4-hydroxy-6-hydroxymethyl-7,8-dihydropteridine	C7H9N5O2	C01300	4518	17083	Nc1nc(O)c2N=C(CO)CNc2n1
HPPP	all-trans-Hexaprenyl diphosphate	C30H52O7P2	C01230	4452	17528	CC(C)=CCC\C(C)=C\CC\C(C)=C\CC\C(C)=C\CC\C(C)=C\CC\C(C)=C\COP(O)(=O)OP(O)(O)=O
Hr	H+	H	C00080	3380	15378	[H+]
HSER	L-Homoserine	C4H9NO3	C00263	3561	15699	N[C@@H](CCO)C(O)=O
HYDROGENOBYRINATE	Hydrogenobyrinate	C45H60N4O14	C06399	8635	17926	[H][C@]12N=C(\C(C)=C3/N=C(/C=C4\N=C(\C(C)=C5/N[C@]1(C)[C@@](C)(CC(O)=O)[C@@H]5CCC(O)=O)[C@@](C)(CC(O)=O)[C@@H]4CCC(O)=O)C(C)(C)[C@@H]3CCC(O)=O)[C@](C)(CCC(O)=O)[C@H]2CC(O)=O
HYDROGENOBYRINATEACDIAMIDE	Hydrogenobyrinate a,c diamide	C45H62N6O12	C06503	8734	27914	[H][C@]12N=C(\C(C)=C3/N=C(/C=C4\N=C(\C(C)=C5/N[C@]1(C)[C@@](C)(CC(N)=O)[C@@H]5CCC(O)=O)[C@@](C)(CC(N)=O)[C@@H]4CCC(O)=O)C(C)(C)[C@@H]3CCC(O)=O)[C@](C)(CCC(O)=O)[C@H]2CC(O)=O
HYDROXYMETHYLBILANE	Hydroxymethylbilane	C40H46N4O17	C01024	4269	16645	OCc1[nH]c(Cc2[nH]c(Cc3[nH]c(Cc4[nH]cc(CCC(O)=O)c4CC(O)=O)c(CCC(O)=O)c3CC(O)=O)c(CCC(O)=O)c2CC(O)=O)c(CCC(O)=O)c1CC(O)=O
HYDROXYPHTHIOCERANOYLCOA	hydroxyphthioceranoyl-CoA	C60H112N7O18P3S	none	none	none	CC(C)(COP(O)(=O)OP(O)(=O)OC[C@H]1O[C@H]([C@H](O)[C@@H]1OP(O)(O)=O)n1cnc2c(N)ncnc12)[C@@H](O)C(=O)NCCC(=O)NCCSC(=O)C(C)CC(C)CC(C)CC(C)CC(C)CC(C)CC(C)C(O)CCCCCCCCCCCCCCCCC
HYXN	Hypoxanthine	C5H4N4O	C00262	3560	17368	O=c1[nH]cnc2nc[nH]c12
IBUTCOA	2-Methylpropanoyl-CoA	C25H42N7O17P3S	C00630	3903	15479	CC(C)C(=O)SCCNC(=O)CCNC(=O)[C@H](O)C(C)(C)COP(O)(=O)OP(O)(=O)OC[C@H]1O[C@H]([C@H](O)[C@@H]1OP(O)(O)=O)n1cnc2c(N)ncnc12
IBUTLIPO	S-(2-Methylpropanoyl)-dihydrolipoamide	C12H23NO2S2	none	none	17577	CC(C)C(=O)SCCC(S)CCCCC(N)=O
ICHOR	Isochorismate	C10H10O6	C00885	4141	17582	O[C@@H]1[C@@H](OC(=C)C(O)=O)C=CC=C1C(O)=O
ICIT	Isocitrate	C6H8O7	C00311	3605	30887	OC(C(CC(O)=O)C(O)=O)C(O)=O
IGP	Indoleglycerol phosphate	C11H14NO6P	C03506	6317	18299	OC(COP(O)(O)=O)C(O)c1c[nH]c2ccccc12
ILE	L-Isoleucine	C6H13NO2	C00407	3697	17191	CC[C@H](C)[C@H](N)C(O)=O
IMACP	3-(Imidazol-4-yl)-2-oxopropyl phosphate	C6H9N2O5P	C01267	4486	16426	OP(O)(=O)OCC(=O)Cc1c[nH]cn1
IMP	IMP	C10H13N4O8P	C00130	3430	17202	O[C@@H]1[C@@H](COP(O)(O)=O)O[C@H]([C@@H]1O)n1cnc2c1nc[nH]c2=O
INS	Inosine	C10H12N4O5	C00294	3588	17596	OC[C@H]1O[C@H]([C@H](O)[C@@H]1O)n1cnc2c(O)ncnc12
IP	1D-myo-Inositol 3-phosphate	C6H13O9P	C04006	6716	18169	O[C@H]1[C@H](O)[C@H](O)[C@H](OP(O)(O)=O)[C@@H](O)[C@@H]1O
IPP	Isopentenyl diphosphate	C5H12O7P2	C00129	3429	16584	CC(=C)CCOP(O)(=O)OP(O)(O)=O
IPPMAE	2-Isopropylmaleate	C7H10O4	C02631	5611	17275	CC(C)C(\C(O)=O)=C\C(O)=O
IPPMAL	alpha-Isopropylmalate	C7H12O5	C02504	5516	35128	CC(C)[C@@](O)(CC(O)=O)C(O)=O
ISUCC	Iminoaspartate	C4H5NO4	C05840	8133	50616	OC(=O)CC(=N)C(O)=O
K	Potassium	K	C00238	3537	29103	[K+]
KC86MYCOLATE26	keto-mycolate C86 (26)	C86H168O4	none	none	none	CCCCCCCCCCCCCCCCCCCCCCCCC(C(O)=O)C(=O)CCCCCCCCCCCCCCCCCC1CC1CCCCCCCCCCCCCCCCC(=O)C(C)CCCCCCCCCCCCCCCCCCCC
LAAA	L-alpha-Aminoadipic acid	C6H11NO4	C00956	4207	37023	N[C@@H](CCCC(O)=O)C(O)=O
LAC	(R)-Lactate	C3H6O3	C00256	3555	42111	C[C@@H](O)C(O)=O
LACGSH	(R)-S-Lactoylglutathione	C13H21N3O8S	C03451	6272	15694	C[C@@H](O)C(=O)SC[C@H](NC(=O)CC[C@H](N)C(O)=O)C(=O)NCC(O)=O
LALD	(S)-Lactaldehyde	C3H6O2	C00424	3714	18041	[H]C(=O)[C@H](C)O
LEU	L-Leucine	C6H13NO2	C00123	3423	15603	CC(C)C[C@H](N)C(O)=O
LIPID1	Undecaprenyl-diphospho-N-acetylmuramoyl-L-alanyl-D-glutamyl-meso-2,6-diaminopimeloyl-D-alanyl-D-alanine	C87H143N7O23P2	C05897	8185	none	OC(=O)[C@H](C)NC(=O)[C@@H](C)NC(=O)[C@@H](CCC[C@H](N)C(O)=O)NC(=O)CC[C@@H](C(O)=O)NC(=O)[C@@H](C)NC(=O)C[C@H](C)O[C@@H]1[C@@H](O)[C@H](CO)O[C@H]([C@H]1NC(C)=O)OP(=O)(O)OP(=O)(O)OCC=C(C)CCC=C(C)CCC=C(C)CCC=C(C)CCC=C(C)CCC=C(C)CCC=C(C)CCC=C(C)CCC=C(C)CCC=C(C)CCC=C(C)C
LIPID2	Undecaprenyl-diphospho-N-acetylmuramoyl-(N-acetylglucosamine)-L-alanyl-D-glutamyl-meso-2,6-diaminopimeloyl-D-alanyl-D-alanine	C95H156N8O28P2	C05898	8186	28138	C[C@@H](NC(=O)[C@@H](C)NC(=O)[C@H](CCC[C@@H](N)C(O)=O)NC(=O)CC[C@@H](NC(=O)[C@H](C)NC(=O)[C@@H](C)O[C@@H]1[C@@H](NC(C)=O)[C@H](O[C@H](CO)[C@H]1O[C@H]1O[C@H](CO)[C@@H](O)[C@H](O)[C@H]1NC(C)=O)OP(O)(=O)OP(O)(=O)OC\C=C(\C)CC\C=C(\C)CC\C=C(\C)CC\C=C(\C)CC\C=C(\C)CC\C=C(\C)CC\C=C(\C)CC\C=C(\C)CC\C=C(/C)CC\C=C(/C)CCC=C(C)C)C(O)=O)C(O)=O
LIPO	Lipoamide	C8H15NOS2	C00248	3547	17460	NC(=O)CCCCC1CCSS1
LIPOYLPROTEIN	Lipoylprotein	C8H14NOS2R	C02051	5140	15804	S1SCCC1CCCCC(=O)N*
LLAC	(S)-Lactate	C3H6O3	C00186	3486	422	C[C@H](O)C(O)=O
LLCT	L-Cystathionine	C7H14N2O4S	C02291	5347	17482	N[C@@H](CCSC[C@H](N)C(O)=O)C(O)=O
LPPG	(2S)-Lactyl-2-diphospho-5-guanosine	C13H19N5O13P2	C19155	124489827	none	NC1=NC=NC2=C1N=CN2[C@@H](O3)[C@@H](O)[C@@H](O)[C@@H]3COP(=O)(O)OP(=O)(O)O[C@H](C)C(O)=O
LYS	L-Lysine	C6H14N2O2	C00047	3349	18019	NCCCC[C@H](N)C(O)=O
MAACCOA	2-Methylacetoacetyl-CoA	C26H42N7O18P3S	C03344	6187	15476	CC(C(C)=O)C(=O)SCCNC(=O)CCNC(=O)[C@H](O)C(C)(C)COP(O)(=O)OP(O)(=O)OC[C@H]1O[C@H]([C@H](O)[C@@H]1OP(O)(O)=O)n1cnc2c(N)ncnc12
MACAC	4-Maleylacetoacetate	C8H8O6	C01036	4279	47904	OC(=O)CC(=O)CC(=O)\C=C/C(O)=O
MACRCOA	2-Methylprop-2-enoyl-CoA	C25H40N7O17P3S	C03460	6280	27754	CC(=C)C(=O)SCCNC(=O)CCNC(=O)[C@H](O)C(C)(C)COP(O)(=O)OP(O)(=O)OC[C@H]1O[C@H]([C@H](O)[C@@H]1OP(O)(O)=O)n1cnc2c(N)ncnc12
MAG	1-Acylglycerol	C22H44O4	none	none	none	CCCCCCCCCCCCCCCCCCC(=O)OCC(O)CO
MAHMPPP	2-Methyl-4-amino-5-hydroxymethylpyrimidine diphosphate	C6H11N3O7P2	C04752	7322	16629	Cc1ncc(COP(O)(=O)OP(O)(O)=O)c(N)n1
MAL	(S)-Malate	C4H6O5	C00149	3449	30797	O[C@@H](CC(O)=O)C(O)=O
MALACP	Malonyl-[acyl-carrier protein]	C3H3O3SR	C01209	4431	17330	OC(=O)CC(=O)S[*]
MALC10ACYLACPFAS	malonyl-C10-acyl-ACP-FAS	C13H22O4S2R2	none	none	none	OC(=O)CC(=O)S**SC(=O)CCCCCCCCC
MALC12ACYLACPFAS	malonyl-C12-acyl-ACP-FAS	C15H26O4S2R2	none	none	none	OC(=O)CC(=O)S**SC(=O)CCCCCCCCCCC
MALC14ACYLACPFAS	malonyl-C14-acyl-ACP-FAS	C17H30O4S2R2	none	none	none	OC(=O)CC(=O)S**SC(=O)CCCCCCCCCCCCC
MALC16ACYLACPFAS	malonyl-C16-acyl-ACP-FAS	C19H34O4S2R2	none	none	none	OC(=O)CC(=O)S**SC(=O)CCCCCCCCCCCCCCC
MALC18ACYLACPFAS	malonyl-C18-acyl-ACP-FAS	C21H38O4S2R2	none	none	none	OC(=O)CC(=O)S**SC(=O)CCCCCCCCCCCCCCCCC
MALC20ACYLACPFAS	malonyl-C20-acyl-ACP-FAS	C23H42O4S2R2	none	none	none	OC(=O)CC(=O)S**SC(=O)CCCCCCCCCCCCCCCCCCC
MALC22ACYLACPFAS	malonyl-C22-acyl-ACP-FAS	C25H46O4S2R2	none	none	none	OC(=O)CC(=O)S**SC(=O)CCCCCCCCCCCCCCCCCCCCC
MALC24ACYLACPFAS	malonyl-C24-acyl-ACP-FAS	C27H50O4S2R2	none	none	none	OC(=O)CC(=O)S**SC(=O)CCCCCCCCCCCCCCCCCCCCCCC
MALC2ACYLACPFAS	malonyl-C2-acyl-ACP-FAS	C5H6O4S2R2	none	none	none	OC(=O)CC(=O)S**SC(C)=O
MALC4ACYLACPFAS	malonyl-C4-acyl-ACP-FAS	C7H10O4S2R2	none	none	none	OC(=O)CC(=O)S**SC(=O)CCC
MALC6ACYLACPFAS	malonyl-C6-acyl-ACP-FAS	C9H14O4S2R2	none	none	none	OC(=O)CC(=O)S**SC(=O)CCCCC
MALC8ACYLACPFAS	malonyl-C8-acyl-ACP-FAS	C11H18O4S2R2	none	none	none	OC(=O)CC(=O)S**SC(=O)CCCCCCC
MALCOA	Malonyl-CoA	C24H38N7O19P3S	C00083	3383	15531	CC(C)(COP(O)(=O)OP(O)(=O)OC[C@H]1O[C@H]([C@H](O)[C@@H]1OP(O)(O)=O)n1cnc2c(N)ncnc12)[C@@H](O)C(=O)NCCC(=O)NCCSC(=O)CC(O)=O
MAN	D-Mannose	C6H12O6	C00159	3459	4208	OC[C@H]1OC(O)[C@@H](O)[C@@H](O)[C@@H]1O
MAN1P	D-Mannose 1-phosphate	C6H13O9P	C00636	3909	35374	OC[C@H]1OC(OP(O)(O)=O)[C@@H](O)[C@@H](O)[C@@H]1O
MAN6P	D-Mannose 6-phosphate	C6H13O9P	C00275	3572	17369	O[C@H]1[C@H](O)[C@H](O)[C@@H](O)O[C@@H]1COP(=O)(O)O
MAS	Mycocerosic acid synthase	HSR	none	none	none	S*
MBTC18ANOYL	Mycobactin with octadecanoyl group	C45H73N5O10	none	none	none	CCCCCCCCCCCCCCCCCC(=O)N(CCCCC(C(=O)OC(C)CC(=O)NC1CCCCN(C1=O)O)NC(=O)C2C(C)O/C(=C/3\C=CC=CC3=O)/N2)O
MBTC18ENOYL	Mycobactin with octadecenoyl group	C45H71N5O10	none	none	none	CCCCCCCCCCCCCCC/C=C/C(=O)N(CCCCC(C(=O)OC(C)CC(=O)NC1CCCCN(C1=O)O)NC(=O)C2C(C)O/C(=C/3\C=CC=CC3=O)/N2)O
MBTMAL	Mycobactin with malonyl group	C30H41N5O12	none	none	none	OC(=O)CC(=O)N(CCCCC(C(=O)OC(C)CC(=O)NC1CCCCN(C1=O)O)NC(=O)C2C(C)O/C(=C/3\C=CC=CC3=O)/N2)O
MC85MYCOLATE26	methoxy-mycolate C85 (26)	C85H168O4	none	none	none	CCCCCCCCCCCCCCCCCCCCCCCCC(C(O)=O)C(=O)CCCCCCCCCCCCCCCCCC1CC1CCCCCCCCCCCCCCCCC(OC)C(C)CCCCCCCCCCCCCCCCCC
MC87MYCOLATE26	methoxy-mycolate C87 (26)	C87H172O4	none	none	none	CCCCCCCCCCCCCCCCCCCCCCCCC(C(O)=O)C(=O)CCCCCCCCCCCCCCCCCC1CC1CCCCCCCCCCCCCCCCC(OC)C(C)CCCCCCCCCCCCCCCCCCCC
MDAPIM	meso-2,6-Diaminoheptanedioate	C7H14N2O4	C00680	3949	16488	N[C@@H](CCC[C@@H](N)C(O)=O)C(O)=O
MDE4P	2-C-Methyl-erythritol 4-phosphate	C5H13O7P	C11434	13606	17764	C[C@](O)(CO)[C@H](O)COP(O)(O)=O
MDECPP	2-C0Methyl-D-erythritol 2,4-cyclodiphosphate	C5H12O9P2	C11453	13625	18425	C[C@@]1(CO)OP(O)(=O)OP(O)(=O)OC[C@H]1O
MET	L-Methionine	C5H11NO2S	C00073	3373	16643	CSCC[C@H](N)C(O)=O
METHF	5,10-Methenyltetrahydrofolate	C20H22N7O6	C00445	3733	15638	[H][C@]12CNc3nc(N)[nH]c(=O)c3[N+]1=CN(C2)c1ccc(cc1)C(=O)N[C@@H](CCC(O)=O)C(O)=O
METHYLISOCITRATE	(2S,3R)-3-Hydroxybutane-1,2,3-tricarboxylate;	C7H10O7	C04593	7191	15607	C[C@@](O)([C@H](CC(O)=O)C(O)=O)C(O)=O
METHYMALONATE	(S)-Methylmalonate semialdehyde	C4H6O3	C06002	8276	27821	C[C@@H](C=O)C(O)=O
METSOX	L-Methionine (S)-S-oxide	C5H11NO3S	C15999	47205310	49031	C[S@](=O)CC[C@H](N)C(O)=O
METTHF	5,10-Methylenetetrahydrofolate	C20H23N7O6	C00143	3443	1989	[H][C@]12CNc3nc(N)[nH]c(=O)c3N1CN(C2)c1ccc(cc1)C(=O)N[C@@H](CCC(O)=O)C(O)=O
MG	Magnesium cation	Mg	C00305	3599	18420	[Mg++]
MGD	Molybdopterin guanine dinucleotide	C20H24N10O13P2S2	C19928	135626394	30404	[H][C@]12Nc3nc(N)[nH]c(=O)c3N[C@@]1([H])C(S)=C(S)[C@@H](COP(O)(=O)OP(O)(=O)OC[C@H]1O[C@H]([C@H](O)[C@@H]1O)n1cnc3c1nc(N)[nH]c3=O)O2
MGLUTCOA	3-Methylglutaconyl-CoA	C27H42N7O19P3S	C03231	6102	15488	C\C(CC(=O)SCCNC(=O)CCNC(=O)[C@H](O)C(C)(C)COP(O)(=O)OP(O)(=O)OC[C@H]1O[C@H]([C@H](O)[C@@H]1OP(O)(O)=O)n1cnc2c(N)ncnc12)=C/C(O)=O
MGLX	Methylglyoxal	C3H4O2	C00546	3827	17158	[H]C(=O)C(C)=O
MI	myo-Inositol	C6H12O6	C00137	3437	17268	O[C@H]1[C@H](O)[C@@H](O)[C@H](O)[C@H](O)[C@@H]1O
MLT	Maltose	C12H22O11	C00208	3508	17306	OC[C@H]1O[C@H](O[C@@H]2[C@@H](CO)OC(O)[C@H](O)[C@H]2O)[C@H](O)[C@@H](O)[C@@H]1O
MLT6P	Maltose 6-phosphate	C12H23O14P	C02995	5904	15703	OC[C@H]1O[C@H](O)[C@H](O)[C@@H](O)[C@@H]1O[C@H]1O[C@H](COP(O)(O)=O)[C@@H](O)[C@H](O)[C@H]1O
MN	Manganese cation	Mn	C00034	3336	18291	[Mn]
MOADCOOH	MOAD-COOH	CHO2R	none	none	none	*C(=O)O
MOADCOSH	MOAD-COSH	CHOSR	none	none	none	*C(=O)S
MOLYBDATE	Molybdate	H2MoO4	C06232	8475	25371	[H]O[Mo](=O)(=O)O[H]
MOLYBDENUM	Molybdenum cofactor	C10H12MoN5O8PS2	C18237	103061419	none	O=[Mo]1(O)SC2=C(S1)[C@@H](COP(=O)(O)O)O[C@@H](N3)[C@H]2NC4=C3NC(N)=NC4=O
MOLYBDOPTERIN	Molybdopterin	C10H14N5O6PS2	C05924	8212	44074	[H][C@]12Nc3nc(N)[nH]c(=O)c3N[C@@]1([H])C(S)=C(S)[C@@H](COP(O)(O)=O)O2
MOP	4-Methyl-2-oxopentanoate	C6H10O3	C00233	3532	48430	CC(C)CC(=O)C(O)=O
MPET	4-Methyl-5-(2-phosphoethyl)-thiazole	C6H10NO4PS	C04327	6980	17857	Cc1ncsc1CCOP(O)(O)=O
MQ	Menaquinone	C51H72O2	C00828	4086	16374	CC(C)=CCCC(C)=CCCC(C)=CCCC(C)=CCCC(C)=CCCC(C)=CCCC(C)=CCCC(C)=CCC1=C(C)C(=O)c2ccccc2C1(=O)
MQH2	Menaquinol	C51H74O2	C05819	8114	61684	CC(C)=CCC\C(C)=C\CC\C(C)=C\CC\C(C)=C\CC\C(C)=C\CC\C(C)=C\CC\C(C)=C\CC\C(C)=C\Cc1c(C)c(O)c2ccccc2c1O
MTHF	5-Methyltetrahydrofolate	C20H25N7O6	C00440	3729	15641	CN1[C@@H](CNc2ccc(cc2)C(=O)N[C@@H](CCC(O)=O)C(O)=O)CNc2nc(N)[nH]c(=O)c12
MTHPTGLU	5-Methyltetrahydropteroyltri-L-glutamate	C30H39N9O12	C04489	7108	17614	CN1[C@@H](CNc2ccc(cc2)C(=O)N[C@@H](CCC(=O)N[C@@H](CCC(=O)N[C@@H](CCC(O)=O)C(O)=O)C(O)=O)C(O)=O)CNc2nc(N)[nH]c(=O)c12
MTR1P	S-Methyl-5-thio-D-ribose 1-phosphate	C6H13O7PS	C04188	6864	27859	CSC[C@H]1O[C@H](OP(O)(O)=O)[C@H](O)[C@@H]1O
MYCOCEROSOYLACP	Mycocerosoyl ACP lumped compound	C30H59OSR	none	none	none	CCCCCCCCCCCCCCCCCCC(C)CC(C)CC(C)CC(C)C(=O)S*
MYCOLIPANOATE	Mycolipanoate	C27H54O2	none	none	none	CCCCCCCCCCCCCCCCCCC(C)CC(C)CC(C)C(=O)O
MYCOLIPDIENOATE	Mycolipdienoate	C27H50O2	none	none	none	CCCCCCCCCCCCCCCCCCC(C)C=C(C)/C=C(C)/C(=O)O
MYCOLIPENOATE	Mycolipenoate	C27H52O2	none	none	none	CCCCCCCCCCCCCCCCCCC(C)CC(C)/C=C(C)/C(=O)O
MYCOTHIOL	Mycothiol	C17H30N2O12S	C06717	8940	16768	CC(=O)N[C@@H](CS)C(=O)N[C@@H]1[C@@H](O)[C@H](O)[C@@H](CO)O[C@@H]1O[C@H]1[C@H](O)[C@@H](O)[C@H](O)[C@@H](O)[C@H]1O
N6HLYS	N6-Hydroxy-L-lysine	C6H14N2O3	C01028	4272	16570	N[C@@H](CCCCNO)C(O)=O
N6HLYSC18ANOYL	N6-Hydroxy-L-lysine coupled to octadecanoyl group	C24H48N2O4	none	none	none	CCCCCCCCCCCCCCCCCC(=O)N(O)CCCCC(N)C(O)=O
N6HLYSC18ENOYL	N6-Hydroxy-L-lysine coupled to octadecenoyl group	C24H46N2O4	none	none	none	CCCCCCCCCCCCCCCC=CC(=O)N(O)CCCCC(N)C(O)=O
N6HLYSMAL	N6-Hydroxy-L-lysine coupled to malonyl group	C9H16N2O6	none	none	none	OC(=O)CC(=O)N(O)CCCCC(N)C(O)=O
NA	Sodium	Na	C01330	4541	29101	[Na+]
NAAD	Deamino-NAD+	C21H27N6O15P2	C00857	4114	18304	Nc1ncnc2n(cnc12)[C@@H]1O[C@H](COP(O)(=O)OP(O)(=O)OC[C@H]2O[C@H]([C@H](O)[C@@H]2O)[n+]2cccc(c2)C(O)=O)[C@@H](O)[C@H]1O
NAC	Nicotinate	C6H5NO2	C00253	3552	15940	OC(=O)c1cccnc1
NACD	Nicotinate D-ribonucleoside	C11H14NO6	C05841	8134	27748	OC[C@H]1O[C@H]([C@H](O)[C@@H]1O)[n+]1cccc(c1)C(O)=O
NACN	Nicotinate D-ribonucleotide	C11H15NO9P	C01185	4411	15763	O[C@@H]1[C@@H](COP(O)(O)=O)O[C@H]([C@@H]1O)[n+]1cccc(c1)C(O)=O
NACYS	N-acetyl-L-cysteine	C5H9NO3S	C06809	9028	28939	CC(=O)N[C@@H](CS)C(O)=O
NAD	NAD+	C21H28N7O14P2	C00003	3305	15846	NC(=O)c1ccc[n+](c1)[C@@H]1O[C@H](COP(O)(=O)OP(O)(=O)OC[C@H]2O[C@H]([C@H](O)[C@@H]2O)n2cnc3c(N)ncnc23)[C@@H](O)[C@H]1O
NADH	NADH	C21H29N7O14P2	C00004	3306	16908	NC(=O)C1=CN(C=CC1)[C@@H]1O[C@H](COP(O)(=O)OP(O)(=O)OC[C@H]2O[C@H]([C@H](O)[C@@H]2O)n2cnc3c(N)ncnc23)[C@@H](O)[C@H]1O
NADP	NADP+	C21H29N7O17P3	C00006	3308	18009	NC(=O)c1ccc[n+](c1)[C@@H]1O[C@H](COP(O)(=O)OP(O)(=O)OC[C@H]2O[C@H]([C@H](OP(O)(O)=O)[C@@H]2O)n2cnc3c(N)ncnc23)[C@@H](O)[C@H]1O
NADPH	NADPH	C21H30N7O17P3	C00005	3307	16474	NC(=O)C1=CN(C=CC1)[C@@H]1O[C@H](COP(O)(=O)OP(O)(=O)OC[C@H]2O[C@H]([C@H](OP(O)(O)=O)[C@@H]2O)n2cnc3c(N)ncnc23)[C@@H](O)[C@H]1O
NAGA1P	N-Acetyl-alpha-D-glucosamine 1-phosphate	C8H16NO9P	C04501	7115	16446	CC(=O)N[C@@H]1[C@@H](O)[C@H](O)[C@@H](CO)O[C@@H]1OP(O)(O)=O
NAGDPP	N-Acetyl-D-glucosaminyldiphosphoundecaprenol	C63H105NO12P2	C01289	4508	16511	CC(=O)N[C@@H]1[C@@H](O)[C@H](O)[C@@H](CO)OC1OP(O)(=O)OP(O)(=O)OC\C=C(\C)CC\C=C(\C)CC\C=C(\C)CC\C=C(\C)CC\C=C(\C)CC\C=C(\C)CC\C=C(\C)CC\C=C(\C)CC\C=C(/C)CC\C=C(/C)CCC=C(C)C
NAGINS	1-O-[2-(Acetylamino)-2-deoxy-alpha-D-glucopyranosyl]-D-myo-Inositol	C14H25NO11	C19784	135626251	none	CC(=O)N[C@H]1[C@H](O)[C@@H](O)[C@H](CO)O[C@@H]1O[C@@H]2[C@@H](O)[C@H](O)[C@@H](O)[C@H](O)[C@H]2O
NAGINSP	1-O-(2-Acetamido-2-deoxy-alpha-D-glucopyranosyl)-1D-myo-inositol 3-phosphate	C14H26NO14P	C19761	135626228	none	CC(=O)N[C@H]1[C@H](O)[C@@H](O)[C@H](CO)O[C@@H]1O[C@@H]2[C@@H](O)[C@H](O)[C@@H](O)[C@H](OP(O)(O)=O)[C@H]2O
NAGLU	N-Acetyl-L-glutamate	C7H11NO5	C00624	3897	17533	CC(=O)N[C@@H](CCC(O)=O)C(O)=O
NAGLUP	N-Acetyl-L-glutamate 5-phosphate	C7H12NO8P	C04133	6819	16878	CC(=O)N[C@@H](CCC(=O)OP(O)(O)=O)C(O)=O
NAGLUS	N-Acetyl-L-glutamate 5-semialdehyde	C7H11NO4	C01250	4470	16319	CC(=O)N[C@@H](CCC=O)C(O)=O
NAM	Nicotinamide	C6H6N2O	C00153	3453	17154	NC(=O)c1cccnc1
NAMD	Nicotinamide-beta-riboside	C11H15N2O5	C03150	6038	15927	NC(=O)c1ccc[n+](c1)[C@@H]1O[C@H](CO)[C@@H](O)[C@H]1O
NAMN	Nicotinamide D-ribonucleotide	C11H15N2O8P	C00455	3741	16171	NC(=O)c1ccc[n+](c1)[C@@H]1O[C@H](COP(O)([O-])=O)[C@@H](O)[C@H]1O
NAORN	N-Acetylornithine	C7H14N2O3	C00437	3726	16543	CC(=O)N[C@@H](CCCN)C(O)=O
NGINS	1-O-(2-Amino-2-deoxy-alpha-D-glucopyranosyl)-1D-myo-inositol	C12H23NO10	C19702	135626170	none	N[C@H]1[C@@H](O)[C@@H](O)[C@H](CO)O[C@H]1O[C@@H]2[C@@H](O)[C@H](O)[C@@H](O)[C@H](O)[C@H]2O
NH3	NH3	NH3	C00014	3316	16134	[H]N([H])[H]
NH4OH	NH4OH	NH5O	C01358	4561	18219	[NH4+].[OH-]
NI	Nickel	Ni	C00291	3585	28112	[Ni++]
NO	Nitric oxide	HNO	C00533	3815	16480	[N]=O
NO2	Nitrite	HNO2	C00088	3388	16301	[O-]N=O
NO3	Nitrate	HNO3	C00244	3543	48107	O[N+]([O-])=O
NONADECANOATE	Nonadecanoic acid	C19H38O2	C16535	51090864	none	CCCCCCCCCCCCCCCCCCC(=O)O
NONADECANOYLACP	nonadecanoyl-ACP	C19H37OSR	none	none	none	CCCCCCCCCCCCCCCCCCC(=O)S*
NONADECANOYLCOA	nonadecanoyl-COA	C40H72N7O17P3S	none	none	none	CCCCCCCCCCCCCCCCCCC(=O)SCCNC(=O)CCNC(=O)[C@H](O)C(C)(C)COP(O)(=O)OP(O)(=O)OC[C@H]1O[C@H]([C@H](O)[C@@H]1OP(O)(O)=O)n1cnc2c(N)ncnc12
NONANOYLCOA	Nonanoyl-CoA	C30H52N7O17P3S	C01942	5046	27770	CCCCCCCCC(=O)SCCNC(=O)CCNC(=O)[C@H](O)C(C)(C)COP(O)(=O)OP(O)(=O)OC[C@H]1O[C@H]([C@H](O)[C@@H]1OP(O)(O)=O)n1cnc2c(N)ncnc12
nPOLYP	Polyphosphate	HPO3	C00404	3694	none	*P(O)(=O)O*
NPRAN	N-(5-Phospho_D-ribosyl)anthranilate	C12H16NO9P	C04302	6961	7091	O[C@H]1[C@@H](O)[C@H](Nc2ccccc2C(O)=O)O[C@@H]1COP(O)(O)=O
O2	Oxygen	O2	C00007	3309	15379	O=O
OA	Oxaloacetate	C4H4O5	C00036	3338	30744	OC(=O)CC(=O)C(O)=O
OAHSER	O-Acetyl-L-homoserine	C6H11NO4	C01077	4315	16288	CC(=O)OCC[C@H](N)C(O)=O
OBUT	2-Oxobutanoate	C4H6O3	C00109	3409	30831	CCC(=O)C(O)=O
OCHOL	26-Oxocholest-4-en-3-one	C27H42O2	none	none	none	[H][C@@]1(CC[C@@]2([H])[C@]3([H])CCC4=CC(=O)CC[C@]4(C)[C@@]3([H])CC[C@]12C)[C@H](C)CCCC(C)C=O
OCHOLC5COA	CoA-22-one-cholest-4-en-3-one C5 side chain	C45H68N7O19P3S	none	none	none	[H][C@@]1(CC[C@@]2([H])[C@]3([H])CCC4=CC(=O)CC[C@]4(C)[C@@]3([H])CC[C@]12C)[C@H](C)C(=O)CC(=O)SCCNC(=O)CCNC(=O)[C@H](O)C(C)(C)COP(O)(=O)OP(O)(=O)OC[C@H]1O[C@H]([C@H](O)[C@@H]1OP(O)(O)=O)n1cnc2c(N)ncnc12
OCHOLC8COA	CoA-24-one-cholest-4-en-3-one C8 side chain	C48H74N7O19P3S	none	none	none	[H][C@@]1(CC[C@@]2([H])[C@]3([H])CCC4=CC(=O)CC[C@]4(C)[C@@]3([H])CC[C@]12C)[C@H](C)CCC(=O)C(C)C(=O)SCCNC(=O)CCNC(=O)[C@H](O)C(C)(C)COP(O)(=O)OP(O)(=O)OC[C@H]1O[C@H]([C@H](O)[C@@H]1OP(O)(O)=O)n1cnc2c(N)ncnc12
OCTACOSANOYLACP	octacosanoyl-ACP	C28H55OSR	none	none	none	CCCCCCCCCCCCCCCCCCCCCCCCCCCC(=O)S*
OCTACOSANOYLCOA	octacosanoyl-COA	C49H90N7O17P3S	none	none	none	CCCCCCCCCCCCCCCCCCCCCCCCCCCC(=O)SCCNC(=O)CCNC(=O)[C@H](O)C(C)(C)COP(O)(=O)OP(O)(=O)OC[C@H]1O[C@H]([C@H](O)[C@@H]1OP(O)(O)=O)n1cnc2c(N)ncnc12
OCTADECANOATE	Stearate	C18H36O2	C01530	4692	28842	CCCCCCCCCCCCCCCCCC(O)=O
OCTADECANOYLACP	Octadecanoyl-[acyl-carrier protein]	C18H35OSR	C04088	6780	none	CCCCCCCCCCCCCCCCCC(=O)S*
OCTADECANOYLAMP	octadecanoyl AMP	C28H48N5O8P	none	none	none	Nc1ncnc2n(cnc12)[C@@H]1O[C@H](COP(OC(=O)CCCCCCCCCCCCCCCCC)(O)=O)[C@@H](O)[C@H]1O
OCTADECENOYLACP	(2E)-Octadecenoyl-[acp]	C18H33OSR	C16221	47205529	none	CCCCCCCCCCCCCCCC=CC(S*)=O
OCTANOYLCOA	Octanoyl-CoA	C29H50N7O17P3S	C01944	5048	15533	CCCCCCCC(=O)SCCNC(=O)CCNC(=O)[C@H](O)C(C)(C)COP(O)(=O)OP(O)(=O)OC[C@H]1O[C@H]([C@H](O)[C@@H]1OP(O)(O)=O)n1cnc2c(N)ncnc12
OCTAPENTACONTANOYLACP	C58-acyl-ACP	C58H115OSR	none	none	none	CCCCCCCCCCCCCCCCCCCCCCCCCCCCCCCCCCCCCCCCCCCCCCCCCCCCCCCCCC(=O)S*
OCTATETRACONTANOYLACP	C48-acyl-ACP	C48H95OSR	none	none	none	CCCCCCCCCCCCCCCCCCCCCCCCCCCCCCCCCCCCCCCCCCCCCCCC(=O)S*
OCTATRIACONTANOYLACP	C38-acyl-ACP	C38H75OSR	none	none	none	CCCCCCCCCCCCCCCCCCCCCCCCCCCCCCCCCCCCCC(=O)S*
ODCCOA	Stearoyl-CoA	C39H70N7O17P3S	C00412	3702	15541	CCCCCCCCCCCCCCCCCC(=O)SCCNC(=O)CCNC(=O)[C@H](O)C(C)(C)COP(O)(=O)OP(O)(=O)OC[C@H]1O[C@H]([C@H](O)[C@@H]1OP(O)(O)=O)n1cnc2c(N)ncnc12
OICAP	(2S)-2-Isopropyl-3-oxosuccinate	C7H10O5	C04236	6905	1467	CC(C)[C@H](C(O)=O)C(=O)C(O)=O
OMP	Orotidine 5-phosphate	C10H13N2O11P	C01103	4337	15842	O[C@@H]1[C@@H](COP(O)(O)=O)O[C@H]([C@@H]1O)n1c(cc(=O)[nH]c1=O)C(O)=O
OMVAL	3-Methyl-2-oxobutanoic acid	C5H8O3	C00141	3441	16530	CC(C)C(=O)C(O)=O
OPP	all-trans-Octaprenyl diphosphate	C40H68O7P2	C04146	6831	16275	CC(C)=CCC\C(C)=C\CC\C(C)=C\CC\C(C)=C\CC\C(C)=C\CC\C(C)=C\CC\C(C)=C\CC\C(C)=C\COP(O)(=O)OP(O)(O)=O
ORN	L-Ornithine	C5H12N2O2	C00077	3377	15729	NCCC[C@H](N)C(O)=O
OROA	Orotate	C5H4N2O4	C00295	3589	16742	OC(=O)c1cc(=O)[nH]c(=O)[nH]1
OSB	2-Succinylbenzoate	C11H10O5	C02730	5692	18325	[O-]C(=O)CCC(=O)c1ccccc1C([O-])=O
OSBCOA	2-Succinylbenzoyl-CoA	C32H44N7O20P3S	C03160	6045	15509	CC(C)(COP(O)(=O)OP(O)(=O)OC[C@H]1O[C@H]([C@H](O)[C@@H]1OP(O)(O)=O)n1cnc2c(N)ncnc12)[C@@H](O)C(=O)NCCC(=O)NCCSC(=O)c1ccccc1C(=O)CCC(O)=O
OSLHSER	O-Succinyl-L-homoserine	C8H13NO6	C01118	4349	16160	N[C@@H](CCOC(=O)CCC(O)=O)C(O)=O
OTHIO	Thioredoxin disulfide	C10H12N4O4S2R4	C00343	3636	18191	[*]N[C@@H](CSSC[C@H](N[*])C([*])=O)C([*])=O
OX	Oxalate	C2H2O4	C00209	3509	16995	OC(=O)C(O)=O
OXCOA	Oxalyl-CoA	C23H36N7O19P3S	C00313	3607	15535	CC(C)(COP(O)(=O)OP(O)(=O)OC[C@H]1O[C@H]([C@H](O)[C@@H]1OP(O)(O)=O)n1cnc2c(N)ncnc12)[C@@H](O)C(=O)NCCC(=O)NCCSC(=O)C(O)=O
OXOMETHYLPENTANOATE	(S)-3-Methyl-2-oxopentanoic acid	C6H10O3	C00671	3940	15614	CC[C@H](C)C(=O)C(O)=O
P5C	(S)-1-Pyrroline-5-carboxylate	C5H7NO2	C03912	6642	371	[H][C@]1(CCC=N1)C(O)=O
P6C	Delta-1-piperideine-6-L-carboxylate	C6H9NO2	C00450	3738	49014	[H][C@]1(CCCC=N1)C(O)=O
PA	Phosphatidate	C38H75O8P	none	none	none	CCCCCCCCCCCCCCCC(=O)OCC(COP(O)(O)=O)OC(=O)CCCCCCCCC(C)CCCCCCCC
PABA	4-Aminobenzoate	C7H7NO2	C00568	3847	30753	Nc1ccc(cc1)C(O)=O
PANT	(R)-Pantoate	C6H12O4	C00522	3805	14737	CC(C)(CO)C(O)C(O)=O
PAP	Adenosine 3,5-bisphosphate	C10H15N5O10P2	C00054	3356	17985	Nc1ncnc2n(cnc12)[C@@H]1O[C@H](COP(O)(O)=O)[C@@H](OP(O)(O)=O)[C@H]1O
PAPS	3-Phosphoadenylyl sulfate	C10H15N5O13P2S	C00053	3355	17980	Nc1ncnc2n(cnc12)[C@@H]1O[C@H](COP(O)(=O)OS(O)(=O)=O)[C@@H](OP(O)(O)=O)[C@H]1O
PE	Phosphatidylethanolamine	C40H80NO8P	C00350	3643	16038	CCCCCCCCCCCCCCCC(=O)OCC(COP(=O)(O)OCCN)OC(=O)CCCCCCCCC(C)CCCCCCCC
PENTACONTANOYLACP	C50-acyl-ACP	C50H99OSR	none	none	none	CCCCCCCCCCCCCCCCCCCCCCCCCCCCCCCCCCCCCCCCCCCCCCCCCC(=O)S*
PENTADECANOATE	Pentadecanoic acid	C15H30O2	C16537	51090866	none	CCCCCCCCCCCCCCC(=O)O
PENTADECANOYLACP	Pentadecanoyl-ACP	C15H29OSR	none	none	none	CCCCCCCCCCCCCCC(=O)S*
PENTADECANOYLCOA	Pentadecanoyl-CoA	C36H64N7O17P3S	none	none	none	CCCCCCCCCCCCCCC(=O)SCCNC(=O)CCNC(=O)[C@H](O)C(C)(C)COP(O)(=O)OP(O)(=O)OC[C@H]1O[C@H]([C@H](O)[C@@H]1OP(O)(O)=O)n1cnc2c(N)ncnc12
PENTAMETHYLTRICONTANOYL	Pentamethyl-tricontanoyl	C31H62O2	none	none	none	CCCCCCCCC(C)CCCC(C)CCCC(C)CCCC(C)CCCC(C)C(O)=O
PENTAMETHYLTRICONTANOYLCOA	Pentamethyl-tricontanoyl-CoA	C52H96N7O17P3S	none	none	none	CCCCCCCCC(C)CCCC(C)CCCC(C)CCCC(C)CCCC(C)C(=O)SCCNC(=O)CCNC(=O)[C@H](O)C(C)(C)COP(O)(=O)OP(O)(=O)OC[C@H]1O[C@H]([C@H](O)[C@@H]1OP(O)(O)=O)n1cnc2c(N)ncnc12
PENTANOYLCOA	Pentanoyl-CoA	C26H44N7O17P3S	C00888	4144	15536	CCCCC(=O)SCCNC(=O)CCNC(=O)[C@H](O)C(C)(C)COP(O)(=O)OP(O)(=O)OC[C@H]1O[C@H]([C@H](O)[C@@H]1OP(O)(O)=O)n1cnc2c(N)ncnc12
PEP	Phosphoenolpyruvate	C3H5O6P	C00074	3374	44897	OC(=O)C(=C)OP(O)(O)=O
PEPTIDOGLYCAN	Peptidoglycan	C37H58N7O21R2	C00889	4145	8005	OC[C@@H](O1)[C@H](O*)[C@H](O)[C@@H](NC(=O)C)[C@@H]1O[C@H]2[C@H](CO)O[C@@H](O*)[C@@H](NC(=O)C)[C@@H]2O[C@H](C)C(=O)N[C@@H](C)C(=O)N[C@H](C(=O)O)CCC(=O)N[C@@H](CCCC(N)C(O)=O)C(=O)N[C@H](C)C(=O)O
PG	Phosphatidylglycerol	C41H81O10P	none	none	none	CCCCCCCCCCCCCCCC(=O)OCC(COP(O)(=O)OCC(O)CO)OC(=O)CCCCCCCCC(C)CCCCCCCC
PGP	Phosphatidylglycerophosphate	C41H82O13P2	none	none	none	CCCCCCCCCCCCCCCC(=O)OCC(COP(O)(=O)OCC(O)COP(O)(O)=O)OC(=O)CCCCCCCCC(C)CCCCCCCC
PHBADI	p-hydroxybenzoic acid derivative I	C14H18O7	none	none	none	CO[C@@H]1OC(Oc2ccc(C(O)=O)cc2)[C@H](C)[C@H](O)[C@H]1O
PHBADII	p-hydroxybenzoic acid derivative II	C29H45O15	none	none	none	C[C@@H]1O[C@@H](Oc2ccc(C(O)=O)cc2)[C@H](OC)[C@@H](O)[C@@H]1O[C@H]3O[C@H](C)[C@@H](O)[C@H](O[C@H]4O[C@H](C)[C@@H](OC)[C@H](OC)[C@@H]4(OC))[C@@H]3(O)
PHBADIRF	Glycosylated p-HBAD I	C26H39O15	none	none	none	C[C@@H]1O[C@@H](Oc2ccc(C(O)=O)cc2)[C@H](OC)[C@@H](O)[C@@H]1O[C@H]3O[C@H](C)[C@@H](O)[C@H](O[C@H]4O[C@H](C)[C@@H](O)[C@H](O)[C@@H]4(O))[C@@H]3(O)
PHDIMA	Phenol-phthiodiocerol dimycocerosate PHDIMA	C102H194O6	none	none	none	Oc1ccc(cc1)CCCCCCCCCCCCCCCCCCCCCCCCC(OC(=O)C(C)CC(C)CC(C)CC(C)CCCCCCCCCCCCCCCCCC)CC(OC(=O)C(C)CC(C)CC(C)CC(C)CCCCCCCCCCCCCCCCCC)CCCCC(C)C(OC)C
PHDIMAM	Phenol-phthiodiocerol dimycocerosate PHDIMA membrane associated	C102H194O6	none	none	none	Oc1ccc(cc1)CCCCCCCCCCCCCCCCCCCCCCCCC(OC(=O)C(C)CC(C)CC(C)CC(C)CCCCCCCCCCCCCCCCCC)CC(OC(=O)C(C)CC(C)CC(C)CC(C)CCCCCCCCCCCCCCCCCC)CCCCC(C)C(OC)C
PHDIMB	Phenol-phthiodiolone dimycocerosate PHDIMB	C101H190O6	none	none	none	Oc1ccc(cc1)CCCCCCCCCCCCCCCCCCCCCCCCC(OC(=O)C(C)CC(C)CC(C)CC(C)CCCCCCCCCCCCCCCCCC)CC(OC(=O)C(C)CC(C)CC(C)CC(C)CCCCCCCCCCCCCCCCCC)CCCCC(C)C(=O)C
PHDIMBM	Phenol-phthiodiolone dimycocerosate PHDIMB membrane associated	C101H190O6	none	none	none	Oc1ccc(cc1)CCCCCCCCCCCCCCCCCCCCCCCCC(OC(=O)C(C)CC(C)CC(C)CC(C)CCCCCCCCCCCCCCCCCC)CC(OC(=O)C(C)CC(C)CC(C)CC(C)CCCCCCCCCCCCCCCCCC)CCCCC(C)C(=O)C
PHE	L-Phenylalanine	C9H11NO2	C00079	3379	17295	N[C@@H](Cc1ccccc1)C(O)=O
PHEN	Prephenate	C10H10O6	C00254	3553	16666	OC1C=CC(CC(=O)C(O)=O)(C=C1)C(O)=O
PHENOL24DM3K911DHC35ACYLACP	Phenol-2,4-dimethyl-3-keto-9,11-dihydroxy-C35-acyl-ACP	C41H71O5SR	none	none	none	Oc1ccc(cc1)CCCCCCCCCCCCCCCCCCCCCCC(O)CC(O)CCCCC(C)C(=O)C(C)C(S*)=O
PHENOL24DM3K911DHC35OATE	Phenol-2,4-dimethyl-3-keto-9,11-dihydroxy-C35-acid	C41H72O6	none	none	none	Oc1ccc(cc1)CCCCCCCCCCCCCCCCCCCCCCC(O)CC(O)CCCCC(C)C(=O)C(C)C(O)=O
PHENOL24DM3K911DHC37ACYLACP	Phenol-2,4-dimethyl-3-keto-9,11-dihydroxy-C37-acyl-ACP	C43H75O5SR	none	none	none	Oc1ccc(cc1)CCCCCCCCCCCCCCCCCCCCCCCCC(O)CC(O)CCCCC(C)C(=O)C(C)C(S*)=O
PHENOL24DM3K911DHC37OATE	Phenol-2,4-dimethyl-3-keto-9,11-dihydroxy-C37-acid	C43H76O6	none	none	none	Oc1ccc(cc1)CCCCCCCCCCCCCCCCCCCCCCCCC(O)CC(O)CCCCC(C)C(=O)C(C)C(O)=O
PHENOL2M79DHC32ACYLACP	Phenol-2-methyl-7,9-dihydroxy-C32-acyl-ACP	C38H67O4SR	none	none	none	Oc1ccc(cc1)CCCCCCCCCCCCCCCCCCCCCCC(O)CC(O)CCCCC(C)C(S*)=O
PHENOL2M79DHC34ACYLACP	Phenol-2-methyl-7,9-dihydroxy-C34-acyl-ACP	C40H71O4SR	none	none	none	Oc1ccc(cc1)CCCCCCCCCCCCCCCCCCCCCCCCC(O)CC(O)CCCCC(C)C(S*)=O
PHENOL35DHC27ACYLACP	Phenol-3,5-dihydroxy-C27-acyl-ACP	C33H57O4SR	none	none	none	Oc1ccc(cc1)CCCCCCCCCCCCCCCCCCCCCCC(O)CC(O)CC(S*)=O
PHENOL35DHC29ACYLACP	Phenol-3,5-dihydroxy-C29-acyl-ACP	C35H61O4SR	none	none	none	Oc1ccc(cc1)CCCCCCCCCCCCCCCCCCCCCCCCC(O)CC(O)CC(S*)=O
PHENOL3HC25ACYLACP	Phenol-D-3-hydroxy-C25-acyl-ACP	C31H53O3SR	none	none	none	Oc1ccc(cc1)CCCCCCCCCCCCCCCCCCCCCCC(O)CC(S*)=O
PHENOL3HC27ACYLACP	Phenol-D-3-hydroxy-C27-acyl-ACP	C33H57O3SR	none	none	none	Oc1ccc(cc1)CCCCCCCCCCCCCCCCCCCCCCCCC(O)CC(S*)=O
PHENOL4M3K911DHC34ACYLACP	Phenol-4-methyl-3-keto-9,11-dihydroxy-C34-acyl-ACP	C40H69O5SR	none	none	none	Oc1ccc(cc1)CCCCCCCCCCCCCCCCCCCCCCC(O)CC(O)CCCCC(C)C(=O)CC(S*)=O
PHENOL4M3K911DHC34OATE	Phenol-4-methyl-3-keto-9,11-dihydroxy-C34-acid	C40H70O6	none	none	none	Oc1ccc(cc1)CCCCCCCCCCCCCCCCCCCCCCC(O)CC(O)CCCCC(C)C(=O)CC(O)=O
PHENOL4M3K911DHC36ACYLACP	Phenol-4-methyl-3-keto-9,11-dihydroxy-C36-acyl-ACP	C42H73O5SR	none	none	none	Oc1ccc(cc1)CCCCCCCCCCCCCCCCCCCCCCCCC(O)CC(O)CCCCC(C)C(=O)CC(S*)=O
PHENOL4M3K911DHC36OATE	Phenol-4-methyl-3-keto-9,11-dihydroxy-C36-acid	C42H74O6	none	none	none	Oc1ccc(cc1)CCCCCCCCCCCCCCCCCCCCCCCCC(O)CC(O)CCCCC(C)C(=O)CC(O)=O
PHENOL57DHC29ACYLACP	Phenol-5,7-dihydroxy-C29-acyl-ACP	C35H61O4SR	none	none	none	Oc1ccc(cc1)CCCCCCCCCCCCCCCCCCCCCCC(O)CC(O)CCCC(S*)=O
PHENOL57DHC31ACYLACP	Phenol-5,7-dihydroxy-C31-acyl-ACP	C37H65O4SR	none	none	none	Oc1ccc(cc1)CCCCCCCCCCCCCCCCCCCCCCCCC(O)CC(O)CCCC(S*)=O
PHENOLPENTACOSANOATE	Phenolpentacosanoic acid	C31H54O3	none	none	none	Oc1ccc(cc1)CCCCCCCCCCCCCCCCCCCCCCCCC(O)=O
PHENOLPENTACOSANOYLACP	Phenolpentacosanoyl ACP	C31H53O2SR	none	none	none	Oc1ccc(cc1)CCCCCCCCCCCCCCCCCCCCCCCCC(S*)=O
PHENOLPENTACOSANOYLAMP	Phenolpentacosanoyl AMP	C41H66N5O9P	none	none	none	C1=NC2=C(C(=N1)N)N=CN2[C@H]3[C@@H]([C@@H]([C@H](O3)COP(=O)(O)OC(=O)CCCCCCCCCCCCCCCCCCCCCCCCc1ccc(O)cc1)O)O
PHENOLPHTHIODIOLONE	Phenol-phthiodiolone lumped compound	C41H74O4	none	none	none	Oc1ccc(cc1)CCCCCCCCCCCCCCCCCCCCCCCCC(O)CC(O)CCCCC(C)C(=O)C
PHENOLPHTHIODIOLONEC33K2	Phenol-phthiodiolone-C33-2-keto	C39H70O4	none	none	none	Oc1ccc(cc1)CCCCCCCCCCCCCCCCCCCCCCC(O)CC(O)CCCCC(C)C(=O)C
PHENOLPHTHIODIOLONEC34K3	Phenol-phthiodiolone-C34-3-keto	C40H72O4	none	none	none	Oc1ccc(cc1)CCCCCCCCCCCCCCCCCCCCCCC(O)CC(O)CCCCC(C)C(=O)CC
PHENOLPHTHIODIOLONEC35K2	Phenol-phthiodiolone-C35-2-keto	C41H74O4	none	none	none	Oc1ccc(cc1)CCCCCCCCCCCCCCCCCCCCCCCCC(O)CC(O)CCCCC(C)C(=O)C
PHENOLPHTHIODIOLONEC36K3	Phenol-phthiodiolone-C36-3-keto	C42H76O4	none	none	none	Oc1ccc(cc1)CCCCCCCCCCCCCCCCCCCCCCCCC(O)CC(O)CCCCC(C)C(=O)CC
PHENOLTRICOSANOATE	Phenoltricosanoic acid	C29H50O3	none	none	none	Oc1ccc(cc1)CCCCCCCCCCCCCCCCCCCCCCC(O)=O
PHENOLTRICOSANOYLACP	Phenoltricosanoyl ACP	C29H49O2SR	none	none	none	Oc1ccc(cc1)CCCCCCCCCCCCCCCCCCCCCCC(S*)=O
PHENOLTRICOSANOYLAMP	Phenoltricosanoyl AMP	C39H62N5O9P	none	none	none	C1=NC2=C(C(=N1)N)N=CN2[C@H]3[C@@H]([C@@H]([C@H](O3)COP(=O)(O)OC(=O)CCCCCCCCCCCCCCCCCCCCCCc1ccc(O)cc1)O)O
PHOSPHATIDYLCHOLINE	Phosphatidylcholine	C46H92NO8P	none	none	none	CCCCCCCCCCCCCCCCCCC(=O)OC(COC(=O)CCCCCCCCCCCCCCCCCC)COP(=O)([O-])OCC[N+](C)(C)C
PHP	3-Phosphonooxypyruvate	C3H5O7P	C03232	6103	30933	OC(=O)C(=O)COP(O)(O)=O
PHPYR	Phenylpyruvate	C9H8O3	C00166	3466	30851	OC(=O)C(=O)Cc1ccccc1
PHSER	O-Phospho-L-homoserine	C4H10NO6P	C01102	4336	15961	N[C@@H](CCOP(O)(O)=O)C(O)=O
PHTHIODIOLONE	phthiodiolone lumped compound	C34H68O3	none	none	none	CC(=O)C(C)CCCCC(O)CC(O)CCCCCCCCCCCCCCCCCCCCCCC
PHTHIODIOLONEC32K2	phthiodiolone-C32-2-keto	C32H64O3	none	none	none	CC(=O)C(C)CCCCC(O)CC(O)CCCCCCCCCCCCCCCCCCCCC
PHTHIODIOLONEC33K3	phthiodiolone-C33-3-keto	C33H66O3	none	none	none	C(C)C(=O)C(C)CCCCC(O)CC(O)CCCCCCCCCCCCCCCCCCCCC
PHTHIODIOLONEC34K2	phthiodiolone-C34-2-keto	C34H68O3	none	none	none	CC(=O)C(C)CCCCC(O)CC(O)CCCCCCCCCCCCCCCCCCCCCCC
PHTHIODIOLONEC35K3	phthiodiolone-C35-3-keto	C35H70O3	none	none	none	C(C)C(=O)C(C)CCCCC(O)CC(O)CCCCCCCCCCCCCCCCCCCCCCC
PI	Orthophosphate	H3PO4	C00009	3311	18367	OP(O)(O)=O
PIM1	PIM1	C50H95O18P	none	none	none	CCCCCCCCCCCCCCCC(=O)OCC(COP(O)(=O)O[C@H]1[C@H](O)[C@@H](O)[C@H](O)[C@@H](O)[C@H]1O[C@H]1O[C@H](CO)[C@@H](O)[C@H](O)[C@@H]1O)OC(=O)CCCCCCCCC(C)CCCCCCCC
PIM2	PIM2	C56H105O23P	none	none	68562	CCCCCCCCCCCCCCCC(=O)OCC(COP(O)(=O)O[C@H]1[C@H](O[C@H]2O[C@H](CO)[C@@H](O)[C@H](O)[C@@H]2O)[C@@H](O)[C@H](O)[C@@H](O)[C@H]1O[C@H]1O[C@H](CO)[C@@H](O)[C@H](O)[C@@H]1O)OC(=O)CCCCCCCCC(C)CCCCCCCC
PIMELOYLCOA	6-Carboxyhexanoyl-CoA	C28H46N7O19P3S	C01063	4302	15504	CC(C)(COP(O)(=O)OP(O)(=O)OC[C@H]1O[C@H]([C@H](O)[C@@H]1OP(O)(O)=O)n1cnc2c(N)ncnc12)[C@@H](O)C(=O)NCCC(=O)NCCSC(=O)CCCCCC(O)=O
PITBA	1-Phosphatidyl-D-myo-inositol	C44H85O13P	none	none	none	CCCCCCCCCCCCCCCC(=O)OCC(COP(O)(=O)OC1C(O)C(O)C(O)C(O)C1(O))OC(=O)CCCCCCCCC(C)CCCCCCCC
PNTO	Pantothenate	C9H17NO5	C00864	4121	7916	CC(C)(CO)C(O)C(=O)NCCC(O)=O
PORPHOBILILOGIN	Porphobilinogen	C10H14N2O4	C00931	4184	17381	NCc1[nH]cc(CCC(O)=O)c1CC(O)=O
PPGPP	Guanosine 3,5-bis(diphosphate)	C10H17N5O17P4	C01228	4450	17633	Nc1nc2n(cnc2c(=O)[nH]1)[C@@H]1O[C@H](COP(O)(=O)OP(O)(O)=O)[C@@H](OP(O)(=O)OP(O)(O)=O)[C@H]1O
PPGPPP	Guanosine 3-diphosphate 5-triphosphate	C10H18N5O20P5	C04494	7111	16690	Nc1nc2n(cnc2c(=O)[nH]1)[C@@H]1O[C@H](COP(O)(=O)OP(O)(=O)OP(O)(O)=O)[C@@H](OP(O)(=O)OP(O)(O)=O)[C@H]1O
PPI	Diphosphate	H4P2O7	C00013	3315	29888	OP(O)(=O)OP(O)(O)=O
PPM	D-Mannosyl-1-phosphoundecaprenol	C61H101O9P	C15542	17396534	61760	CC(C)=CCC\C(C)=C\CC\C(C)=C\CC\C(C)=C/CC\C(C)=C/CC\C(C)=C/CC\C(C)=C/CC\C(C)=C/CC\C(C)=C/CC\C(C)=C/CC\C(C)=C/COP(O)(=O)OC1O[C@H](CO)[C@@H](O)[C@H](O)[C@@H]1O
PPPI	Triphosphate	H5P3O10	C00536	3818	39949	OP(O)(=O)OP(O)(=O)OP(O)(O)=O
PPPP	all-trans-Pentaprenyl diphosphate	C25H44O7P2	C04217	6890	16818	CC(C)=CCC\C(C)=C\CC\C(C)=C\CC\C(C)=C\CC\C(C)=C\COP(O)(=O)OP(O)(O)=O
PRAL	Propanal	C3H6O	C00479	3762	17153	[H]C(=O)CC
PRAM	5-Phosphoribosylamine	C5H12NO7P	C03090	5988	37737	N[C@@H]1O[C@H](COP(O)(O)=O)[C@@H](O)[C@H]1O
PRBAMP	Phosphoribosyl-AMP	C15H23N5O14P2	C02741	5701	18374	O[C@@H]1[C@@H](COP(O)(O)=O)O[C@H]([C@@H]1O)n1cnc2c1ncn([C@@H]1O[C@H](COP(O)(O)=O)[C@@H](O)[C@H]1O)c2=N
PRBATP	1-(5-phospho-D-ribosyl)-ATP	C15H25N5O20P4	C02739	5699	18263	O[C@@H]1[C@@H](COP(O)(=O)OP(O)(=O)OP(O)(O)=O)O[C@H]([C@@H]1O)n1cnc2c1ncn(C1O[C@H](COP(O)(O)=O)[C@@H](O)[C@H]1O)c2=N
PRECORIN1	Precorrin 1	C41H46N4O16	C15527	17396519	52469	C[C@]1(CC(O)=O)[C@H](CCC(O)=O)C2=N/C1=C\c1[nH]c(Cc3[nH]c(Cc4[nH]c(C2)c(CC(O)=O)c4CCC(O)=O)c(CC(O)=O)c3CCC(O)=O)c(CCC(O)=O)c1CC(O)=O
PRECORIN2	Precorrin 2	C42H48N4O16	C02463	5480	50602	C[C@]1(CC(O)=O)[C@H](CCC(O)=O)\C2=C\c3[nH]c(Cc4[nH]c(\C=C5/N=C(/C=C1\N2)[C@@H](CCC(O)=O)[C@]5(C)CC(O)=O)c(CC(O)=O)c4CCC(O)=O)c(CCC(O)=O)c3CC(O)=O
PRECORIN3A	Precorrin 3A	C43H50N4O16	C05772	8067	28307	C\C1=C2\N\C(=C/C3=N/C(=C\c4[nH]c(Cc5[nH]c1c(CC(O)=O)c5CCC(O)=O)c(CCC(O)=O)c4CC(O)=O)[C@@H](CCC(O)=O)[C@]3(C)CC(O)=O)[C@@H](CCC(O)=O)[C@]2(C)CC(O)=O
PRECORIN3B	Precorrin 3B	C43H50N4O17	C06406	8641	27711	C[C@]1(CC(O)=O)[C@H](CCC(O)=O)C2=C/c3[nH]c(Cc4[nH]c(c(CC(O)=O)c4CCC(O)=O)[C@](C)(O)[C@@]45N/C(=C\C1=N\2)[C@@H](CCC(O)=O)[C@]4(C)CC(=O)O5)c(CCC(O)=O)c3CC(O)=O
PRECORIN4B	Precorrin 4	C44H52N4O17	C06407	8642	16430	CC(=O)C12N\C(=C/C3=NC(Cc4[nH]c(CC5=NC1=C(CC(O)=O)[C@@]5(C)CCC(O)=O)c(CCC(O)=O)c4CC(O)=O)=C(CCC(O)=O)[C@]3(C)CC(O)=O)[C@@H](CCC(O)=O)[C@]2(C)CC(O)=O
PRECORIN5	Precorrin 5	C45H54N4O17	C06416	8651	27630	CC(=O)C12N\C(=C/C3=NC(C[C@]4(C)N=C(CC5=NC1=C(CC(O)=O)[C@@]5(C)CCC(O)=O)C(CCC(O)=O)=C4CC(O)=O)=C(CCC(O)=O)[C@]3(C)CC(O)=O)[C@@H](CCC(O)=O)[C@]2(C)CC(O)=O
PRECORIN6X	Precorrin 6X	C44H54N4O16	C06320	8556	27513	C[C@@]12CC3=C(CCC(O)=O)[C@](C)(CC(O)=O)C(/C=C4\N[C@@](C)(C5=C(CC(O)=O)[C@@](C)(CCC(O)=O)C(CC(=N1)C(CCC(O)=O)=C2CC(O)=O)=N5)[C@@](C)(CC(O)=O)[C@@H]4CCC(O)=O)=N3
PRECORIN6Y	Precorrin 6Y	C44H56N4O16	C06319	8555	27858	[H][C@]12N=C(\C=C3N[C@@](C)(CC4=C(CCC(O)=O)[C@](C)(CC(O)=O)C(/C=C5\N[C@]1(C)[C@@](C)(CC(O)=O)[C@@H]5CCC(O)=O)=N4)C(CC(O)=O)=C/3CCC(O)=O)[C@](C)(CCC(O)=O)[C@H]2CC(O)=O
PRECORIN8X	Precorrin 8X	C45H60N4O14	C06408	8643	28629	[H][C@]12N=C(C(C)C3=N[C@@](C)(CC4=N\C(=C(C)/C5=N[C@]1(C)[C@@](C)(CC(O)=O)[C@@H]5CCC(O)=O)[C@@](C)(CC(O)=O)[C@@H]4CCC(O)=O)C(C)=C3CCC(O)=O)[C@](C)(CCC(O)=O)[C@H]2CC(O)=O
PRECURSORZ	Precursor Z	C10H14N5O8P	C18239	103061421	60210	[H][C@@]12COP(O)(=O)O[C@]1([H])C(O)(O)[C@]1([H])Nc3c(N[C@]1([H])O2)nc(N)[nH]c3=O
PRFICA	1-(5-Phosphoribosyl)-5-formamido-4-imidazolecarboxamide	C10H15N4O9P	C04734	7305	18381	[H]C(=O)Nc1c(ncn1[C@@H]1O[C@H](COP(O)(O)=O)[C@@H](O)[C@H]1O)C(N)=O
PRFP	5-(5-Phospho-D-ribosylaminoformimino)-1-(5-phosphoribosyl)-imidazole-4-carboxamide	C15H25N5O15P2	C04896	7447	18302	NC(=O)c1ncn([C@@H]2O[C@H](COP(O)(O)=O)[C@@H](O)[C@H]2O)c1\N=C\N[C@@H]1O[C@H](COP(O)(O)=O)[C@@H](O)[C@H]1O
PRLP	N-(5-Phospho-D-1-ribulosylformimino)-5-amino-1-(5-phospho-D-ribosyl)-4-imidazolecarboxamide	C15H25N5O15P2	C04916	7464	27735	[H]C(Nc1c(ncn1[C@@H]1O[C@H](COP(O)(O)=O)[C@@H](O)[C@H]1O)C(N)=O)=NCC(=O)[C@H](O)[C@H](O)COP(O)(O)=O
PRO	L-Proline	C5H9NO2	C00148	3448	17203	OC(=O)[C@@H]1CCCN1
PROPANOATE	Propanoate	C3H6O2	C00163	3463	30768	CCC(O)=O
PROPIONYLACP	propionyl-ACP	C3H5OSR	none	none	none	CCC(=O)S*
PROPIONYLCOA	Propanoyl-CoA	C24H40N7O17P3S	C00100	3400	15539	CCC(=O)SCCNC(=O)CCNC(=O)[C@H](O)C(C)(C)COP(O)(=O)OP(O)(=O)OC[C@H]1O[C@H]([C@H](O)[C@@H]1OP(O)(O)=O)n1cnc2c(N)ncnc12
PROPIONYLP	Propanoyl phosphate	C3H7O5P	C02876	5809	8478	CCC(=O)OP(O)(O)=O
PROTOHEMEFE2	Heme	C34H32FeN4O4	C00032	3334	17627	CC1=C(CCC(O)=O)C2=[N+]3C1=Cc1c(C)c(C=C)c4C=C5C(C)=C(C=C)C6=[N+]5[Fe--]3(n14)n1c(=C6)c(C)c(CCC(O)=O)c1=C2
PROTOPORPHYRINIX	Protoporphyrin	C34H34N4O4	C02191	5261	15430	Cc1c(CCC(O)=O)c2cc3[nH]c(cc4nc(cc5[nH]c(cc1n2)c(C)c5C=C)c(C)c4C=C)c(C)c3CCC(O)=O
PROTOPORPHYRINOGEN	Protoporphyrinogen IX	C34H40N4O4	C01079	4317	15435	Cc1c2Cc3[nH]c(Cc4[nH]c(Cc5[nH]c(Cc([nH]2)c1CCC(O)=O)c(CCC(O)=O)c5C)c(C=C)c4C)c(C=C)c3C
PRPP	5-Phospho-alpha-D-ribose 1-diphosphate	C5H13O14P3	C00119	3419	17111	O[C@H]1[C@@H](O)[C@H](O[C@@H]1COP(O)(O)=O)OP(O)(=O)OP(O)(O)=O
PS	Phosphatidylserine	C41H80NO10P	none	none	none	CCCCCCCCCCCCCCCC(=O)OCC(COP(=O)(O)OCC(N)C(O)=O)OC(=O)CCCCCCCCC(C)CCCCCCCC
PTRSC	Putrescine	C4H12N2	C00134	3434	17148	NCCCCN
PTTDIM	phthiotriol dimycocerosate	C94H186O5	none	none	none	CC(O)C(C)CCCCC(OC(=O)C(C)CC(C)CC(C)CC(C)CCCCCCCCCCCCCCCCCC)CC(OC(=O)C(C)CC(C)CC(C)CC(C)CCCCCCCCCCCCCCCCCC)CCCCCCCCCCCCCCCCCCCCCCC
PTTPHDIM	Phenol-phthiotriol dimycocerosate	C101H192O6	none	none	none	Oc1ccc(cc1)CCCCCCCCCCCCCCCCCCCCCCCCC(OC(=O)C(C)CC(C)CC(C)CC(C)CCCCCCCCCCCCCCCCCC)CC(OC(=O)C(C)CC(C)CC(C)CC(C)CCCCCCCCCCCCCCCCCC)CCCCC(C)C(O)C
PURI5P	Pseudouridine 5-phosphate	C9H13N2O9P	C01168	4395	18116	O[C@@H]1[C@@H](COP(O)(O)=O)O[C@H]([C@@H]1O)c1c[nH]c(=O)[nH]c1=O
PYR	Pyruvate	C3H4O3	C00022	3324	32816	CC(=O)C(O)=O
PYRA5P	Pyridoxal phosphate	C8H10NO6P	C00018	3320	18405	[H]C(=O)c1c(COP(O)(O)=O)cnc(C)c1O
PYRI	Pyridoxine	C8H11NO3	C00314	3608	16709	Cc1ncc(CO)c(CO)c1O
PYRI5P	Pyridoxine phosphate	C8H12NO6P	C00627	3900	28803	Cc1ncc(COP(O)(O)=O)c(CO)c1O
PYRM5P	Pyridoxamine phosphate	C8H13N2O5P	C00647	3919	18335	Cc1ncc(COP(O)(O)=O)c(CN)c1O
QA	Quinolinate	C7H5NO4	C03722	6487	16675	OC(=O)c1cccnc1C(O)=O
R1P	alpha-D-Ribose 1-phosphate	C5H11O8P	C00620	3894	35425	OC[C@H]1OC(OP(O)(O)=O)[C@H](O)[C@@H]1O
R5P	D-Ribose 5-phosphate	C5H11O8P	C00117	3417	17797	O[C@H](COP(O)(O)=O)[C@@H](O)[C@@H](O)C=O
RHAMNAGDPP	Rha-GlcNAc-DPP	C69H115NO16P2	none	none	none	CC(C)=CCC\C(C)=C\CC\C(C)=C\CC\C(C)=C/CC\C(C)=C/CC\C(C)=C/CC\C(C)=C/CC\C(C)=C/CC\C(C)=C/CC\C(C)=C/CC\C(C)=C/COP(O)(=O)OP(O)(=O)[C@H]([C@@H]1NC(=O)C)O[C@H](CO)[C@H](O)[C@H]1O[C@@H]2[C@@H](O)[C@@H](O)[C@H](O)[C@@H](C)O2
RIB	Ribose	C5H10O5	C00121	3421	47013	OC[C@H]1OC(O)[C@H](O)[C@@H]1O
RIBFLAV	Riboflavin	C17H20N4O6	C00255	3554	17015	Cc1cc2nc3c(nc(=O)[nH]c3=O)n(C[C@H](O)[C@H](O)[C@H](O)CO)c2cc1C
RIBZ5P	N1-(5-Phospho-alpha-D-ribosyl)-5,6-dimethylbenzimidazole	C14H19N2O7P	C04778	7342	16837	Cc1cc2ncn([C@H]3O[C@H](COP(O)(O)=O)[C@@H](O)[C@H]3O)c2cc1C
RL5P	D-Ribulose 5-phosphate	C5H11O8P	C00199	3499	17363	OCC(=O)[C@H](O)[C@H](O)COP(O)(O)=O
RMMALONYLACP	(R)-methylmalonyl-ACP	C4H5O3SR	none	none	none	C[C@H](C(O)=O)C(=O)S*
RMMALONYLCOA	(R)-Methylmalonyl-CoA	C25H40N7O19P3S	C01213	4435	15465	C[C@H](C(O)=O)C(=O)SCCNC(=O)CCNC(=O)[C@H](O)C(C)(C)COP(O)(=O)OP(O)(=O)OC[C@H]1O[C@H]([C@H](O)[C@@H]1OP(O)(O)=O)n1cnc2c(N)ncnc12
RTHIO	Thioredoxin	C10H14N4O4S2R4	C00342	3635	15967	*N[C@H](CS)C(=O)N[C@H](*)C(=O)N[C@H](*)C(=O)N[C@H](CS)C(=O)*
S7P	Sedoheptulose 7-phosphate	C7H15O10P	C05382	7756	15721	OCC(=O)[C@@H](O)[C@H](O)[C@H](O)[C@H](O)COP(O)(O)=O
SAH	S-Adenosyl-L-homocysteine	C14H20N6O5S	C00021	3323	16680	N[C@@H](CCSC[C@H]1O[C@H]([C@H](O)[C@@H]1O)n1cnc2c(N)ncnc12)C(O)=O
SAICAR	1-(5-Phosphoribosyl)-5-amino-4-(N-succinocarboxamide)-imidazole	C13H19N4O12P	C04823	7384	18319	Nc1c(ncn1[C@@H]1O[C@H](COP(O)(O)=O)[C@@H](O)[C@H]1O)C(=O)NC(CC(O)=O)C(O)=O
SAL	Salicylate	C7H6O3	C00805	4063	16914	OC(=O)c1ccccc1O
SAM	S-Adenosyl-L-methionine	C15H22N6O5S	C00019	3321	15414	C[S+](CC[C@H](N)C(O)=O)C[C@H]1O[C@H]([C@H](O)[C@@H]1O)n1cnc2c(N)ncnc12
SAM2OXOBUTANOATE	S-Adenosyl-4-methylthio-2-oxobutanoate	C15H20N5O6S	C04425	7057	8944	C[S+](CCC(=O)C(O)=O)C[C@H]1O[C@H]([C@H](O)[C@@H]1O)n1cnc2c(N)ncnc12
SAMA	S-Adenosylmethioninamine	C14H23N6O3S	C01137	4368	15625	C[S+](CCCN)C[C@H]1O[C@H]([C@H](O)[C@@H]1O)n1cnc2c(N)ncnc12
SAOPIM	N-Succinyl-2-L-amino-6-oxoheptanedioate	C11H15NO8	C04462	7087	35266	OC(=O)CCC(=O)N[C@@H](CCCC(=O)C(O)=O)C(O)=O
SAP	S-Aminomethyldihydrolipoylprotein	C9H19N2OS2R	C01242	4463	16882	NCSCCC(S)CCCCC(=O)N*
SDAPIM	N-Succinyl-LL-2,6-diaminoheptanedioate	C11H18N2O7	C04421	7053	17279	N[C@@H](CCC[C@H](NC(=O)CCC(O)=O)C(O)=O)C(O)=O
SDLIPO	S-Succinyldihydrolipoamide	C12H21NO4S2	C01169	4396	17432	NC(=O)CCCCC(S)CCSC(=O)CCC(O)=O
SER	L-Serine	C3H7NO3	C00065	3365	17115	N[C@@H](CO)C(O)=O
SHCHC	(1R,6R)-6-Hydroxy-2-succinylcylohexa-2,4-diene-1-carboxylate	C11H12O6	C05817	8112	39564	O[C@@H]1C=CC=C([C@H]1C(O)=O)C(=O)CCC(O)=O
SIROHEME	Siroheme	C42H44FeN4O16	C00748	4010	28599	C[C@]1(CC(O)=O)[C@H](CCC(O)=O)C2=CC3=[N+]4C(=Cc5c(CC(O)=O)c(CCC(O)=O)c6C=C7C(CCC(O)=O)=C(CC(O)=O)C8=[N+]7[Fe--]4(N2C1=C8)n56)[C@@H](CCC(O)=O)[C@]3(C)CC(O)=O
SIROHYDROCHLORIN	Sirohydrochlorin	C42H46N4O16	C05778	8073	18023	C[C@]1(CC(O)=O)[C@H](CCC(O)=O)c2cc3[nH]c(cc4nc(cc5[nH]c(cc1n2)c(CC(O)=O)c5CCC(O)=O)c(CCC(O)=O)c4CC(O)=O)[C@@H](CCC(O)=O)[C@]3(C)CC(O)=O
SL1	sulfolipid-1	C145H280O21S	none	none	none	CCCCCCCCCCCCCCCC(=O)O[C@@H]1[C@@H](OC(=O)C(C)CC(C)CC(C)CC(C)CC(C)CC(C)CC(C)C(O)CCCCCCCCCCCCCCCCC)[C@H](O)[C@@H](COC(=O)C(C)CC(C)CC(C)CC(C)CC(C)CC(C)CC(C)C(O)CCCCCCCCCCCCCCCCC)O[C@@H]1O[C@H]1O[C@H](COC(=O)C(C)CC(C)CC(C)CC(C)CC(C)CC(C)CC(C)C(O)CCCCCCCCCCCCCCCCC)[C@@H](O)[C@H](O)[C@H]1OS([O-])(=O)=O
SL1278	SL1278_(SL-1_precursor)	C67H128O17S	none	none	none	CCCCCCCCCCCCCCCC(=O)O[C@@H]1[C@@H](OC(=O)C(C)CC(C)CC(C)CC(C)CC(C)CC(C)CC(C)C(O)CCCCCCCCCCCCCCCCC)[C@H](O)[C@@H](CO)O[C@@H]1O[C@H]1O[C@H](CO)[C@@H](O)[C@H](O)[C@H]1OS([O-])(=O)=O
SL659	SL659	C28H52O15S	none	none	60092	CCCCCCCCCCCCCCCC(=O)O[C@@H]1[C@@H](O)[C@H](O)[C@@H](CO)O[C@@H]1O[C@H]1O[C@H](CO)[C@@H](O)[C@H](O)[C@H]1OS([O-])(=O)=O
SLF	Sulfate	H2SO4	C00059	3359	16189	[O-]S([O-])(=O)=O
SME	Shikimate	C7H10O5	C00493	3776	16119	O[C@@H]1CC(=C[C@@H](O)[C@H]1O)C(O)=O
SME3P	Shikimate 3-phosphate	C7H11O8P	C03175	6057	17052	O[C@@H]1CC(=C[C@@H](OP(O)(O)=O)[C@H]1O)C(O)=O
SMMALONYLCOA	(S)-Methylmalonyl-CoA	C25H40N7O19P3S	C00683	3952	15466	C[C@@H](C(O)=O)C(=O)SCCNC(=O)CCNC(=O)[C@H](O)C(C)(C)COP(O)(=O)OP(O)(=O)OC[C@H]1O[C@H]([C@H](O)[C@@H]1OP(O)(O)=O)n1cnc2c(N)ncnc12
SPRMD	Spermidine	C7H19N3	C00315	3609	16610	NCCCCNCCCN
SRH	S-Ribosyl-L-homocysteine	C9H17NO6S	C03539	6343	none	O=C(O)[C@H](N)CCS[C@@H](O1)[C@@H](O)[C@@H](O)[C@@H]1O
SUC	Sucrose	C12H22O11	C00089	3389	17992	OC[C@H]1O[C@H](O[C@]2(CO)O[C@H](CO)[C@@H](O)[C@@H]2O)[C@H](O)[C@@H](O)[C@@H]1O
SUCC	Succinate	C4H6O4	C00042	3344	15741	OC(=O)CCC(O)=O
SUCCOA	Succinyl-CoA	C25H40N7O19P3S	C00091	3391	15380	CC(C)(COP(O)(=O)OP(O)(=O)OC[C@H]1O[C@H]([C@H](O)[C@@H]1OP(O)(O)=O)n1cnc2c(N)ncnc12)[C@@H](O)C(=O)NCCC(=O)NCCSC(=O)CCC(O)=O
SUCCSAL	Succinate semialdehyde	C4H6O3	C00232	3531	16265	[H]C(=O)CCC(O)=O
TAG	Triacylglycerol	C60H116O6	none	none	none	CCCCCCCCCCCCCCCCCCC(=O)OC(COC(=O)CCCCCCCCCCCCCCCCCC)COC(=O)CCCCCCCCCCCCCCCCCC
TCSCOA	Tetracosanoyl-CoA	C45H82N7O17P3S	C16529	51090858	52974	CCCCCCCCCCCCCCCCCCCCCCCC(=O)SCCNC(=O)CCNC(=O)[C@H](O)C(C)(C)COP(O)(=O)OP(O)(=O)OC[C@H]1O[C@H]([C@H](O)[C@@H]1OP(O)(O)=O)n1cnc2c(N)ncnc12
TD2EC10ACYLACPFAS	trans-delta-2-enoyl-C10-acyl-ACP-FAS	C10H18OS2R2	none	none	none	CCCCCCC/C=C/C(=O)S**S
TD2EC12ACYLACPFAS	trans-delta-2-enoyl-C12-acyl-ACP-FAS	C12H22OS2R2	none	none	none	CCCCCCCCC/C=C/C(=O)S**S
TD2EC14ACYLACPFAS	trans-delta-2-enoyl-C14-acyl-ACP-FAS	C14H26OS2R2	none	none	none	CCCCCCCCCCC/C=C/C(=O)S**S
TD2EC16ACYLACPFAS	trans-delta-2-enoyl-C16-acyl-ACP-FAS	C16H30OS2R2	none	none	none	CCCCCCCCCCCCC/C=C/C(=O)S**S
TD2EC18ACYLACP	trans-delta-2-enoyl-C18-acyl-ACP	C18H33OSR	none	none	none	CCCCCCCCCCCCCCC/C=C/C(=O)S*
TD2EC18ACYLACPFAS	trans-delta-2-enoyl-C18-acyl-ACP-FAS	C18H34OS2R2	none	none	none	CCCCCCCCCCCCCCC/C=C/C(=O)S**S
TD2EC20ACYLACP	trans-delta-2-enoyl-C20-acyl-ACP	C20H37OSR	none	none	none	CCCCCCCCCCCCCCCCC/C=C/C(=O)S*
TD2EC20ACYLACPFAS	trans-delta-2-enoyl-C20-acyl-ACP-FAS	C20H38OS2R2	none	none	none	CCCCCCCCCCCCCCCCC/C=C/C(=O)S**S
TD2EC22ACYLACP	trans-delta-2-enoyl-C22-acyl-ACP	C22H41OSR	none	none	none	CCCCCCCCCCCCCCCCCCC/C=C/C(=O)S*
TD2EC22ACYLACPFAS	trans-delta-2-enoyl-C22-acyl-ACP-FAS	C22H42OS2R2	none	none	none	CCCCCCCCCCCCCCCCCCC/C=C/C(=O)S**S
TD2EC24ACYLACP	trans-delta-2-enoyl-C24-acyl-ACP	C24H45OSR	none	none	none	CCCCCCCCCCCCCCCCCCCCC/C=C/C(=O)S*
TD2EC24ACYLACPFAS	trans-delta-2-enoyl-C24-acyl-ACP-FAS	C24H46OS2R2	none	none	none	CCCCCCCCCCCCCCCCCCCCC/C=C/C(=O)S**S
TD2EC26ACYLACP	trans-delta-2-enoyl-C26-acyl-ACP	C26H49OSR	none	none	none	CCCCCCCCCCCCCCCCCCCCCCC/C=C/C(=O)S*
TD2EC26ACYLACPFAS	trans-delta-2-enoyl-C26-acyl-ACP-FAS	C26H50OS2R2	none	none	none	CCCCCCCCCCCCCCCCCCCCCCC/C=C/C(=O)S**S
TD2EC28ACYLACP	trans-delta-2-enoyl-C28-acyl-ACP	C28H53OSR	none	none	none	CCCCCCCCCCCCCCCCCCCCCCCCC/C=C/C(=O)S*
TD2EC30ACYLACP	trans-delta-2-enoyl-C30-acyl-ACP	C30H57OSR	none	none	none	CCCCCCCCCCCCCCCCCCCCCCCCCCC/C=C/C(=O)S*
TD2EC32ACYLACP	trans-delta-2-enoyl-C32-acyl-ACP	C32H61OSR	none	none	none	CCCCCCCCCCCCCCCCCCCCCCCCCCCCC/C=C/C(=O)S*
TD2EC34ACYLACP	trans-delta-2-enoyl-C34-acyl-ACP	C34H65OSR	none	none	none	CCCCCCCCCCCCCCCCCCCCCCCCCCCCCCC/C=C/C(=O)S*
TD2EC36ACYLACP	trans-delta-2-enoyl-C36-acyl-ACP	C36H69OSR	none	none	none	CCCCCCCCCCCCCCCCCCCCCCCCCCCCCCCCC/C=C/C(=O)S*
TD2EC38ACYLACP	trans-delta-2-enoyl-C38-acyl-ACP	C38H73OSR	none	none	none	CCCCCCCCCCCCCCCCCCCCCCCCCCCCCCCCCCC/C=C/C(=O)S*
TD2EC40ACYLACP	trans-delta-2-enoyl-C40-acyl-ACP	C40H77OSR	none	none	none	CCCCCCCCCCCCCCCCCCCCCCCCCCCCCCCCCCCCC/C=C/C(=O)S*
TD2EC42ACYLACP	trans-delta-2-enoyl-C42-acyl-ACP	C42H81OSR	none	none	none	CCCCCCCCCCCCCCCCCCCCCCCCCCCCCCCCCCCCCCC/C=C/C(=O)S*
TD2EC44ACYLACP	trans-delta-2-enoyl-C44-acyl-ACP	C44H85OSR	none	none	none	CCCCCCCCCCCCCCCCCCCCCCCCCCCCCCCCCCCCCCCCC/C=C/C(=O)S*
TD2EC46ACYLACP	trans-delta-2-enoyl-C46-acyl-ACP	C46H89OSR	none	none	none	CCCCCCCCCCCCCCCCCCCCCCCCCCCCCCCCCCCCCCCCCCC/C=C/C(=O)S*
TD2EC48ACYLACP	trans-delta-2-enoyl-C48-acyl-ACP	C48H93OSR	none	none	none	CCCCCCCCCCCCCCCCCCCCCCCCCCCCCCCCCCCCCCCCCCCCC/C=C/C(=O)S*
TD2EC4ACYLACPFAS	trans-delta-2-enoyl-C4-acyl-ACP-FAS	C4H6OS2R2	none	none	none	C/C=C/C(=O)S**S
TD2EC50ACYLACP	trans-delta-2-enoyl-C50-acyl-ACP	C50H97OSR	none	none	none	CCCCCCCCCCCCCCCCCCCCCCCCCCCCCCCCCCCCCCCCCCCCCCC/C=C/C(=O)S*
TD2EC52ACYLACP	trans-delta-2-enoyl-C52-acyl-ACP	C52H101OSR	none	none	none	CCCCCCCCCCCCCCCCCCCCCCCCCCCCCCCCCCCCCCCCCCCCCCCCC/C=C/C(=O)S*
TD2EC54ACYLACP	trans-delta-2-enoyl-C54-acyl-ACP	C54H105OSR	none	none	none	CCCCCCCCCCCCCCCCCCCCCCCCCCCCCCCCCCCCCCCCCCCCCCCCCCC/C=C/C(=O)S*
TD2EC56ACYLACP	trans-delta-2-enoyl-C56-acyl-ACP	C56H109OSR	none	none	none	CCCCCCCCCCCCCCCCCCCCCCCCCCCCCCCCCCCCCCCCCCCCCCCCCCCCC/C=C/C(=O)S*
TD2EC58ACYLACP	trans-delta-2-enoyl-C58-acyl-ACP	C58H113OSR	none	none	none	CCCCCCCCCCCCCCCCCCCCCCCCCCCCCCCCCCCCCCCCCCCCCCCCCCCCCCC/C=C/C(=O)S*
TD2EC6ACYLACPFAS	trans-delta-2-enoyl-C6-acyl-ACP-FAS	C6H10OS2R2	none	none	none	CCC/C=C/C(=O)S**S
TD2EC8ACYLACPFAS	trans-delta-2-enoyl-C8-acyl-ACP-FAS	C8H14OS2R2	none	none	none	CCCCC/C=C/C(=O)S**S
TETRACONTANOYLACP	C40-acyl-ACP	C40H79OSR	none	none	none	CCCCCCCCCCCCCCCCCCCCCCCCCCCCCCCCCCCCCCCC(=O)S*
TETRACOSANOATE	Tetracosanoic acid	C24H48O2	C08320	10518	28866	CCCCCCCCCCCCCCCCCCCCCCCC(O)=O
TETRACOSANOYLACP	tetracosanoyl-ACP	C24H47OSR	none	none	none	CCCCCCCCCCCCCCCCCCCCCCCC(=O)S*
TETRACOSANOYLAMP	tetracosanoyl AMP	C34H60N5O8P	none	none	none	Nc1ncnc2n(cnc12)[C@@H]1O[C@H](COP(O)(OC(=O)CCCCCCCCCCCCCCCCCCCCCCC)=O)[C@@H](O)[C@H]1O
TETRADECANOATE	Tetradecanoic acid	C14H28O2	C06424	8659	28875	CCCCCCCCCCCCCC(O)=O
TETRADECANOYLCOA	Tetradecanoyl-CoA	C35H62N7O17P3S	C02593	5585	15532	CCCCCCCCCCCCCC(=O)SCCNC(=O)CCNC(=O)[C@H](O)C(C)(C)COP(O)(=O)OP(O)(=O)OC[C@H]1O[C@H]([C@H](O)[C@@H]1OP(O)(O)=O)n1cnc2c(N)ncnc12
TETRAHYDRODIPICOLINATE	2,3,4,5-Tetrahydrodipicolinate	C7H9NO4	C03972	6692	864	OC(=O)[C@@H]1CCCC(=N1)C(O)=O
TETRAPENTACONTANOYLACP	C54-acyl-ACP	C54H107OSR	none	none	none	CCCCCCCCCCCCCCCCCCCCCCCCCCCCCCCCCCCCCCCCCCCCCCCCCCCCCC(=O)S*
TETRATETRACONTANOYLACP	C44-acyl-ACP	C44H87OSR	none	none	none	CCCCCCCCCCCCCCCCCCCCCCCCCCCCCCCCCCCCCCCCCCCC(=O)S*
TETRATRIACONTANOYLACP	C34-acyl-ACP	C34H67OSR	none	none	none	CCCCCCCCCCCCCCCCCCCCCCCCCCCCCCCCCC(=O)S*
THF	Tetrahydrofolate	C19H23N7O6	C00101	3401	15635	Nc1nc2NC[C@H](CNc3ccc(cc3)C(=O)N[C@@H](CCC(O)=O)C(O)=O)Nc2c(=O)[nH]1
THFG	Tetrahydrofolyl-[Glu](2)	C24H30N8O9	C09332	11523	27650	Nc1nc2NCC(CNc3ccc(cc3)C(=O)N[C@@H](CCC(=O)N[C@@H](CCC(O)=O)C(O)=O)C(O)=O)Nc2c(=O)[nH]1
THI	Thiamine	C12H17N4OS	C00378	3668	18385	Cc1ncc(C[n+]2csc(CCO)c2C)c(N)n1
THIP	Thiamin monophosphate	C12H18N4O4PS	C01081	4319	9533	Cc1ncc(C[n+]2csc(CCOP(O)(O)=O)c2C)c(N)n1
THIPP	Thiamin diphosphate	C12H19N4O7P2S	C00068	3368	9532	Cc1ncc(C[n+]2csc(CCOP(O)(=O)OP(O)(O)=O)c2C)c(N)n1
THPTGLU	Tetrahydropteroyltri-L-glutamate	C29H37N9O12	C04144	6829	17420	Nc1nc2NC[C@H](CNc3ccc(cc3)C(=O)N[C@@H](CCC(=O)N[C@@H](CCC(=O)N[C@@H](CCC(O)=O)C(O)=O)C(O)=O)C(O)=O)Nc2c(=O)[nH]1
THR	L-Threonine	C4H9NO3	C00188	3488	16857	C[C@@H](O)[C@H](N)C(O)=O
THY	Thymine	C5H6N2O2	C00178	3478	17821	Cc1c[nH]c(=O)[nH]c1=O
TRANSDELTA2DODECANOYLCOA	TRANS-DELTA-2-DODECANOYL-COA	C33H56N7O17P3S	none	none	none	C\C=C\CCCCCCCCC(=O)SCCNC(=O)CCNC(=O)[C@H](O)C(C)(C)COP(O)(=O)OP(O)(=O)OC[C@H]1O[C@H]([C@H](O)[C@@H]1OP(O)(O)=O)n1cnc2c(N)ncnc12
TRANSDELTA2HYDROXYDODECANOYLCOA	TRANSDELTA2HYDROXYDODECANOYLCOA	C33H58N7O18P3S	none	none	none	CC(O)CCCCCCCCCC(=O)SCCNC(=O)CCNC(=O)[C@H](O)C(C)(C)COP(O)(=O)OP(O)(=O)OC[C@H]1O[C@H]([C@H](O)[C@@H]1OP(O)(O)=O)n1cnc2c(N)ncnc12
TRE	alpha,alpha-Trehalose	C12H22O11	C01083	4320	16551	OC[C@H]1O[C@H](O[C@H]2O[C@H](CO)[C@@H](O)[C@H](O)[C@H]2O)[C@H](O)[C@@H](O)[C@@H]1O
TRE6P	alpha,alpha-Trehalose 6-phosphate	C12H23O14P	C00689	3958	18283	OC[C@H]1O[C@H](O[C@H]2O[C@H](COP(O)(O)=O)[C@@H](O)[C@H](O)[C@H]2O)[C@H](O)[C@@H](O)[C@@H]1O
TREHALOSEDIMYCOLATE	alpha,alpha-Trehalose 6,6-bismycolate	C176H338O15	C04465	7088	18195	CCCCCCCCCCCCCCCCCCCCCCCCC(C(OC[C@H]1O[C@H](O[C@H]2O[C@H](COC(=O)C(CCCCCCCCCCCCCCCCCCCCCCCCC)C(O)CCCCCCCCCCCCCCCCCC3CC3CCCCCCCCCCC4CC4CCCCCCCCCCCCCCCCCCCCCC)[C@@H](O)[C@H](O)[C@H]2O)[C@H](O)[C@@H](O)[C@@H]1O)=O)C(=O)CCCCCCCCCCCCCCCCCC5CC5CCCCCCCCCCC6CC6CCCCCCCCCCCCCCCCCCCCCC
TREHALOSEMONOMYCOLATE	alpha,alpha-Trehalose 6-mycolate	C94H180O13	none	none	none	CCCCCCCCCCCCCCCCCCCCCCCCC(C(OC[C@H]1O[C@H](O[C@H]2O[C@H](CO)[C@@H](O)[C@H](O)[C@H]2O)[C@H](O)[C@@H](O)[C@@H]1O)=O)C(=O)CCCCCCCCCCCCCCCCCC3CC3CCCCCCCCCCC4CC4CCCCCCCCCCCCCCCCCCCCCC
TREHALOSEMONOMYCOLATEP	cytoplasmic_trehalosemonomycolate-P	C94H181O16P	none	none	none	CCCCCCCCCCCCCCCCCCCCCCCCC(C(OC[C@H]1O[C@H](O[C@H]2O[C@H](COP(O)(O)=O)[C@@H](O)[C@H](O)[C@H]2O)[C@H](O)[C@@H](O)[C@@H]1O)=O)C(=O)CCCCCCCCCCCCCCCCCC3CC3CCCCCCCCCCC4CC4CCCCCCCCCCCCCCCCCCCCCC
TRES	alpha,alpha-Trehalose-2-sulfate	C12H22O14S	none	none	60114	OC[C@H]1O[C@H](O[C@H]2O[C@H](CO)[C@@H](O)[C@H](O)[C@H]2OS(O)(=O)=O)[C@H](O)[C@@H](O)[C@@H]1O
TRIACONTANOYLACP	C30-acyl-ACP	C30H59OSR	none	none	none	CCCCCCCCCCCCCCCCCCCCCCCCCCCCCC(=O)S*
TRIDECANOYLCOA	tridecanoyl-CoA	C34H60N7O17P3S	none	none	none	CCCCCCCCCCCCC(=O)SCCNC(=O)CCNC(=O)[C@H](O)C(C)(C)COP(O)(=O)OP(O)(=O)OC[C@H]1O[C@H]([C@H](O)[C@@H]1OP(O)(O)=O)n1cnc2c(N)ncnc12
TRP	L-Tryptophan	C11H12N2O2	C00078	3378	16828	N[C@@H](Cc1c[nH]c2ccccc12)C(O)=O
TUBERCULOSTEROYLACP	Tuberculosteroyl acp	C19H37OSR	none	none	none	CCCCCCCCC(C)CCCCCCCCC(=O)S*
TYR	L-Tyrosine	C9H11NO3	C00082	3382	17895	N[C@@H](Cc1ccc(O)cc1)C(O)=O
UDP	UDP	C9H14N2O12P2	C00015	3317	17659	O[C@@H]1[C@@H](COP(O)(=O)OP(O)(O)=O)O[C@H]([C@@H]1O)n1ccc(=O)[nH]c1=O
UDPG	UDP-glucose	C15H24N2O17P2	C00029	3331	18066	OC[C@H]1OC(OP(O)(=O)OP(O)(=O)OC[C@H]2O[C@H]([C@H](O)[C@@H]2O)n2ccc(=O)[nH]c2=O)[C@H](O)[C@@H](O)[C@@H]1O
UDPGAL	UDP-D-galactose	C15H24N2O17P2	C00052	3354	18307	OC[C@H]1OC(OP(O)(=O)OP(O)(=O)OC[C@H]2O[C@H]([C@H](O)[C@@H]2O)n2ccc(=O)[nH]c2=O)[C@H](O)[C@@H](O)[C@H]1O
UDPGALF	UDP-alpha-D-galacto-1,4-furanose	C15H24N2O17P2	C03733	6496	18251	[H][C@]1(OC(OP(O)(=O)OP(O)(=O)OC[C@H]2O[C@H]([C@H](O)[C@@H]2O)n2ccc(=O)[nH]c2=O)[C@H](O)[C@H]1O)[C@H](O)CO
UDPGLCUR	UDP-glucuronate	C15H22N2O18P2	C00167	3467	17200	O[C@@H]1[C@@H](COP(O)(=O)OP(O)(=O)O[C@H]2O[C@@H]([C@@H](O)[C@H](O)[C@H]2O)C(O)=O)O[C@H]([C@@H]1O)n1ccc(=O)[nH]c1=O
UDPNAG	UDP-N-acetyl-D-glucosamine	C17H27N3O17P2	C00043	3345	16264	CC(=O)N[C@@H]1[C@@H](O)[C@H](O)[C@@H](CO)O[C@@H]1OP(O)(=O)OP(O)(=O)OC[C@H]1O[C@H]([C@H](O)[C@@H]1O)n1ccc(=O)[nH]c1=O
UDPNAGPEE	UDP-N-acetyl-3-(1-carboxyvinyl)-D-glucosamine	C20H29N3O19P2	C04631	7220	16435	CC(=O)N[C@H]1C(O[C@H](CO)[C@@H](O)[C@@H]1OC(=C)C(O)=O)OP(O)(=O)OP(O)(=O)OC[C@H]1O[C@H]([C@H](O)[C@@H]1O)n1ccc(=O)[nH]c1=O
UDPNAM	UDP-N-acetylmuramate	C20H31N3O19P2	C01050	4292	17882	C[C@@H](O[C@H]1[C@H](O)[C@@H](CO)OC(OP(O)(=O)OP(O)(=O)OC[C@H]2O[C@H]([C@H](O)[C@@H]2O)n2ccc(=O)[nH]c2=O)[C@@H]1NC(C)=O)C(O)=O
UDPNAMNGMAGMDAPIM	UDP-N-aceylmuramoyl-L-alanyl-D-gamma-glutamyl-meso-2,6-diaminopimelate	C35H55N7O26P2	C04877	7429	28639	C[C@H](NC(=O)[C@@H](C)O[C@H]1[C@H](O)[C@@H](CO)OC(OP(O)(=O)OP(O)(=O)OC[C@H]2O[C@H]([C@H](O)[C@@H]2O)n2ccc(=O)[nH]c2=O)[C@@H]1NC(C)=O)C(=O)N[C@H](CCC(=O)N[C@H](CCC[C@H](N)C(O)=O)C(O)=O)C(O)=O
UDPNAMNGMAGMDAPIMAA	UDP-N-acetylmuramoyl-L-alanyl-D-glutamyl-6-carboxy-Llysyl-D-alanyl-D-alanine	C41H65N9O28P2	C04882	7434	18199	C[C@@H](NC(=O)[C@@H](C)NC(=O)[C@H](CCC[C@@H](N)C(O)=O)NC(=O)CC[C@@H](NC(=O)[C@H](C)NC(=O)[C@@H](C)O[C@H]1[C@H](O)[C@@H](CO)O[C@H](OP(O)(=O)OP(O)(=O)OC[C@H]2O[C@H]([C@H](O)[C@@H]2O)n2ccc(=O)[nH]c2=O)[C@@H]1NC(C)=O)C(O)=O)C(O)=O
UDPNAMNGMALA	UDP-N-acetylmuramoyl-L-alanine	C23H36N4O20P2	C01212	4434	16932	C[C@H](NC(=O)[C@@H](C)O[C@H]1[C@H](O)[C@@H](CO)OC(OP(O)(=O)OP(O)(=O)OC[C@H]2O[C@H]([C@H](O)[C@@H]2O)n2ccc(=O)[nH]c2=O)[C@@H]1NC(C)=O)C(O)=O
UDPNAMNGMALAGLU	UDP-N-acetylmuramoyl-L-alanyl-D-glutamate	C28H43N5O23P2	C00692	3960	16970	C[C@H](NC(=O)[C@@H](C)O[C@H]1[C@H](O)[C@@H](CO)OC(OP(O)(=O)OP(O)(=O)OC[C@H]2O[C@H]([C@H](O)[C@@H]2O)n2ccc(=O)[nH]c2=O)[C@@H]1NC(C)=O)C(=O)N[C@H](CCC(O)=O)C(O)=O
UDPNGM	UDP-N-glycolylmuramate	C20H31N3O20P2	none	none	none	C[C@@H](O[C@H]1[C@H](O)[C@@H](CO)OC(OP(O)(=O)OP(O)(=O)OC[C@H]2O[C@H]([C@H](O)[C@@H]2O)n2ccc(=O)[nH]c2=O)[C@@H]1NC(CO)=O)C(O)=O
UDPP	Undecaprenyl phosphate	C55H91O4P	C17556	96023901	60468	CC(C)=CCC\C(C)=C\CC\C(C)=C\CC\C(C)=C/CC\C(C)=C/CC\C(C)=C/CC\C(C)=C/CC\C(C)=C/CC\C(C)=C/CC\C(C)=C/CC\C(C)=C/COP(O)(O)=O
UMP	UMP	C9H13N2O9P	C00105	3405	16695	O[C@@H]1[C@@H](COP(O)(O)=O)O[C@H]([C@@H]1O)n1ccc(=O)[nH]c1=O
UNDECANOYLCOA	undecanoyl-CoA	C32H56N7O17P3S	none	none	none	CCCCCCCCCCC(=O)SCCNC(=O)CCNC(=O)[C@H](O)C(C)(C)COP(O)(=O)OP(O)(=O)OC[C@H]1O[C@H]([C@H](O)[C@@H]1OP(O)(O)=O)n1cnc2c(N)ncnc12
URA	Uracil	C4H4N2O2	C00106	3406	17568	O=c1cc[nH]c(=O)[nH]1
UREA	Urea	CH4N2O	C00086	3386	16199	NC(N)=O
URI	Uridine	C9H12N2O6	C00299	3593	16704	OC[C@H]1O[C@H]([C@H](O)[C@@H]1O)n1ccc(=O)[nH]c1=O
UROPORPHYRINOGENIII	Uroporphyrinogen III	C40H44N4O16	C01051	4293	15437	OC(=O)CCc1c2Cc3[nH]c(Cc4[nH]c(Cc5[nH]c(Cc([nH]2)c1CC(O)=O)c(CCC(O)=O)c5CC(O)=O)c(CCC(O)=O)c4CC(O)=O)c(CC(O)=O)c3CCC(O)=O
UTP	UTP	C9H15N2O15P3	C00075	3375	15713	O[C@@H]1[C@@H](COP(O)(=O)OP(O)(=O)OP(O)(O)=O)O[C@H]([C@@H]1O)n1ccc(=O)[nH]c1=O
VAL	L-Valine	C5H11NO2	C00183	3483	16414	CC(C)[C@H](N)C(O)=O
X5P	D-Xylulose 5-phospate	C5H11O8P	C00231	3530	16332	OCC(=O)[C@@H](O)[C@H](O)COP(O)(O)=O
XAN	Xanthine	C5H4N4O2	C00385	3675	17712	O=c1[nH]c2[nH]cnc2c(=O)[nH]1
XMP	Xanthosine 5-phosphate	C10H13N4O9P	C00655	3925	15652	O[C@@H]1[C@@H](COP(O)(O)=O)O[C@H]([C@@H]1O)n1cnc2c1[nH]c(=O)[nH]c2=O
XTSINE	Xanthosine	C10H12N4O6	C01762	4895	18107	OC[C@H]1O[C@H]([C@H](O)[C@@H]1O)n1cnc2c1[nH]c(=O)[nH]c2=O
XYLU	D-Xylulose	C5H10O5	C00310	3604	17140	[H][C@@](O)(CO)[C@]([H])(O)C(=O)CO
ZN	Zinc cation	Zn	C00038	3340	29105	[Zn++]

## Sheet: Biomass composition new
	Biomass Growth	Biomass Growth In Vitro
metabolite	coefficient	coefficient
ILE[c]	-0.0642	-0.0642
VAL[c]	-0.1373	-0.1373
MET[c]	-0.0285	-0.0285
ALA[c]	-0.2184	-0.2184
HIS[c]	-0.0343	-0.0343
LYS[c]	-0.0317	-0.0317
LEU[c]	-0.1483	-0.1483
ARG[c]	-0.1148	-0.1148
ASP[c]	-0.0886	-0.0886
SER[c]	-0.0892	-0.0892
GLU[c]	-0.1625	-0.1625
GLN[c]	-0.1384	-0.1384
THR[c]	-0.0917	-0.0917
TRP[c]	-0.0218	-0.0218
TYR[c]	-0.0308	-0.0308
CYS[c]	-0.0155	-0.0155
ASN[c]	-0.0351	-0.0351
GLY[c]	-0.158	-0.158
PRO[c]	-0.0924	-0.0924
PHE[c]	-0.0429	-0.0429
UTP[c]	-0.0088	-0.0088
CTP[c]	-0.0168	-0.0168
GTP[c]	-0.0168	-0.0168
DTTP[c]	-0.0102	-0.0102
DGTP[c]	-0.0194	-0.0194
DCTP[c]	-0.0194	-0.0194
DATP[c]	-0.0102	-0.0102
TRE6P[c]	-0.0183	0
GDPMAN[c]	-0.0001	-0.0001
GDPFUC[c]	-0.024	-0.0379
MTR1P[c]	-0.0035	-0.0012
AMYL[c]	-0.2352	-0.3715
GLUCAN[c]	-0.2352	-0.3715
RIB[c]	-0.0511	-0.0807
UDPNAM[c]	-0.0397	-0.0628
MAN[c]	-0.1752	-0.2767
GLC[c]	-0.4661	0
GL[c]	-0.0184	-0.025
PHDIMAM[c]	-0.003	0
PHDIMBM[c]	-0.003	0
MYCOTHIOL[c]	-0.0131	-0.0179
TAG[c]	-0.0713	-0.0971
AC1PIM1[c]	-0.0024	-0.0033
AC2PIM2[c]	-0.0024	-0.0033
AC1PIM6[c]	-0.0024	-0.0033
AC2PIM6[c]	-0.0024	-0.0033
AC1PIM2[c]	-0.0014	-0.0019
SL1[c]	-0.0064	0
PE[c]	-0.0036	-0.0049
HYDROXYPHTHIOCERANOYLCOA[c]	-0.0064	0
DIMAM[c]	-0.0008	0
DIMBM[c]	-0.0008	0
MYCOLIPANOATE[c]	-0.0001	0
MYCOLIPENOATE[c]	-0.0004	0
MYCOLIPDIENOATE[c]	-0.0002	0
CAL[c]	-0.0091	-0.0124
PENTAMETHYLTRICONTANOYLCOA[c]	-0.0001	-0.0001
PPM[c]	-0.0256	0
ARABINOGALACTANPEPTIDOGLYCAN[c]	-0.0017	-0.0023
ARAFDPP[c]	-0.0388	-0.0529
TREHALOSEMONOMYCOLATE[c]	-0.0295	0
C78MYCOLATEPP[c]	-0.0295	-0.0402
NAD[c]	-0.0152	-0.0183
NADP[c]	-0.0136	-0.0164
COA[c]	-0.0132	-0.0159
DLIPO[c]	-0.001	-0.0012
MBTC18ENOYL[c]	-0.0003	0
MBTC18ANOYL[c]	-0.0003	0
MBTMAL[c]	-0.0003	0
MQ[c]	-0.0118	-0.0142
FMN[c]	-0.0222	0
FAD[c]	-0.0129	-0.0155
HEMEFE2[c]	-0.0008	-0.001
HEMEFE3[c]	-0.0008	-0.001
FE2[c]	-0.0008	-0.001
FE3[c]	-0.0008	-0.001
FERO[c]	-0.0008	-0.001
FERI[c]	-0.0008	-0.001
SPRMD[c]	-0.0035	-0.0012
SAM[c]	-0.0347	-0.0417
ATP[c]	-57.03	-57.03
THIPP[c]	-0.0008	-0.001
PPGPPP[c]	-0.0008	-0.001
SIROHEME[c]	-0.0008	-0.001
THF[c]	-0.0008	-0.001
MOLYBDOPTERIN[c]	-0.0008	-0.001
H2O[c]	-57	-57
ADP[c]	57	57
PI[c]	57	57
SAH[c]	0.0347	0.0417
